# Supplementary material for: The Complex Transcriptional Response of Acaryochloris marina to Different Oxygen Levels
Source: G3 (Bethesda). 2016 Dec 14;7(2):517–32. doi: 10.1534/g3.116.036855 (PMC5295598; doi:10.1534/g3.116.036855)
Supplement: Supplementary file 4 [file 517TableS1.xlsx]

## Sheet: GO terms
Gene ID	GO term	Category	Subcategory
AM1_3978	GO:0000015	Cellular Component	phosphopyruvate hydratase complex
AM1_4355	GO:0000030	Molecular Function	mannosyltransferase activity
AM1_0725	GO:0000036	Molecular Function	acyl carrier activity
AM1_2708	GO:0000036	Molecular Function	acyl carrier activity
AM1_3616	GO:0000036	Molecular Function	acyl carrier activity
AM1_5523	GO:0000036	Molecular Function	acyl carrier activity
AM1_A0226	GO:0000036	Molecular Function	acyl carrier activity
AM1_A0227	GO:0000036	Molecular Function	acyl carrier activity
AM1_A0230	GO:0000036	Molecular Function	acyl carrier activity
AM1_A0231	GO:0000036	Molecular Function	acyl carrier activity
AM1_A0232	GO:0000036	Molecular Function	acyl carrier activity
AM1_A0235	GO:0000036	Molecular Function	acyl carrier activity
AM1_A0236	GO:0000036	Molecular Function	acyl carrier activity
AM1_0314	GO:0000049	Molecular Function	tRNA binding
AM1_1373	GO:0000049	Molecular Function	tRNA binding
AM1_2854	GO:0000049	Molecular Function	tRNA binding
AM1_4313	GO:0000049	Molecular Function	tRNA binding
AM1_3094	GO:0000049	Molecular Function	tRNA binding
AM1_0406	GO:0000103	Biological Process	sulfate assimilation
AM1_4564	GO:0000103	Biological Process	sulfate assimilation
AM1_1514	GO:0000105	Biological Process	histidine biosynthetic process
AM1_2049	GO:0000105	Biological Process	histidine biosynthetic process
AM1_2558	GO:0000105	Biological Process	histidine biosynthetic process
AM1_3991	GO:0000105	Biological Process	histidine biosynthetic process
AM1_3992	GO:0000105	Biological Process	histidine biosynthetic process
AM1_2902	GO:0000105	Biological Process	histidine biosynthetic process
AM1_3053	GO:0000105	Biological Process	histidine biosynthetic process
AM1_3589	GO:0000105	Biological Process	histidine biosynthetic process
AM1_5790	GO:0000105	Biological Process	histidine biosynthetic process
AM1_5733	GO:0000105	Biological Process	histidine biosynthetic process
AM1_5790	GO:0000107	Molecular Function	imidazoleglycerol-phosphate synthase activity
AM1_0888	GO:0000150	Molecular Function	recombinase activity
AM1_H0028	GO:0000150	Molecular Function	recombinase activity
AM1_C0223	GO:0000150	Molecular Function	recombinase activity
AM1_C0251	GO:0000150	Molecular Function	recombinase activity
AM1_1753	GO:0000154	Biological Process	rRNA modification
AM1_F0111	GO:0000154	Biological Process	rRNA modification
AM1_D0008	GO:0000154	Biological Process	rRNA modification
AM1_0016	GO:0000155	Molecular Function	two-component sensor activity
AM1_0017	GO:0000155	Molecular Function	two-component sensor activity
AM1_0068	GO:0000155	Molecular Function	two-component sensor activity
AM1_0197	GO:0000155	Molecular Function	two-component sensor activity
AM1_0220	GO:0000155	Molecular Function	two-component sensor activity
AM1_0224	GO:0000155	Molecular Function	two-component sensor activity
AM1_0268	GO:0000155	Molecular Function	two-component sensor activity
AM1_0285	GO:0000155	Molecular Function	two-component sensor activity
AM1_0287	GO:0000155	Molecular Function	two-component sensor activity
AM1_0395	GO:0000155	Molecular Function	two-component sensor activity
AM1_0469	GO:0000155	Molecular Function	two-component sensor activity
AM1_0516	GO:0000155	Molecular Function	two-component sensor activity
AM1_0582	GO:0000155	Molecular Function	two-component sensor activity
AM1_0635	GO:0000155	Molecular Function	two-component sensor activity
AM1_0829	GO:0000155	Molecular Function	two-component sensor activity
AM1_0913	GO:0000155	Molecular Function	two-component sensor activity
AM1_0959	GO:0000155	Molecular Function	two-component sensor activity
AM1_1101	GO:0000155	Molecular Function	two-component sensor activity
AM1_1185	GO:0000155	Molecular Function	two-component sensor activity
AM1_1186	GO:0000155	Molecular Function	two-component sensor activity
AM1_1262	GO:0000155	Molecular Function	two-component sensor activity
AM1_1416	GO:0000155	Molecular Function	two-component sensor activity
AM1_1468	GO:0000155	Molecular Function	two-component sensor activity
AM1_1481	GO:0000155	Molecular Function	two-component sensor activity
AM1_1499	GO:0000155	Molecular Function	two-component sensor activity
AM1_1500	GO:0000155	Molecular Function	two-component sensor activity
AM1_1557	GO:0000155	Molecular Function	two-component sensor activity
AM1_1565	GO:0000155	Molecular Function	two-component sensor activity
AM1_1654	GO:0000155	Molecular Function	two-component sensor activity
AM1_1725	GO:0000155	Molecular Function	two-component sensor activity
AM1_1727	GO:0000155	Molecular Function	two-component sensor activity
AM1_1735	GO:0000155	Molecular Function	two-component sensor activity
AM1_1870	GO:0000155	Molecular Function	two-component sensor activity
AM1_1917	GO:0000155	Molecular Function	two-component sensor activity
AM1_1963	GO:0000155	Molecular Function	two-component sensor activity
AM1_1966	GO:0000155	Molecular Function	two-component sensor activity
AM1_2387	GO:0000155	Molecular Function	two-component sensor activity
AM1_3254	GO:0000155	Molecular Function	two-component sensor activity
AM1_3454	GO:0000155	Molecular Function	two-component sensor activity
AM1_3465	GO:0000155	Molecular Function	two-component sensor activity
AM1_2504	GO:0000155	Molecular Function	two-component sensor activity
AM1_2800	GO:0000155	Molecular Function	two-component sensor activity
AM1_3739	GO:0000155	Molecular Function	two-component sensor activity
AM1_3869	GO:0000155	Molecular Function	two-component sensor activity
AM1_3870	GO:0000155	Molecular Function	two-component sensor activity
AM1_4214	GO:0000155	Molecular Function	two-component sensor activity
AM1_4282	GO:0000155	Molecular Function	two-component sensor activity
AM1_4430	GO:0000155	Molecular Function	two-component sensor activity
AM1_3935	GO:0000155	Molecular Function	two-component sensor activity
AM1_3937	GO:0000155	Molecular Function	two-component sensor activity
AM1_4054	GO:0000155	Molecular Function	two-component sensor activity
AM1_4061	GO:0000155	Molecular Function	two-component sensor activity
AM1_4072	GO:0000155	Molecular Function	two-component sensor activity
AM1_4537	GO:0000155	Molecular Function	two-component sensor activity
AM1_4793	GO:0000155	Molecular Function	two-component sensor activity
AM1_4795	GO:0000155	Molecular Function	two-component sensor activity
AM1_4822	GO:0000155	Molecular Function	two-component sensor activity
AM1_4996	GO:0000155	Molecular Function	two-component sensor activity
AM1_5051	GO:0000155	Molecular Function	two-component sensor activity
AM1_5057	GO:0000155	Molecular Function	two-component sensor activity
AM1_5058	GO:0000155	Molecular Function	two-component sensor activity
AM1_5068	GO:0000155	Molecular Function	two-component sensor activity
AM1_5077	GO:0000155	Molecular Function	two-component sensor activity
AM1_5107	GO:0000155	Molecular Function	two-component sensor activity
AM1_5108	GO:0000155	Molecular Function	two-component sensor activity
AM1_5135	GO:0000155	Molecular Function	two-component sensor activity
AM1_5145	GO:0000155	Molecular Function	two-component sensor activity
AM1_5154	GO:0000155	Molecular Function	two-component sensor activity
AM1_5170	GO:0000155	Molecular Function	two-component sensor activity
AM1_5261	GO:0000155	Molecular Function	two-component sensor activity
AM1_5308	GO:0000155	Molecular Function	two-component sensor activity
AM1_3565	GO:0000155	Molecular Function	two-component sensor activity
AM1_3567	GO:0000155	Molecular Function	two-component sensor activity
AM1_5891	GO:0000155	Molecular Function	two-component sensor activity
AM1_5892	GO:0000155	Molecular Function	two-component sensor activity
AM1_5897	GO:0000155	Molecular Function	two-component sensor activity
AM1_5924	GO:0000155	Molecular Function	two-component sensor activity
AM1_5974	GO:0000155	Molecular Function	two-component sensor activity
AM1_5975	GO:0000155	Molecular Function	two-component sensor activity
AM1_5976	GO:0000155	Molecular Function	two-component sensor activity
AM1_5997	GO:0000155	Molecular Function	two-component sensor activity
AM1_6067	GO:0000155	Molecular Function	two-component sensor activity
AM1_6070	GO:0000155	Molecular Function	two-component sensor activity
AM1_5528	GO:0000155	Molecular Function	two-component sensor activity
AM1_D0198	GO:0000155	Molecular Function	two-component sensor activity
AM1_A0369	GO:0000155	Molecular Function	two-component sensor activity
AM1_B0017	GO:0000155	Molecular Function	two-component sensor activity
AM1_5539	GO:0000155	Molecular Function	two-component sensor activity
AM1_5569	GO:0000155	Molecular Function	two-component sensor activity
AM1_5638	GO:0000155	Molecular Function	two-component sensor activity
AM1_5668	GO:0000155	Molecular Function	two-component sensor activity
AM1_5688	GO:0000155	Molecular Function	two-component sensor activity
AM1_5704	GO:0000155	Molecular Function	two-component sensor activity
AM1_6206	GO:0000155	Molecular Function	two-component sensor activity
AM1_6282	GO:0000155	Molecular Function	two-component sensor activity
AM1_6305	GO:0000155	Molecular Function	two-component sensor activity
AM1_6333	GO:0000155	Molecular Function	two-component sensor activity
AM1_6357	GO:0000155	Molecular Function	two-component sensor activity
AM1_6358	GO:0000155	Molecular Function	two-component sensor activity
AM1_6359	GO:0000155	Molecular Function	two-component sensor activity
AM1_6374	GO:0000155	Molecular Function	two-component sensor activity
AM1_A0018	GO:0000155	Molecular Function	two-component sensor activity
AM1_C0014	GO:0000155	Molecular Function	two-component sensor activity
AM1_C0016	GO:0000155	Molecular Function	two-component sensor activity
AM1_C0023	GO:0000155	Molecular Function	two-component sensor activity
AM1_C0305	GO:0000155	Molecular Function	two-component sensor activity
AM1_C0366	GO:0000155	Molecular Function	two-component sensor activity
AM1_0016	GO:0000156	Molecular Function	two-component response regulator activity
AM1_0018	GO:0000156	Molecular Function	two-component response regulator activity
AM1_0029	GO:0000156	Molecular Function	two-component response regulator activity
AM1_0068	GO:0000156	Molecular Function	two-component response regulator activity
AM1_0069	GO:0000156	Molecular Function	two-component response regulator activity
AM1_0197	GO:0000156	Molecular Function	two-component response regulator activity
AM1_0220	GO:0000156	Molecular Function	two-component response regulator activity
AM1_0267	GO:0000156	Molecular Function	two-component response regulator activity
AM1_0285	GO:0000156	Molecular Function	two-component response regulator activity
AM1_0286	GO:0000156	Molecular Function	two-component response regulator activity
AM1_0394	GO:0000156	Molecular Function	two-component response regulator activity
AM1_0469	GO:0000156	Molecular Function	two-component response regulator activity
AM1_0515	GO:0000156	Molecular Function	two-component response regulator activity
AM1_0564	GO:0000156	Molecular Function	two-component response regulator activity
AM1_0635	GO:0000156	Molecular Function	two-component response regulator activity
AM1_0794	GO:0000156	Molecular Function	two-component response regulator activity
AM1_0828	GO:0000156	Molecular Function	two-component response regulator activity
AM1_0908	GO:0000156	Molecular Function	two-component response regulator activity
AM1_0909	GO:0000156	Molecular Function	two-component response regulator activity
AM1_0913	GO:0000156	Molecular Function	two-component response regulator activity
AM1_1098	GO:0000156	Molecular Function	two-component response regulator activity
AM1_1101	GO:0000156	Molecular Function	two-component response regulator activity
AM1_1106	GO:0000156	Molecular Function	two-component response regulator activity
AM1_1107	GO:0000156	Molecular Function	two-component response regulator activity
AM1_1157	GO:0000156	Molecular Function	two-component response regulator activity
AM1_1185	GO:0000156	Molecular Function	two-component response regulator activity
AM1_1186	GO:0000156	Molecular Function	two-component response regulator activity
AM1_1379	GO:0000156	Molecular Function	two-component response regulator activity
AM1_1469	GO:0000156	Molecular Function	two-component response regulator activity
AM1_1480	GO:0000156	Molecular Function	two-component response regulator activity
AM1_1499	GO:0000156	Molecular Function	two-component response regulator activity
AM1_1500	GO:0000156	Molecular Function	two-component response regulator activity
AM1_1501	GO:0000156	Molecular Function	two-component response regulator activity
AM1_1557	GO:0000156	Molecular Function	two-component response regulator activity
AM1_1566	GO:0000156	Molecular Function	two-component response regulator activity
AM1_1639	GO:0000156	Molecular Function	two-component response regulator activity
AM1_1648	GO:0000156	Molecular Function	two-component response regulator activity
AM1_1721	GO:0000156	Molecular Function	two-component response regulator activity
AM1_1725	GO:0000156	Molecular Function	two-component response regulator activity
AM1_1726	GO:0000156	Molecular Function	two-component response regulator activity
AM1_1808	GO:0000156	Molecular Function	two-component response regulator activity
AM1_1870	GO:0000156	Molecular Function	two-component response regulator activity
AM1_1960	GO:0000156	Molecular Function	two-component response regulator activity
AM1_1963	GO:0000156	Molecular Function	two-component response regulator activity
AM1_2217	GO:0000156	Molecular Function	two-component response regulator activity
AM1_2240	GO:0000156	Molecular Function	two-component response regulator activity
AM1_2305	GO:0000156	Molecular Function	two-component response regulator activity
AM1_3101	GO:0000156	Molecular Function	two-component response regulator activity
AM1_3230	GO:0000156	Molecular Function	two-component response regulator activity
AM1_3241	GO:0000156	Molecular Function	two-component response regulator activity
AM1_3255	GO:0000156	Molecular Function	two-component response regulator activity
AM1_3461	GO:0000156	Molecular Function	two-component response regulator activity
AM1_3466	GO:0000156	Molecular Function	two-component response regulator activity
AM1_3481	GO:0000156	Molecular Function	two-component response regulator activity
AM1_2670	GO:0000156	Molecular Function	two-component response regulator activity
AM1_2730	GO:0000156	Molecular Function	two-component response regulator activity
AM1_2797	GO:0000156	Molecular Function	two-component response regulator activity
AM1_3725	GO:0000156	Molecular Function	two-component response regulator activity
AM1_3739	GO:0000156	Molecular Function	two-component response regulator activity
AM1_3742	GO:0000156	Molecular Function	two-component response regulator activity
AM1_3743	GO:0000156	Molecular Function	two-component response regulator activity
AM1_3844	GO:0000156	Molecular Function	two-component response regulator activity
AM1_3846	GO:0000156	Molecular Function	two-component response regulator activity
AM1_3871	GO:0000156	Molecular Function	two-component response regulator activity
AM1_3875	GO:0000156	Molecular Function	two-component response regulator activity
AM1_4282	GO:0000156	Molecular Function	two-component response regulator activity
AM1_4304	GO:0000156	Molecular Function	two-component response regulator activity
AM1_4430	GO:0000156	Molecular Function	two-component response regulator activity
AM1_3916	GO:0000156	Molecular Function	two-component response regulator activity
AM1_3937	GO:0000156	Molecular Function	two-component response regulator activity
AM1_4053	GO:0000156	Molecular Function	two-component response regulator activity
AM1_4054	GO:0000156	Molecular Function	two-component response regulator activity
AM1_4057	GO:0000156	Molecular Function	two-component response regulator activity
AM1_4536	GO:0000156	Molecular Function	two-component response regulator activity
AM1_3034	GO:0000156	Molecular Function	two-component response regulator activity
AM1_4730	GO:0000156	Molecular Function	two-component response regulator activity
AM1_4793	GO:0000156	Molecular Function	two-component response regulator activity
AM1_4794	GO:0000156	Molecular Function	two-component response regulator activity
AM1_4822	GO:0000156	Molecular Function	two-component response regulator activity
AM1_4948	GO:0000156	Molecular Function	two-component response regulator activity
AM1_4979	GO:0000156	Molecular Function	two-component response regulator activity
AM1_4980	GO:0000156	Molecular Function	two-component response regulator activity
AM1_4981	GO:0000156	Molecular Function	two-component response regulator activity
AM1_5052	GO:0000156	Molecular Function	two-component response regulator activity
AM1_5056	GO:0000156	Molecular Function	two-component response regulator activity
AM1_5057	GO:0000156	Molecular Function	two-component response regulator activity
AM1_5058	GO:0000156	Molecular Function	two-component response regulator activity
AM1_5067	GO:0000156	Molecular Function	two-component response regulator activity
AM1_5076	GO:0000156	Molecular Function	two-component response regulator activity
AM1_5077	GO:0000156	Molecular Function	two-component response regulator activity
AM1_5080	GO:0000156	Molecular Function	two-component response regulator activity
AM1_5081	GO:0000156	Molecular Function	two-component response regulator activity
AM1_5096	GO:0000156	Molecular Function	two-component response regulator activity
AM1_5107	GO:0000156	Molecular Function	two-component response regulator activity
AM1_5108	GO:0000156	Molecular Function	two-component response regulator activity
AM1_5135	GO:0000156	Molecular Function	two-component response regulator activity
AM1_5169	GO:0000156	Molecular Function	two-component response regulator activity
AM1_5211	GO:0000156	Molecular Function	two-component response regulator activity
AM1_5262	GO:0000156	Molecular Function	two-component response regulator activity
AM1_5308	GO:0000156	Molecular Function	two-component response regulator activity
AM1_3566	GO:0000156	Molecular Function	two-component response regulator activity
AM1_3567	GO:0000156	Molecular Function	two-component response regulator activity
AM1_3568	GO:0000156	Molecular Function	two-component response regulator activity
AM1_3569	GO:0000156	Molecular Function	two-component response regulator activity
AM1_5892	GO:0000156	Molecular Function	two-component response regulator activity
AM1_5894	GO:0000156	Molecular Function	two-component response regulator activity
AM1_5895	GO:0000156	Molecular Function	two-component response regulator activity
AM1_5896	GO:0000156	Molecular Function	two-component response regulator activity
AM1_5924	GO:0000156	Molecular Function	two-component response regulator activity
AM1_5925	GO:0000156	Molecular Function	two-component response regulator activity
AM1_5974	GO:0000156	Molecular Function	two-component response regulator activity
AM1_5975	GO:0000156	Molecular Function	two-component response regulator activity
AM1_5976	GO:0000156	Molecular Function	two-component response regulator activity
AM1_5997	GO:0000156	Molecular Function	two-component response regulator activity
AM1_6069	GO:0000156	Molecular Function	two-component response regulator activity
AM1_6070	GO:0000156	Molecular Function	two-component response regulator activity
AM1_6085	GO:0000156	Molecular Function	two-component response regulator activity
AM1_6086	GO:0000156	Molecular Function	two-component response regulator activity
AM1_5528	GO:0000156	Molecular Function	two-component response regulator activity
AM1_D0198	GO:0000156	Molecular Function	two-component response regulator activity
AM1_F0024	GO:0000156	Molecular Function	two-component response regulator activity
AM1_A0368	GO:0000156	Molecular Function	two-component response regulator activity
AM1_A0369	GO:0000156	Molecular Function	two-component response regulator activity
AM1_5540	GO:0000156	Molecular Function	two-component response regulator activity
AM1_5623	GO:0000156	Molecular Function	two-component response regulator activity
AM1_5637	GO:0000156	Molecular Function	two-component response regulator activity
AM1_5663	GO:0000156	Molecular Function	two-component response regulator activity
AM1_5668	GO:0000156	Molecular Function	two-component response regulator activity
AM1_5688	GO:0000156	Molecular Function	two-component response regulator activity
AM1_5704	GO:0000156	Molecular Function	two-component response regulator activity
AM1_F0113	GO:0000156	Molecular Function	two-component response regulator activity
AM1_H0058	GO:0000156	Molecular Function	two-component response regulator activity
AM1_6199	GO:0000156	Molecular Function	two-component response regulator activity
AM1_6205	GO:0000156	Molecular Function	two-component response regulator activity
AM1_6305	GO:0000156	Molecular Function	two-component response regulator activity
AM1_6306	GO:0000156	Molecular Function	two-component response regulator activity
AM1_6308	GO:0000156	Molecular Function	two-component response regulator activity
AM1_6313	GO:0000156	Molecular Function	two-component response regulator activity
AM1_6332	GO:0000156	Molecular Function	two-component response regulator activity
AM1_6357	GO:0000156	Molecular Function	two-component response regulator activity
AM1_6358	GO:0000156	Molecular Function	two-component response regulator activity
AM1_6359	GO:0000156	Molecular Function	two-component response regulator activity
AM1_6386	GO:0000156	Molecular Function	two-component response regulator activity
AM1_6387	GO:0000156	Molecular Function	two-component response regulator activity
AM1_A0019	GO:0000156	Molecular Function	two-component response regulator activity
AM1_C0014	GO:0000156	Molecular Function	two-component response regulator activity
AM1_C0017	GO:0000156	Molecular Function	two-component response regulator activity
AM1_C0023	GO:0000156	Molecular Function	two-component response regulator activity
AM1_C0086	GO:0000156	Molecular Function	two-component response regulator activity
AM1_C0101	GO:0000156	Molecular Function	two-component response regulator activity
AM1_C0180	GO:0000156	Molecular Function	two-component response regulator activity
AM1_C0193	GO:0000156	Molecular Function	two-component response regulator activity
AM1_C0194	GO:0000156	Molecular Function	two-component response regulator activity
AM1_C0259	GO:0000156	Molecular Function	two-component response regulator activity
AM1_C0304	GO:0000156	Molecular Function	two-component response regulator activity
AM1_C0365	GO:0000156	Molecular Function	two-component response regulator activity
AM1_C0366	GO:0000156	Molecular Function	two-component response regulator activity
AM1_D0011	GO:0000156	Molecular Function	two-component response regulator activity
AM1_D0125	GO:0000156	Molecular Function	two-component response regulator activity
AM1_D0171	GO:0000156	Molecular Function	two-component response regulator activity
AM1_0016	GO:0000160	Biological Process	two-component signal transduction system (phosphorelay)
AM1_0018	GO:0000160	Biological Process	two-component signal transduction system (phosphorelay)
AM1_0029	GO:0000160	Biological Process	two-component signal transduction system (phosphorelay)
AM1_0068	GO:0000160	Biological Process	two-component signal transduction system (phosphorelay)
AM1_0069	GO:0000160	Biological Process	two-component signal transduction system (phosphorelay)
AM1_0197	GO:0000160	Biological Process	two-component signal transduction system (phosphorelay)
AM1_0220	GO:0000160	Biological Process	two-component signal transduction system (phosphorelay)
AM1_0224	GO:0000160	Biological Process	two-component signal transduction system (phosphorelay)
AM1_0267	GO:0000160	Biological Process	two-component signal transduction system (phosphorelay)
AM1_0285	GO:0000160	Biological Process	two-component signal transduction system (phosphorelay)
AM1_0286	GO:0000160	Biological Process	two-component signal transduction system (phosphorelay)
AM1_0394	GO:0000160	Biological Process	two-component signal transduction system (phosphorelay)
AM1_0395	GO:0000160	Biological Process	two-component signal transduction system (phosphorelay)
AM1_0469	GO:0000160	Biological Process	two-component signal transduction system (phosphorelay)
AM1_0515	GO:0000160	Biological Process	two-component signal transduction system (phosphorelay)
AM1_0516	GO:0000160	Biological Process	two-component signal transduction system (phosphorelay)
AM1_0564	GO:0000160	Biological Process	two-component signal transduction system (phosphorelay)
AM1_0582	GO:0000160	Biological Process	two-component signal transduction system (phosphorelay)
AM1_0635	GO:0000160	Biological Process	two-component signal transduction system (phosphorelay)
AM1_0794	GO:0000160	Biological Process	two-component signal transduction system (phosphorelay)
AM1_0828	GO:0000160	Biological Process	two-component signal transduction system (phosphorelay)
AM1_0829	GO:0000160	Biological Process	two-component signal transduction system (phosphorelay)
AM1_0908	GO:0000160	Biological Process	two-component signal transduction system (phosphorelay)
AM1_0909	GO:0000160	Biological Process	two-component signal transduction system (phosphorelay)
AM1_0913	GO:0000160	Biological Process	two-component signal transduction system (phosphorelay)
AM1_1098	GO:0000160	Biological Process	two-component signal transduction system (phosphorelay)
AM1_1101	GO:0000160	Biological Process	two-component signal transduction system (phosphorelay)
AM1_1106	GO:0000160	Biological Process	two-component signal transduction system (phosphorelay)
AM1_1107	GO:0000160	Biological Process	two-component signal transduction system (phosphorelay)
AM1_1157	GO:0000160	Biological Process	two-component signal transduction system (phosphorelay)
AM1_1185	GO:0000160	Biological Process	two-component signal transduction system (phosphorelay)
AM1_1186	GO:0000160	Biological Process	two-component signal transduction system (phosphorelay)
AM1_1262	GO:0000160	Biological Process	two-component signal transduction system (phosphorelay)
AM1_1379	GO:0000160	Biological Process	two-component signal transduction system (phosphorelay)
AM1_1416	GO:0000160	Biological Process	two-component signal transduction system (phosphorelay)
AM1_1469	GO:0000160	Biological Process	two-component signal transduction system (phosphorelay)
AM1_1480	GO:0000160	Biological Process	two-component signal transduction system (phosphorelay)
AM1_1499	GO:0000160	Biological Process	two-component signal transduction system (phosphorelay)
AM1_1500	GO:0000160	Biological Process	two-component signal transduction system (phosphorelay)
AM1_1501	GO:0000160	Biological Process	two-component signal transduction system (phosphorelay)
AM1_1557	GO:0000160	Biological Process	two-component signal transduction system (phosphorelay)
AM1_1565	GO:0000160	Biological Process	two-component signal transduction system (phosphorelay)
AM1_1566	GO:0000160	Biological Process	two-component signal transduction system (phosphorelay)
AM1_1639	GO:0000160	Biological Process	two-component signal transduction system (phosphorelay)
AM1_1648	GO:0000160	Biological Process	two-component signal transduction system (phosphorelay)
AM1_1721	GO:0000160	Biological Process	two-component signal transduction system (phosphorelay)
AM1_1725	GO:0000160	Biological Process	two-component signal transduction system (phosphorelay)
AM1_1726	GO:0000160	Biological Process	two-component signal transduction system (phosphorelay)
AM1_1805	GO:0000160	Biological Process	two-component signal transduction system (phosphorelay)
AM1_1808	GO:0000160	Biological Process	two-component signal transduction system (phosphorelay)
AM1_1870	GO:0000160	Biological Process	two-component signal transduction system (phosphorelay)
AM1_1917	GO:0000160	Biological Process	two-component signal transduction system (phosphorelay)
AM1_1960	GO:0000160	Biological Process	two-component signal transduction system (phosphorelay)
AM1_1963	GO:0000160	Biological Process	two-component signal transduction system (phosphorelay)
AM1_2217	GO:0000160	Biological Process	two-component signal transduction system (phosphorelay)
AM1_2240	GO:0000160	Biological Process	two-component signal transduction system (phosphorelay)
AM1_2305	GO:0000160	Biological Process	two-component signal transduction system (phosphorelay)
AM1_3101	GO:0000160	Biological Process	two-component signal transduction system (phosphorelay)
AM1_3230	GO:0000160	Biological Process	two-component signal transduction system (phosphorelay)
AM1_3241	GO:0000160	Biological Process	two-component signal transduction system (phosphorelay)
AM1_3255	GO:0000160	Biological Process	two-component signal transduction system (phosphorelay)
AM1_3454	GO:0000160	Biological Process	two-component signal transduction system (phosphorelay)
AM1_3461	GO:0000160	Biological Process	two-component signal transduction system (phosphorelay)
AM1_3466	GO:0000160	Biological Process	two-component signal transduction system (phosphorelay)
AM1_3481	GO:0000160	Biological Process	two-component signal transduction system (phosphorelay)
AM1_2670	GO:0000160	Biological Process	two-component signal transduction system (phosphorelay)
AM1_2730	GO:0000160	Biological Process	two-component signal transduction system (phosphorelay)
AM1_2797	GO:0000160	Biological Process	two-component signal transduction system (phosphorelay)
AM1_3725	GO:0000160	Biological Process	two-component signal transduction system (phosphorelay)
AM1_3739	GO:0000160	Biological Process	two-component signal transduction system (phosphorelay)
AM1_3742	GO:0000160	Biological Process	two-component signal transduction system (phosphorelay)
AM1_3743	GO:0000160	Biological Process	two-component signal transduction system (phosphorelay)
AM1_3844	GO:0000160	Biological Process	two-component signal transduction system (phosphorelay)
AM1_3846	GO:0000160	Biological Process	two-component signal transduction system (phosphorelay)
AM1_3869	GO:0000160	Biological Process	two-component signal transduction system (phosphorelay)
AM1_3870	GO:0000160	Biological Process	two-component signal transduction system (phosphorelay)
AM1_3871	GO:0000160	Biological Process	two-component signal transduction system (phosphorelay)
AM1_3875	GO:0000160	Biological Process	two-component signal transduction system (phosphorelay)
AM1_4282	GO:0000160	Biological Process	two-component signal transduction system (phosphorelay)
AM1_4304	GO:0000160	Biological Process	two-component signal transduction system (phosphorelay)
AM1_4430	GO:0000160	Biological Process	two-component signal transduction system (phosphorelay)
AM1_3916	GO:0000160	Biological Process	two-component signal transduction system (phosphorelay)
AM1_3935	GO:0000160	Biological Process	two-component signal transduction system (phosphorelay)
AM1_3937	GO:0000160	Biological Process	two-component signal transduction system (phosphorelay)
AM1_4053	GO:0000160	Biological Process	two-component signal transduction system (phosphorelay)
AM1_4054	GO:0000160	Biological Process	two-component signal transduction system (phosphorelay)
AM1_4057	GO:0000160	Biological Process	two-component signal transduction system (phosphorelay)
AM1_4072	GO:0000160	Biological Process	two-component signal transduction system (phosphorelay)
AM1_4536	GO:0000160	Biological Process	two-component signal transduction system (phosphorelay)
AM1_4537	GO:0000160	Biological Process	two-component signal transduction system (phosphorelay)
AM1_3034	GO:0000160	Biological Process	two-component signal transduction system (phosphorelay)
AM1_4730	GO:0000160	Biological Process	two-component signal transduction system (phosphorelay)
AM1_4793	GO:0000160	Biological Process	two-component signal transduction system (phosphorelay)
AM1_4794	GO:0000160	Biological Process	two-component signal transduction system (phosphorelay)
AM1_4822	GO:0000160	Biological Process	two-component signal transduction system (phosphorelay)
AM1_4948	GO:0000160	Biological Process	two-component signal transduction system (phosphorelay)
AM1_4979	GO:0000160	Biological Process	two-component signal transduction system (phosphorelay)
AM1_4980	GO:0000160	Biological Process	two-component signal transduction system (phosphorelay)
AM1_4981	GO:0000160	Biological Process	two-component signal transduction system (phosphorelay)
AM1_4996	GO:0000160	Biological Process	two-component signal transduction system (phosphorelay)
AM1_5052	GO:0000160	Biological Process	two-component signal transduction system (phosphorelay)
AM1_5056	GO:0000160	Biological Process	two-component signal transduction system (phosphorelay)
AM1_5057	GO:0000160	Biological Process	two-component signal transduction system (phosphorelay)
AM1_5058	GO:0000160	Biological Process	two-component signal transduction system (phosphorelay)
AM1_5067	GO:0000160	Biological Process	two-component signal transduction system (phosphorelay)
AM1_5076	GO:0000160	Biological Process	two-component signal transduction system (phosphorelay)
AM1_5077	GO:0000160	Biological Process	two-component signal transduction system (phosphorelay)
AM1_5080	GO:0000160	Biological Process	two-component signal transduction system (phosphorelay)
AM1_5081	GO:0000160	Biological Process	two-component signal transduction system (phosphorelay)
AM1_5096	GO:0000160	Biological Process	two-component signal transduction system (phosphorelay)
AM1_5107	GO:0000160	Biological Process	two-component signal transduction system (phosphorelay)
AM1_5108	GO:0000160	Biological Process	two-component signal transduction system (phosphorelay)
AM1_5135	GO:0000160	Biological Process	two-component signal transduction system (phosphorelay)
AM1_5154	GO:0000160	Biological Process	two-component signal transduction system (phosphorelay)
AM1_5169	GO:0000160	Biological Process	two-component signal transduction system (phosphorelay)
AM1_5170	GO:0000160	Biological Process	two-component signal transduction system (phosphorelay)
AM1_5211	GO:0000160	Biological Process	two-component signal transduction system (phosphorelay)
AM1_5262	GO:0000160	Biological Process	two-component signal transduction system (phosphorelay)
AM1_5308	GO:0000160	Biological Process	two-component signal transduction system (phosphorelay)
AM1_3566	GO:0000160	Biological Process	two-component signal transduction system (phosphorelay)
AM1_3567	GO:0000160	Biological Process	two-component signal transduction system (phosphorelay)
AM1_3568	GO:0000160	Biological Process	two-component signal transduction system (phosphorelay)
AM1_3569	GO:0000160	Biological Process	two-component signal transduction system (phosphorelay)
AM1_5891	GO:0000160	Biological Process	two-component signal transduction system (phosphorelay)
AM1_5892	GO:0000160	Biological Process	two-component signal transduction system (phosphorelay)
AM1_5894	GO:0000160	Biological Process	two-component signal transduction system (phosphorelay)
AM1_5895	GO:0000160	Biological Process	two-component signal transduction system (phosphorelay)
AM1_5896	GO:0000160	Biological Process	two-component signal transduction system (phosphorelay)
AM1_5897	GO:0000160	Biological Process	two-component signal transduction system (phosphorelay)
AM1_5924	GO:0000160	Biological Process	two-component signal transduction system (phosphorelay)
AM1_5925	GO:0000160	Biological Process	two-component signal transduction system (phosphorelay)
AM1_5974	GO:0000160	Biological Process	two-component signal transduction system (phosphorelay)
AM1_5975	GO:0000160	Biological Process	two-component signal transduction system (phosphorelay)
AM1_5976	GO:0000160	Biological Process	two-component signal transduction system (phosphorelay)
AM1_5997	GO:0000160	Biological Process	two-component signal transduction system (phosphorelay)
AM1_6069	GO:0000160	Biological Process	two-component signal transduction system (phosphorelay)
AM1_6070	GO:0000160	Biological Process	two-component signal transduction system (phosphorelay)
AM1_6085	GO:0000160	Biological Process	two-component signal transduction system (phosphorelay)
AM1_6086	GO:0000160	Biological Process	two-component signal transduction system (phosphorelay)
AM1_5528	GO:0000160	Biological Process	two-component signal transduction system (phosphorelay)
AM1_D0198	GO:0000160	Biological Process	two-component signal transduction system (phosphorelay)
AM1_F0024	GO:0000160	Biological Process	two-component signal transduction system (phosphorelay)
AM1_A0368	GO:0000160	Biological Process	two-component signal transduction system (phosphorelay)
AM1_A0369	GO:0000160	Biological Process	two-component signal transduction system (phosphorelay)
AM1_B0017	GO:0000160	Biological Process	two-component signal transduction system (phosphorelay)
AM1_5540	GO:0000160	Biological Process	two-component signal transduction system (phosphorelay)
AM1_5569	GO:0000160	Biological Process	two-component signal transduction system (phosphorelay)
AM1_5623	GO:0000160	Biological Process	two-component signal transduction system (phosphorelay)
AM1_5637	GO:0000160	Biological Process	two-component signal transduction system (phosphorelay)
AM1_5663	GO:0000160	Biological Process	two-component signal transduction system (phosphorelay)
AM1_5668	GO:0000160	Biological Process	two-component signal transduction system (phosphorelay)
AM1_5688	GO:0000160	Biological Process	two-component signal transduction system (phosphorelay)
AM1_5704	GO:0000160	Biological Process	two-component signal transduction system (phosphorelay)
AM1_F0113	GO:0000160	Biological Process	two-component signal transduction system (phosphorelay)
AM1_H0058	GO:0000160	Biological Process	two-component signal transduction system (phosphorelay)
AM1_6199	GO:0000160	Biological Process	two-component signal transduction system (phosphorelay)
AM1_6205	GO:0000160	Biological Process	two-component signal transduction system (phosphorelay)
AM1_6282	GO:0000160	Biological Process	two-component signal transduction system (phosphorelay)
AM1_6305	GO:0000160	Biological Process	two-component signal transduction system (phosphorelay)
AM1_6306	GO:0000160	Biological Process	two-component signal transduction system (phosphorelay)
AM1_6308	GO:0000160	Biological Process	two-component signal transduction system (phosphorelay)
AM1_6313	GO:0000160	Biological Process	two-component signal transduction system (phosphorelay)
AM1_6332	GO:0000160	Biological Process	two-component signal transduction system (phosphorelay)
AM1_6357	GO:0000160	Biological Process	two-component signal transduction system (phosphorelay)
AM1_6358	GO:0000160	Biological Process	two-component signal transduction system (phosphorelay)
AM1_6359	GO:0000160	Biological Process	two-component signal transduction system (phosphorelay)
AM1_6386	GO:0000160	Biological Process	two-component signal transduction system (phosphorelay)
AM1_6387	GO:0000160	Biological Process	two-component signal transduction system (phosphorelay)
AM1_A0019	GO:0000160	Biological Process	two-component signal transduction system (phosphorelay)
AM1_C0014	GO:0000160	Biological Process	two-component signal transduction system (phosphorelay)
AM1_C0016	GO:0000160	Biological Process	two-component signal transduction system (phosphorelay)
AM1_C0017	GO:0000160	Biological Process	two-component signal transduction system (phosphorelay)
AM1_C0023	GO:0000160	Biological Process	two-component signal transduction system (phosphorelay)
AM1_C0086	GO:0000160	Biological Process	two-component signal transduction system (phosphorelay)
AM1_C0101	GO:0000160	Biological Process	two-component signal transduction system (phosphorelay)
AM1_C0180	GO:0000160	Biological Process	two-component signal transduction system (phosphorelay)
AM1_C0193	GO:0000160	Biological Process	two-component signal transduction system (phosphorelay)
AM1_C0194	GO:0000160	Biological Process	two-component signal transduction system (phosphorelay)
AM1_C0259	GO:0000160	Biological Process	two-component signal transduction system (phosphorelay)
AM1_C0304	GO:0000160	Biological Process	two-component signal transduction system (phosphorelay)
AM1_C0365	GO:0000160	Biological Process	two-component signal transduction system (phosphorelay)
AM1_C0366	GO:0000160	Biological Process	two-component signal transduction system (phosphorelay)
AM1_D0011	GO:0000160	Biological Process	two-component signal transduction system (phosphorelay)
AM1_D0125	GO:0000160	Biological Process	two-component signal transduction system (phosphorelay)
AM1_D0171	GO:0000160	Biological Process	two-component signal transduction system (phosphorelay)
AM1_2932	GO:0000162	Biological Process	tryptophan biosynthetic process
AM1_5143	GO:0000162	Biological Process	tryptophan biosynthetic process
AM1_0137	GO:0000166	Molecular Function	nucleotide binding
AM1_0174	GO:0000166	Molecular Function	nucleotide binding
AM1_0239	GO:0000166	Molecular Function	nucleotide binding
AM1_0263	GO:0000166	Molecular Function	nucleotide binding
AM1_0386	GO:0000166	Molecular Function	nucleotide binding
AM1_0402	GO:0000166	Molecular Function	nucleotide binding
AM1_0418	GO:0000166	Molecular Function	nucleotide binding
AM1_0419	GO:0000166	Molecular Function	nucleotide binding
AM1_0498	GO:0000166	Molecular Function	nucleotide binding
AM1_0533	GO:0000166	Molecular Function	nucleotide binding
AM1_0568	GO:0000166	Molecular Function	nucleotide binding
AM1_0596	GO:0000166	Molecular Function	nucleotide binding
AM1_0598	GO:0000166	Molecular Function	nucleotide binding
AM1_0642	GO:0000166	Molecular Function	nucleotide binding
AM1_0648	GO:0000166	Molecular Function	nucleotide binding
AM1_0658	GO:0000166	Molecular Function	nucleotide binding
AM1_0772	GO:0000166	Molecular Function	nucleotide binding
AM1_0809	GO:0000166	Molecular Function	nucleotide binding
AM1_0860	GO:0000166	Molecular Function	nucleotide binding
AM1_0861	GO:0000166	Molecular Function	nucleotide binding
AM1_0974	GO:0000166	Molecular Function	nucleotide binding
AM1_0986	GO:0000166	Molecular Function	nucleotide binding
AM1_1016	GO:0000166	Molecular Function	nucleotide binding
AM1_1037	GO:0000166	Molecular Function	nucleotide binding
AM1_1223	GO:0000166	Molecular Function	nucleotide binding
AM1_1296	GO:0000166	Molecular Function	nucleotide binding
AM1_1308	GO:0000166	Molecular Function	nucleotide binding
AM1_1360	GO:0000166	Molecular Function	nucleotide binding
AM1_1362	GO:0000166	Molecular Function	nucleotide binding
AM1_1364	GO:0000166	Molecular Function	nucleotide binding
AM1_1373	GO:0000166	Molecular Function	nucleotide binding
AM1_1478	GO:0000166	Molecular Function	nucleotide binding
AM1_1540	GO:0000166	Molecular Function	nucleotide binding
AM1_1563	GO:0000166	Molecular Function	nucleotide binding
AM1_1599	GO:0000166	Molecular Function	nucleotide binding
AM1_1601	GO:0000166	Molecular Function	nucleotide binding
AM1_1653	GO:0000166	Molecular Function	nucleotide binding
AM1_1720	GO:0000166	Molecular Function	nucleotide binding
AM1_1736	GO:0000166	Molecular Function	nucleotide binding
AM1_1743	GO:0000166	Molecular Function	nucleotide binding
AM1_1759	GO:0000166	Molecular Function	nucleotide binding
AM1_1819	GO:0000166	Molecular Function	nucleotide binding
AM1_1849	GO:0000166	Molecular Function	nucleotide binding
AM1_1876	GO:0000166	Molecular Function	nucleotide binding
AM1_1886	GO:0000166	Molecular Function	nucleotide binding
AM1_1912	GO:0000166	Molecular Function	nucleotide binding
AM1_1944	GO:0000166	Molecular Function	nucleotide binding
AM1_1947	GO:0000166	Molecular Function	nucleotide binding
AM1_2020	GO:0000166	Molecular Function	nucleotide binding
AM1_2023	GO:0000166	Molecular Function	nucleotide binding
AM1_2069	GO:0000166	Molecular Function	nucleotide binding
AM1_2125	GO:0000166	Molecular Function	nucleotide binding
AM1_2130	GO:0000166	Molecular Function	nucleotide binding
AM1_2178	GO:0000166	Molecular Function	nucleotide binding
AM1_2201	GO:0000166	Molecular Function	nucleotide binding
AM1_2292	GO:0000166	Molecular Function	nucleotide binding
AM1_2299	GO:0000166	Molecular Function	nucleotide binding
AM1_2314	GO:0000166	Molecular Function	nucleotide binding
AM1_2318	GO:0000166	Molecular Function	nucleotide binding
AM1_2321	GO:0000166	Molecular Function	nucleotide binding
AM1_2335	GO:0000166	Molecular Function	nucleotide binding
AM1_2383	GO:0000166	Molecular Function	nucleotide binding
AM1_2436	GO:0000166	Molecular Function	nucleotide binding
AM1_2464	GO:0000166	Molecular Function	nucleotide binding
AM1_2467	GO:0000166	Molecular Function	nucleotide binding
AM1_3120	GO:0000166	Molecular Function	nucleotide binding
AM1_3160	GO:0000166	Molecular Function	nucleotide binding
AM1_3163	GO:0000166	Molecular Function	nucleotide binding
AM1_3182	GO:0000166	Molecular Function	nucleotide binding
AM1_3187	GO:0000166	Molecular Function	nucleotide binding
AM1_3237	GO:0000166	Molecular Function	nucleotide binding
AM1_3347	GO:0000166	Molecular Function	nucleotide binding
AM1_3348	GO:0000166	Molecular Function	nucleotide binding
AM1_3415	GO:0000166	Molecular Function	nucleotide binding
AM1_3450	GO:0000166	Molecular Function	nucleotide binding
AM1_3462	GO:0000166	Molecular Function	nucleotide binding
AM1_3488	GO:0000166	Molecular Function	nucleotide binding
AM1_2535	GO:0000166	Molecular Function	nucleotide binding
AM1_2573	GO:0000166	Molecular Function	nucleotide binding
AM1_2615	GO:0000166	Molecular Function	nucleotide binding
AM1_2616	GO:0000166	Molecular Function	nucleotide binding
AM1_2653	GO:0000166	Molecular Function	nucleotide binding
AM1_2838	GO:0000166	Molecular Function	nucleotide binding
AM1_2872	GO:0000166	Molecular Function	nucleotide binding
AM1_3720	GO:0000166	Molecular Function	nucleotide binding
AM1_3724	GO:0000166	Molecular Function	nucleotide binding
AM1_3779	GO:0000166	Molecular Function	nucleotide binding
AM1_3787	GO:0000166	Molecular Function	nucleotide binding
AM1_4123	GO:0000166	Molecular Function	nucleotide binding
AM1_4137	GO:0000166	Molecular Function	nucleotide binding
AM1_4270	GO:0000166	Molecular Function	nucleotide binding
AM1_4285	GO:0000166	Molecular Function	nucleotide binding
AM1_4313	GO:0000166	Molecular Function	nucleotide binding
AM1_4364	GO:0000166	Molecular Function	nucleotide binding
AM1_4391	GO:0000166	Molecular Function	nucleotide binding
AM1_4421	GO:0000166	Molecular Function	nucleotide binding
AM1_4444	GO:0000166	Molecular Function	nucleotide binding
AM1_4447	GO:0000166	Molecular Function	nucleotide binding
AM1_3907	GO:0000166	Molecular Function	nucleotide binding
AM1_3991	GO:0000166	Molecular Function	nucleotide binding
AM1_4009	GO:0000166	Molecular Function	nucleotide binding
AM1_4028	GO:0000166	Molecular Function	nucleotide binding
AM1_4070	GO:0000166	Molecular Function	nucleotide binding
AM1_4075	GO:0000166	Molecular Function	nucleotide binding
AM1_4538	GO:0000166	Molecular Function	nucleotide binding
AM1_4590	GO:0000166	Molecular Function	nucleotide binding
AM1_4624	GO:0000166	Molecular Function	nucleotide binding
AM1_4698	GO:0000166	Molecular Function	nucleotide binding
AM1_2970	GO:0000166	Molecular Function	nucleotide binding
AM1_3055	GO:0000166	Molecular Function	nucleotide binding
AM1_3073	GO:0000166	Molecular Function	nucleotide binding
AM1_3095	GO:0000166	Molecular Function	nucleotide binding
AM1_4753	GO:0000166	Molecular Function	nucleotide binding
AM1_4763	GO:0000166	Molecular Function	nucleotide binding
AM1_4823	GO:0000166	Molecular Function	nucleotide binding
AM1_4907	GO:0000166	Molecular Function	nucleotide binding
AM1_4917	GO:0000166	Molecular Function	nucleotide binding
AM1_4952	GO:0000166	Molecular Function	nucleotide binding
AM1_5031	GO:0000166	Molecular Function	nucleotide binding
AM1_5034	GO:0000166	Molecular Function	nucleotide binding
AM1_5039	GO:0000166	Molecular Function	nucleotide binding
AM1_5120	GO:0000166	Molecular Function	nucleotide binding
AM1_5128	GO:0000166	Molecular Function	nucleotide binding
AM1_5142	GO:0000166	Molecular Function	nucleotide binding
AM1_5166	GO:0000166	Molecular Function	nucleotide binding
AM1_5275	GO:0000166	Molecular Function	nucleotide binding
AM1_5276	GO:0000166	Molecular Function	nucleotide binding
AM1_5328	GO:0000166	Molecular Function	nucleotide binding
AM1_3506	GO:0000166	Molecular Function	nucleotide binding
AM1_3550	GO:0000166	Molecular Function	nucleotide binding
AM1_5751	GO:0000166	Molecular Function	nucleotide binding
AM1_5785	GO:0000166	Molecular Function	nucleotide binding
AM1_5833	GO:0000166	Molecular Function	nucleotide binding
AM1_5839	GO:0000166	Molecular Function	nucleotide binding
AM1_5937	GO:0000166	Molecular Function	nucleotide binding
AM1_5943	GO:0000166	Molecular Function	nucleotide binding
AM1_5988	GO:0000166	Molecular Function	nucleotide binding
AM1_5989	GO:0000166	Molecular Function	nucleotide binding
AM1_6038	GO:0000166	Molecular Function	nucleotide binding
AM1_6050	GO:0000166	Molecular Function	nucleotide binding
AM1_6071	GO:0000166	Molecular Function	nucleotide binding
AM1_6151	GO:0000166	Molecular Function	nucleotide binding
AM1_5368	GO:0000166	Molecular Function	nucleotide binding
AM1_5369	GO:0000166	Molecular Function	nucleotide binding
AM1_5447	GO:0000166	Molecular Function	nucleotide binding
AM1_5458	GO:0000166	Molecular Function	nucleotide binding
AM1_5483	GO:0000166	Molecular Function	nucleotide binding
AM1_A0154	GO:0000166	Molecular Function	nucleotide binding
AM1_A0161	GO:0000166	Molecular Function	nucleotide binding
AM1_A0172	GO:0000166	Molecular Function	nucleotide binding
AM1_A0173	GO:0000166	Molecular Function	nucleotide binding
AM1_A0259	GO:0000166	Molecular Function	nucleotide binding
AM1_A0282	GO:0000166	Molecular Function	nucleotide binding
AM1_D0229	GO:0000166	Molecular Function	nucleotide binding
AM1_D0237	GO:0000166	Molecular Function	nucleotide binding
AM1_D0273	GO:0000166	Molecular Function	nucleotide binding
AM1_D0276	GO:0000166	Molecular Function	nucleotide binding
AM1_E0078	GO:0000166	Molecular Function	nucleotide binding
AM1_E0124	GO:0000166	Molecular Function	nucleotide binding
AM1_E0153	GO:0000166	Molecular Function	nucleotide binding
AM1_E0175	GO:0000166	Molecular Function	nucleotide binding
AM1_F0085	GO:0000166	Molecular Function	nucleotide binding
AM1_B0002	GO:0000166	Molecular Function	nucleotide binding
AM1_B0006	GO:0000166	Molecular Function	nucleotide binding
AM1_B0013	GO:0000166	Molecular Function	nucleotide binding
AM1_B0050	GO:0000166	Molecular Function	nucleotide binding
AM1_B0166	GO:0000166	Molecular Function	nucleotide binding
AM1_B0169	GO:0000166	Molecular Function	nucleotide binding
AM1_B0207	GO:0000166	Molecular Function	nucleotide binding
AM1_B0267	GO:0000166	Molecular Function	nucleotide binding
AM1_5557	GO:0000166	Molecular Function	nucleotide binding
AM1_5591	GO:0000166	Molecular Function	nucleotide binding
AM1_5603	GO:0000166	Molecular Function	nucleotide binding
AM1_5606	GO:0000166	Molecular Function	nucleotide binding
AM1_5662	GO:0000166	Molecular Function	nucleotide binding
AM1_5720	GO:0000166	Molecular Function	nucleotide binding
AM1_5740	GO:0000166	Molecular Function	nucleotide binding
AM1_F0152	GO:0000166	Molecular Function	nucleotide binding
AM1_G0020	GO:0000166	Molecular Function	nucleotide binding
AM1_G0119	GO:0000166	Molecular Function	nucleotide binding
AM1_H0002	GO:0000166	Molecular Function	nucleotide binding
AM1_H0075	GO:0000166	Molecular Function	nucleotide binding
AM1_6238	GO:0000166	Molecular Function	nucleotide binding
AM1_6381	GO:0000166	Molecular Function	nucleotide binding
AM1_A0014	GO:0000166	Molecular Function	nucleotide binding
AM1_A0040	GO:0000166	Molecular Function	nucleotide binding
AM1_A0051	GO:0000166	Molecular Function	nucleotide binding
AM1_A0071	GO:0000166	Molecular Function	nucleotide binding
AM1_A0091	GO:0000166	Molecular Function	nucleotide binding
AM1_A0092	GO:0000166	Molecular Function	nucleotide binding
AM1_A0096	GO:0000166	Molecular Function	nucleotide binding
AM1_B0378	GO:0000166	Molecular Function	nucleotide binding
AM1_B0413	GO:0000166	Molecular Function	nucleotide binding
AM1_B0414	GO:0000166	Molecular Function	nucleotide binding
AM1_C0048	GO:0000166	Molecular Function	nucleotide binding
AM1_C0066	GO:0000166	Molecular Function	nucleotide binding
AM1_C0074	GO:0000166	Molecular Function	nucleotide binding
AM1_C0079	GO:0000166	Molecular Function	nucleotide binding
AM1_D0001	GO:0000166	Molecular Function	nucleotide binding
AM1_D0056	GO:0000166	Molecular Function	nucleotide binding
AM1_D0149	GO:0000166	Molecular Function	nucleotide binding
AM1_D0157	GO:0000166	Molecular Function	nucleotide binding
AM1_2854	GO:0000175	Molecular Function	3'-5'-exoribonuclease activity
AM1_5920	GO:0000175	Molecular Function	3'-5'-exoribonuclease activity
AM1_1753	GO:0000179	Molecular Function	rRNA (adenine-N6,N6-)-dimethyltransferase activity
AM1_F0111	GO:0000179	Molecular Function	rRNA (adenine-N6,N6-)-dimethyltransferase activity
AM1_D0008	GO:0000179	Molecular Function	rRNA (adenine-N6,N6-)-dimethyltransferase activity
AM1_0255	GO:0000256	Biological Process	allantoin catabolic process
AM1_1909	GO:0000271	Biological Process	polysaccharide biosynthetic process
AM1_3170	GO:0000271	Biological Process	polysaccharide biosynthetic process
AM1_2711	GO:0000271	Biological Process	polysaccharide biosynthetic process
AM1_2717	GO:0000271	Biological Process	polysaccharide biosynthetic process
AM1_3621	GO:0000271	Biological Process	polysaccharide biosynthetic process
AM1_5770	GO:0000271	Biological Process	polysaccharide biosynthetic process
AM1_4331	GO:0000286	Molecular Function	alanine dehydrogenase activity
AM1_0444	GO:0000287	Molecular Function	magnesium ion binding
AM1_0769	GO:0000287	Molecular Function	magnesium ion binding
AM1_0807	GO:0000287	Molecular Function	magnesium ion binding
AM1_0898	GO:0000287	Molecular Function	magnesium ion binding
AM1_0950	GO:0000287	Molecular Function	magnesium ion binding
AM1_0992	GO:0000287	Molecular Function	magnesium ion binding
AM1_1366	GO:0000287	Molecular Function	magnesium ion binding
AM1_1785	GO:0000287	Molecular Function	magnesium ion binding
AM1_1865	GO:0000287	Molecular Function	magnesium ion binding
AM1_2307	GO:0000287	Molecular Function	magnesium ion binding
AM1_3309	GO:0000287	Molecular Function	magnesium ion binding
AM1_3315	GO:0000287	Molecular Function	magnesium ion binding
AM1_3435	GO:0000287	Molecular Function	magnesium ion binding
AM1_2626	GO:0000287	Molecular Function	magnesium ion binding
AM1_2884	GO:0000287	Molecular Function	magnesium ion binding
AM1_3753	GO:0000287	Molecular Function	magnesium ion binding
AM1_4313	GO:0000287	Molecular Function	magnesium ion binding
AM1_3926	GO:0000287	Molecular Function	magnesium ion binding
AM1_3978	GO:0000287	Molecular Function	magnesium ion binding
AM1_4563	GO:0000287	Molecular Function	magnesium ion binding
AM1_3085	GO:0000287	Molecular Function	magnesium ion binding
AM1_4868	GO:0000287	Molecular Function	magnesium ion binding
AM1_5123	GO:0000287	Molecular Function	magnesium ion binding
AM1_3657	GO:0000287	Molecular Function	magnesium ion binding
AM1_5753	GO:0000287	Molecular Function	magnesium ion binding
AM1_5386	GO:0000287	Molecular Function	magnesium ion binding
AM1_A0245	GO:0000287	Molecular Function	magnesium ion binding
AM1_A0248	GO:0000287	Molecular Function	magnesium ion binding
AM1_C0085	GO:0000287	Molecular Function	magnesium ion binding
AM1_0421	GO:0000774	Molecular Function	adenyl-nucleotide exchange factor activity
AM1_5597	GO:0000774	Molecular Function	adenyl-nucleotide exchange factor activity
AM1_4239	GO:0000902	Biological Process	cell morphogenesis
AM1_4868	GO:0000902	Biological Process	cell morphogenesis
AM1_5189	GO:0000902	Biological Process	cell morphogenesis
AM1_A0005	GO:0000902	Biological Process	cell morphogenesis
AM1_C0004	GO:0000902	Biological Process	cell morphogenesis
AM1_D0139	GO:0000902	Biological Process	cell morphogenesis
AM1_1069	GO:0000917	Biological Process	barrier septum formation
AM1_2869	GO:0000917	Biological Process	barrier septum formation
AM1_5366	GO:0000917	Biological Process	barrier septum formation
AM1_5681	GO:0000917	Biological Process	barrier septum formation
AM1_F0109	GO:0000917	Biological Process	barrier septum formation
AM1_A0062	GO:0000917	Biological Process	barrier septum formation
AM1_B0409	GO:0000917	Biological Process	barrier septum formation
AM1_D0007	GO:0000917	Biological Process	barrier septum formation
AM1_D0013	GO:0000917	Biological Process	barrier septum formation
AM1_4645	GO:0000918	Biological Process	selection of site for barrier septum formation
AM1_0981	GO:0001522	Biological Process	pseudouridine synthesis
AM1_1251	GO:0001522	Biological Process	pseudouridine synthesis
AM1_2337	GO:0001522	Biological Process	pseudouridine synthesis
AM1_4356	GO:0001522	Biological Process	pseudouridine synthesis
AM1_3004	GO:0001522	Biological Process	pseudouridine synthesis
AM1_5361	GO:0001522	Biological Process	pseudouridine synthesis
AM1_0473	GO:0001882	Molecular Function	nucleoside binding
AM1_3040	GO:0001882	Molecular Function	nucleoside binding
AM1_F0077	GO:0001882	Molecular Function	nucleoside binding
AM1_A0147	GO:0001882	Molecular Function	nucleoside binding
AM1_1573	GO:0001887	Biological Process	selenium metabolic process
AM1_0714	GO:0001932	Biological Process	regulation of protein amino acid phosphorylation
AM1_2994	GO:0001932	Biological Process	regulation of protein amino acid phosphorylation
AM1_4886	GO:0001932	Biological Process	regulation of protein amino acid phosphorylation
AM1_2182	GO:0002098	Biological Process	tRNA wobble uridine modification
AM1_0036	GO:0003676	Molecular Function	nucleic acid binding
AM1_0062	GO:0003676	Molecular Function	nucleic acid binding
AM1_0099	GO:0003676	Molecular Function	nucleic acid binding
AM1_0131	GO:0003676	Molecular Function	nucleic acid binding
AM1_0284	GO:0003676	Molecular Function	nucleic acid binding
AM1_0288	GO:0003676	Molecular Function	nucleic acid binding
AM1_0411	GO:0003676	Molecular Function	nucleic acid binding
AM1_0487	GO:0003676	Molecular Function	nucleic acid binding
AM1_0488	GO:0003676	Molecular Function	nucleic acid binding
AM1_0495	GO:0003676	Molecular Function	nucleic acid binding
AM1_0538	GO:0003676	Molecular Function	nucleic acid binding
AM1_0568	GO:0003676	Molecular Function	nucleic acid binding
AM1_0638	GO:0003676	Molecular Function	nucleic acid binding
AM1_0649	GO:0003676	Molecular Function	nucleic acid binding
AM1_0664	GO:0003676	Molecular Function	nucleic acid binding
AM1_0672	GO:0003676	Molecular Function	nucleic acid binding
AM1_0679	GO:0003676	Molecular Function	nucleic acid binding
AM1_0711	GO:0003676	Molecular Function	nucleic acid binding
AM1_0744	GO:0003676	Molecular Function	nucleic acid binding
AM1_0874	GO:0003676	Molecular Function	nucleic acid binding
AM1_1164	GO:0003676	Molecular Function	nucleic acid binding
AM1_1255	GO:0003676	Molecular Function	nucleic acid binding
AM1_1463	GO:0003676	Molecular Function	nucleic acid binding
AM1_1653	GO:0003676	Molecular Function	nucleic acid binding
AM1_1676	GO:0003676	Molecular Function	nucleic acid binding
AM1_1702	GO:0003676	Molecular Function	nucleic acid binding
AM1_1779	GO:0003676	Molecular Function	nucleic acid binding
AM1_2020	GO:0003676	Molecular Function	nucleic acid binding
AM1_2023	GO:0003676	Molecular Function	nucleic acid binding
AM1_2043	GO:0003676	Molecular Function	nucleic acid binding
AM1_2051	GO:0003676	Molecular Function	nucleic acid binding
AM1_2074	GO:0003676	Molecular Function	nucleic acid binding
AM1_2133	GO:0003676	Molecular Function	nucleic acid binding
AM1_2151	GO:0003676	Molecular Function	nucleic acid binding
AM1_2236	GO:0003676	Molecular Function	nucleic acid binding
AM1_2401	GO:0003676	Molecular Function	nucleic acid binding
AM1_2402	GO:0003676	Molecular Function	nucleic acid binding
AM1_2404	GO:0003676	Molecular Function	nucleic acid binding
AM1_2438	GO:0003676	Molecular Function	nucleic acid binding
AM1_2461	GO:0003676	Molecular Function	nucleic acid binding
AM1_2477	GO:0003676	Molecular Function	nucleic acid binding
AM1_3206	GO:0003676	Molecular Function	nucleic acid binding
AM1_3344	GO:0003676	Molecular Function	nucleic acid binding
AM1_3493	GO:0003676	Molecular Function	nucleic acid binding
AM1_2501	GO:0003676	Molecular Function	nucleic acid binding
AM1_2562	GO:0003676	Molecular Function	nucleic acid binding
AM1_2616	GO:0003676	Molecular Function	nucleic acid binding
AM1_2803	GO:0003676	Molecular Function	nucleic acid binding
AM1_2891	GO:0003676	Molecular Function	nucleic acid binding
AM1_3862	GO:0003676	Molecular Function	nucleic acid binding
AM1_3863	GO:0003676	Molecular Function	nucleic acid binding
AM1_3868	GO:0003676	Molecular Function	nucleic acid binding
AM1_4147	GO:0003676	Molecular Function	nucleic acid binding
AM1_4195	GO:0003676	Molecular Function	nucleic acid binding
AM1_4216	GO:0003676	Molecular Function	nucleic acid binding
AM1_4255	GO:0003676	Molecular Function	nucleic acid binding
AM1_4329	GO:0003676	Molecular Function	nucleic acid binding
AM1_4421	GO:0003676	Molecular Function	nucleic acid binding
AM1_4444	GO:0003676	Molecular Function	nucleic acid binding
AM1_3917	GO:0003676	Molecular Function	nucleic acid binding
AM1_4040	GO:0003676	Molecular Function	nucleic acid binding
AM1_4052	GO:0003676	Molecular Function	nucleic acid binding
AM1_4079	GO:0003676	Molecular Function	nucleic acid binding
AM1_4107	GO:0003676	Molecular Function	nucleic acid binding
AM1_4670	GO:0003676	Molecular Function	nucleic acid binding
AM1_3022	GO:0003676	Molecular Function	nucleic acid binding
AM1_3079	GO:0003676	Molecular Function	nucleic acid binding
AM1_3091	GO:0003676	Molecular Function	nucleic acid binding
AM1_4786	GO:0003676	Molecular Function	nucleic acid binding
AM1_4789	GO:0003676	Molecular Function	nucleic acid binding
AM1_4872	GO:0003676	Molecular Function	nucleic acid binding
AM1_4929	GO:0003676	Molecular Function	nucleic acid binding
AM1_5142	GO:0003676	Molecular Function	nucleic acid binding
AM1_5150	GO:0003676	Molecular Function	nucleic acid binding
AM1_5178	GO:0003676	Molecular Function	nucleic acid binding
AM1_5225	GO:0003676	Molecular Function	nucleic acid binding
AM1_5256	GO:0003676	Molecular Function	nucleic acid binding
AM1_5279	GO:0003676	Molecular Function	nucleic acid binding
AM1_5283	GO:0003676	Molecular Function	nucleic acid binding
AM1_3570	GO:0003676	Molecular Function	nucleic acid binding
AM1_3698	GO:0003676	Molecular Function	nucleic acid binding
AM1_5888	GO:0003676	Molecular Function	nucleic acid binding
AM1_5922	GO:0003676	Molecular Function	nucleic acid binding
AM1_5987	GO:0003676	Molecular Function	nucleic acid binding
AM1_6059	GO:0003676	Molecular Function	nucleic acid binding
AM1_6064	GO:0003676	Molecular Function	nucleic acid binding
AM1_5458	GO:0003676	Molecular Function	nucleic acid binding
AM1_5502	GO:0003676	Molecular Function	nucleic acid binding
AM1_5529	GO:0003676	Molecular Function	nucleic acid binding
AM1_A0193	GO:0003676	Molecular Function	nucleic acid binding
AM1_A0223	GO:0003676	Molecular Function	nucleic acid binding
AM1_A0254	GO:0003676	Molecular Function	nucleic acid binding
AM1_A0256	GO:0003676	Molecular Function	nucleic acid binding
AM1_D0273	GO:0003676	Molecular Function	nucleic acid binding
AM1_E0132	GO:0003676	Molecular Function	nucleic acid binding
AM1_E0139	GO:0003676	Molecular Function	nucleic acid binding
AM1_F0004	GO:0003676	Molecular Function	nucleic acid binding
AM1_F0038	GO:0003676	Molecular Function	nucleic acid binding
AM1_F0057	GO:0003676	Molecular Function	nucleic acid binding
AM1_F0061	GO:0003676	Molecular Function	nucleic acid binding
AM1_F0084	GO:0003676	Molecular Function	nucleic acid binding
AM1_B0051	GO:0003676	Molecular Function	nucleic acid binding
AM1_B0202	GO:0003676	Molecular Function	nucleic acid binding
AM1_B0208	GO:0003676	Molecular Function	nucleic acid binding
AM1_B0211	GO:0003676	Molecular Function	nucleic acid binding
AM1_B0311	GO:0003676	Molecular Function	nucleic acid binding
AM1_B0334	GO:0003676	Molecular Function	nucleic acid binding
AM1_B0364	GO:0003676	Molecular Function	nucleic acid binding
AM1_5557	GO:0003676	Molecular Function	nucleic acid binding
AM1_5567	GO:0003676	Molecular Function	nucleic acid binding
AM1_5591	GO:0003676	Molecular Function	nucleic acid binding
AM1_5599	GO:0003676	Molecular Function	nucleic acid binding
AM1_5657	GO:0003676	Molecular Function	nucleic acid binding
AM1_5658	GO:0003676	Molecular Function	nucleic acid binding
AM1_F0191	GO:0003676	Molecular Function	nucleic acid binding
AM1_G0037	GO:0003676	Molecular Function	nucleic acid binding
AM1_G0122	GO:0003676	Molecular Function	nucleic acid binding
AM1_G0150	GO:0003676	Molecular Function	nucleic acid binding
AM1_H0047	GO:0003676	Molecular Function	nucleic acid binding
AM1_H0068	GO:0003676	Molecular Function	nucleic acid binding
AM1_6188	GO:0003676	Molecular Function	nucleic acid binding
AM1_6226	GO:0003676	Molecular Function	nucleic acid binding
AM1_6242	GO:0003676	Molecular Function	nucleic acid binding
AM1_6264	GO:0003676	Molecular Function	nucleic acid binding
AM1_6272	GO:0003676	Molecular Function	nucleic acid binding
AM1_6285	GO:0003676	Molecular Function	nucleic acid binding
AM1_A0051	GO:0003676	Molecular Function	nucleic acid binding
AM1_A0071	GO:0003676	Molecular Function	nucleic acid binding
AM1_A0076	GO:0003676	Molecular Function	nucleic acid binding
AM1_A0096	GO:0003676	Molecular Function	nucleic acid binding
AM1_C0048	GO:0003676	Molecular Function	nucleic acid binding
AM1_C0074	GO:0003676	Molecular Function	nucleic acid binding
AM1_C0076	GO:0003676	Molecular Function	nucleic acid binding
AM1_C0080	GO:0003676	Molecular Function	nucleic acid binding
AM1_C0210	GO:0003676	Molecular Function	nucleic acid binding
AM1_C0264	GO:0003676	Molecular Function	nucleic acid binding
AM1_D0001	GO:0003676	Molecular Function	nucleic acid binding
AM1_D0087	GO:0003676	Molecular Function	nucleic acid binding
AM1_0019	GO:0003677	Molecular Function	DNA binding
AM1_0029	GO:0003677	Molecular Function	DNA binding
AM1_0060	GO:0003677	Molecular Function	DNA binding
AM1_0061	GO:0003677	Molecular Function	DNA binding
AM1_0062	GO:0003677	Molecular Function	DNA binding
AM1_0064	GO:0003677	Molecular Function	DNA binding
AM1_0081	GO:0003677	Molecular Function	DNA binding
AM1_0095	GO:0003677	Molecular Function	DNA binding
AM1_0099	GO:0003677	Molecular Function	DNA binding
AM1_0102	GO:0003677	Molecular Function	DNA binding
AM1_0119	GO:0003677	Molecular Function	DNA binding
AM1_0124	GO:0003677	Molecular Function	DNA binding
AM1_0205	GO:0003677	Molecular Function	DNA binding
AM1_0245	GO:0003677	Molecular Function	DNA binding
AM1_0253	GO:0003677	Molecular Function	DNA binding
AM1_0260	GO:0003677	Molecular Function	DNA binding
AM1_0284	GO:0003677	Molecular Function	DNA binding
AM1_0344	GO:0003677	Molecular Function	DNA binding
AM1_0408	GO:0003677	Molecular Function	DNA binding
AM1_0434	GO:0003677	Molecular Function	DNA binding
AM1_0435	GO:0003677	Molecular Function	DNA binding
AM1_0462	GO:0003677	Molecular Function	DNA binding
AM1_0480	GO:0003677	Molecular Function	DNA binding
AM1_0487	GO:0003677	Molecular Function	DNA binding
AM1_0488	GO:0003677	Molecular Function	DNA binding
AM1_0494	GO:0003677	Molecular Function	DNA binding
AM1_0495	GO:0003677	Molecular Function	DNA binding
AM1_0499	GO:0003677	Molecular Function	DNA binding
AM1_0515	GO:0003677	Molecular Function	DNA binding
AM1_0525	GO:0003677	Molecular Function	DNA binding
AM1_0538	GO:0003677	Molecular Function	DNA binding
AM1_0550	GO:0003677	Molecular Function	DNA binding
AM1_0569	GO:0003677	Molecular Function	DNA binding
AM1_0573	GO:0003677	Molecular Function	DNA binding
AM1_0638	GO:0003677	Molecular Function	DNA binding
AM1_0664	GO:0003677	Molecular Function	DNA binding
AM1_0672	GO:0003677	Molecular Function	DNA binding
AM1_0678	GO:0003677	Molecular Function	DNA binding
AM1_0679	GO:0003677	Molecular Function	DNA binding
AM1_0683	GO:0003677	Molecular Function	DNA binding
AM1_0708	GO:0003677	Molecular Function	DNA binding
AM1_0709	GO:0003677	Molecular Function	DNA binding
AM1_0711	GO:0003677	Molecular Function	DNA binding
AM1_0729	GO:0003677	Molecular Function	DNA binding
AM1_0742	GO:0003677	Molecular Function	DNA binding
AM1_0766	GO:0003677	Molecular Function	DNA binding
AM1_0771	GO:0003677	Molecular Function	DNA binding
AM1_0790	GO:0003677	Molecular Function	DNA binding
AM1_0794	GO:0003677	Molecular Function	DNA binding
AM1_0810	GO:0003677	Molecular Function	DNA binding
AM1_0820	GO:0003677	Molecular Function	DNA binding
AM1_0873	GO:0003677	Molecular Function	DNA binding
AM1_0874	GO:0003677	Molecular Function	DNA binding
AM1_0888	GO:0003677	Molecular Function	DNA binding
AM1_0968	GO:0003677	Molecular Function	DNA binding
AM1_0979	GO:0003677	Molecular Function	DNA binding
AM1_0989	GO:0003677	Molecular Function	DNA binding
AM1_0992	GO:0003677	Molecular Function	DNA binding
AM1_0999	GO:0003677	Molecular Function	DNA binding
AM1_1116	GO:0003677	Molecular Function	DNA binding
AM1_1121	GO:0003677	Molecular Function	DNA binding
AM1_1142	GO:0003677	Molecular Function	DNA binding
AM1_1154	GO:0003677	Molecular Function	DNA binding
AM1_1164	GO:0003677	Molecular Function	DNA binding
AM1_1187	GO:0003677	Molecular Function	DNA binding
AM1_1207	GO:0003677	Molecular Function	DNA binding
AM1_1229	GO:0003677	Molecular Function	DNA binding
AM1_1235	GO:0003677	Molecular Function	DNA binding
AM1_1253	GO:0003677	Molecular Function	DNA binding
AM1_1286	GO:0003677	Molecular Function	DNA binding
AM1_1290	GO:0003677	Molecular Function	DNA binding
AM1_1305	GO:0003677	Molecular Function	DNA binding
AM1_1334	GO:0003677	Molecular Function	DNA binding
AM1_1358	GO:0003677	Molecular Function	DNA binding
AM1_1359	GO:0003677	Molecular Function	DNA binding
AM1_1360	GO:0003677	Molecular Function	DNA binding
AM1_1428	GO:0003677	Molecular Function	DNA binding
AM1_1480	GO:0003677	Molecular Function	DNA binding
AM1_1501	GO:0003677	Molecular Function	DNA binding
AM1_1512	GO:0003677	Molecular Function	DNA binding
AM1_1518	GO:0003677	Molecular Function	DNA binding
AM1_1563	GO:0003677	Molecular Function	DNA binding
AM1_1566	GO:0003677	Molecular Function	DNA binding
AM1_1596	GO:0003677	Molecular Function	DNA binding
AM1_1616	GO:0003677	Molecular Function	DNA binding
AM1_1656	GO:0003677	Molecular Function	DNA binding
AM1_1721	GO:0003677	Molecular Function	DNA binding
AM1_1777	GO:0003677	Molecular Function	DNA binding
AM1_1779	GO:0003677	Molecular Function	DNA binding
AM1_1808	GO:0003677	Molecular Function	DNA binding
AM1_1829	GO:0003677	Molecular Function	DNA binding
AM1_1871	GO:0003677	Molecular Function	DNA binding
AM1_1947	GO:0003677	Molecular Function	DNA binding
AM1_1988	GO:0003677	Molecular Function	DNA binding
AM1_2043	GO:0003677	Molecular Function	DNA binding
AM1_2073	GO:0003677	Molecular Function	DNA binding
AM1_2074	GO:0003677	Molecular Function	DNA binding
AM1_2075	GO:0003677	Molecular Function	DNA binding
AM1_2095	GO:0003677	Molecular Function	DNA binding
AM1_2109	GO:0003677	Molecular Function	DNA binding
AM1_2133	GO:0003677	Molecular Function	DNA binding
AM1_2151	GO:0003677	Molecular Function	DNA binding
AM1_2219	GO:0003677	Molecular Function	DNA binding
AM1_2233	GO:0003677	Molecular Function	DNA binding
AM1_2236	GO:0003677	Molecular Function	DNA binding
AM1_2237	GO:0003677	Molecular Function	DNA binding
AM1_2240	GO:0003677	Molecular Function	DNA binding
AM1_2245	GO:0003677	Molecular Function	DNA binding
AM1_2264	GO:0003677	Molecular Function	DNA binding
AM1_2269	GO:0003677	Molecular Function	DNA binding
AM1_2275	GO:0003677	Molecular Function	DNA binding
AM1_2285	GO:0003677	Molecular Function	DNA binding
AM1_2292	GO:0003677	Molecular Function	DNA binding
AM1_2338	GO:0003677	Molecular Function	DNA binding
AM1_2340	GO:0003677	Molecular Function	DNA binding
AM1_2402	GO:0003677	Molecular Function	DNA binding
AM1_2403	GO:0003677	Molecular Function	DNA binding
AM1_2404	GO:0003677	Molecular Function	DNA binding
AM1_2410	GO:0003677	Molecular Function	DNA binding
AM1_2449	GO:0003677	Molecular Function	DNA binding
AM1_2461	GO:0003677	Molecular Function	DNA binding
AM1_2473	GO:0003677	Molecular Function	DNA binding
AM1_2476	GO:0003677	Molecular Function	DNA binding
AM1_2477	GO:0003677	Molecular Function	DNA binding
AM1_3096	GO:0003677	Molecular Function	DNA binding
AM1_3113	GO:0003677	Molecular Function	DNA binding
AM1_3132	GO:0003677	Molecular Function	DNA binding
AM1_3155	GO:0003677	Molecular Function	DNA binding
AM1_3206	GO:0003677	Molecular Function	DNA binding
AM1_3220	GO:0003677	Molecular Function	DNA binding
AM1_3230	GO:0003677	Molecular Function	DNA binding
AM1_3234	GO:0003677	Molecular Function	DNA binding
AM1_3248	GO:0003677	Molecular Function	DNA binding
AM1_3271	GO:0003677	Molecular Function	DNA binding
AM1_3283	GO:0003677	Molecular Function	DNA binding
AM1_3360	GO:0003677	Molecular Function	DNA binding
AM1_3382	GO:0003677	Molecular Function	DNA binding
AM1_3396	GO:0003677	Molecular Function	DNA binding
AM1_3399	GO:0003677	Molecular Function	DNA binding
AM1_3406	GO:0003677	Molecular Function	DNA binding
AM1_3419	GO:0003677	Molecular Function	DNA binding
AM1_3461	GO:0003677	Molecular Function	DNA binding
AM1_3466	GO:0003677	Molecular Function	DNA binding
AM1_3475	GO:0003677	Molecular Function	DNA binding
AM1_2501	GO:0003677	Molecular Function	DNA binding
AM1_2508	GO:0003677	Molecular Function	DNA binding
AM1_2512	GO:0003677	Molecular Function	DNA binding
AM1_2562	GO:0003677	Molecular Function	DNA binding
AM1_2580	GO:0003677	Molecular Function	DNA binding
AM1_2583	GO:0003677	Molecular Function	DNA binding
AM1_2600	GO:0003677	Molecular Function	DNA binding
AM1_2657	GO:0003677	Molecular Function	DNA binding
AM1_2673	GO:0003677	Molecular Function	DNA binding
AM1_2721	GO:0003677	Molecular Function	DNA binding
AM1_2726	GO:0003677	Molecular Function	DNA binding
AM1_2787	GO:0003677	Molecular Function	DNA binding
AM1_2803	GO:0003677	Molecular Function	DNA binding
AM1_2873	GO:0003677	Molecular Function	DNA binding
AM1_2883	GO:0003677	Molecular Function	DNA binding
AM1_3725	GO:0003677	Molecular Function	DNA binding
AM1_3757	GO:0003677	Molecular Function	DNA binding
AM1_3844	GO:0003677	Molecular Function	DNA binding
AM1_3860	GO:0003677	Molecular Function	DNA binding
AM1_3862	GO:0003677	Molecular Function	DNA binding
AM1_3863	GO:0003677	Molecular Function	DNA binding
AM1_4185	GO:0003677	Molecular Function	DNA binding
AM1_4195	GO:0003677	Molecular Function	DNA binding
AM1_4250	GO:0003677	Molecular Function	DNA binding
AM1_4299	GO:0003677	Molecular Function	DNA binding
AM1_4304	GO:0003677	Molecular Function	DNA binding
AM1_4335	GO:0003677	Molecular Function	DNA binding
AM1_4368	GO:0003677	Molecular Function	DNA binding
AM1_4376	GO:0003677	Molecular Function	DNA binding
AM1_4499	GO:0003677	Molecular Function	DNA binding
AM1_3917	GO:0003677	Molecular Function	DNA binding
AM1_3918	GO:0003677	Molecular Function	DNA binding
AM1_3925	GO:0003677	Molecular Function	DNA binding
AM1_3948	GO:0003677	Molecular Function	DNA binding
AM1_3954	GO:0003677	Molecular Function	DNA binding
AM1_4053	GO:0003677	Molecular Function	DNA binding
AM1_4064	GO:0003677	Molecular Function	DNA binding
AM1_4078	GO:0003677	Molecular Function	DNA binding
AM1_4079	GO:0003677	Molecular Function	DNA binding
AM1_4091	GO:0003677	Molecular Function	DNA binding
AM1_4586	GO:0003677	Molecular Function	DNA binding
AM1_4655	GO:0003677	Molecular Function	DNA binding
AM1_3018	GO:0003677	Molecular Function	DNA binding
AM1_3022	GO:0003677	Molecular Function	DNA binding
AM1_3034	GO:0003677	Molecular Function	DNA binding
AM1_3049	GO:0003677	Molecular Function	DNA binding
AM1_3067	GO:0003677	Molecular Function	DNA binding
AM1_3079	GO:0003677	Molecular Function	DNA binding
AM1_3095	GO:0003677	Molecular Function	DNA binding
AM1_4730	GO:0003677	Molecular Function	DNA binding
AM1_4734	GO:0003677	Molecular Function	DNA binding
AM1_4753	GO:0003677	Molecular Function	DNA binding
AM1_4757	GO:0003677	Molecular Function	DNA binding
AM1_4777	GO:0003677	Molecular Function	DNA binding
AM1_4781	GO:0003677	Molecular Function	DNA binding
AM1_4786	GO:0003677	Molecular Function	DNA binding
AM1_4872	GO:0003677	Molecular Function	DNA binding
AM1_4882	GO:0003677	Molecular Function	DNA binding
AM1_4984	GO:0003677	Molecular Function	DNA binding
AM1_4991	GO:0003677	Molecular Function	DNA binding
AM1_5006	GO:0003677	Molecular Function	DNA binding
AM1_5031	GO:0003677	Molecular Function	DNA binding
AM1_5034	GO:0003677	Molecular Function	DNA binding
AM1_5036	GO:0003677	Molecular Function	DNA binding
AM1_5052	GO:0003677	Molecular Function	DNA binding
AM1_5096	GO:0003677	Molecular Function	DNA binding
AM1_5140	GO:0003677	Molecular Function	DNA binding
AM1_5147	GO:0003677	Molecular Function	DNA binding
AM1_5165	GO:0003677	Molecular Function	DNA binding
AM1_5178	GO:0003677	Molecular Function	DNA binding
AM1_5201	GO:0003677	Molecular Function	DNA binding
AM1_5260	GO:0003677	Molecular Function	DNA binding
AM1_5262	GO:0003677	Molecular Function	DNA binding
AM1_5279	GO:0003677	Molecular Function	DNA binding
AM1_5283	GO:0003677	Molecular Function	DNA binding
AM1_5285	GO:0003677	Molecular Function	DNA binding
AM1_3550	GO:0003677	Molecular Function	DNA binding
AM1_3560	GO:0003677	Molecular Function	DNA binding
AM1_3592	GO:0003677	Molecular Function	DNA binding
AM1_3593	GO:0003677	Molecular Function	DNA binding
AM1_3594	GO:0003677	Molecular Function	DNA binding
AM1_3600	GO:0003677	Molecular Function	DNA binding
AM1_3663	GO:0003677	Molecular Function	DNA binding
AM1_3695	GO:0003677	Molecular Function	DNA binding
AM1_3696	GO:0003677	Molecular Function	DNA binding
AM1_3698	GO:0003677	Molecular Function	DNA binding
AM1_5804	GO:0003677	Molecular Function	DNA binding
AM1_5806	GO:0003677	Molecular Function	DNA binding
AM1_5839	GO:0003677	Molecular Function	DNA binding
AM1_5848	GO:0003677	Molecular Function	DNA binding
AM1_5873	GO:0003677	Molecular Function	DNA binding
AM1_5888	GO:0003677	Molecular Function	DNA binding
AM1_5906	GO:0003677	Molecular Function	DNA binding
AM1_5922	GO:0003677	Molecular Function	DNA binding
AM1_5948	GO:0003677	Molecular Function	DNA binding
AM1_5978	GO:0003677	Molecular Function	DNA binding
AM1_5987	GO:0003677	Molecular Function	DNA binding
AM1_6006	GO:0003677	Molecular Function	DNA binding
AM1_6026	GO:0003677	Molecular Function	DNA binding
AM1_6037	GO:0003677	Molecular Function	DNA binding
AM1_6059	GO:0003677	Molecular Function	DNA binding
AM1_6064	GO:0003677	Molecular Function	DNA binding
AM1_6085	GO:0003677	Molecular Function	DNA binding
AM1_6086	GO:0003677	Molecular Function	DNA binding
AM1_6096	GO:0003677	Molecular Function	DNA binding
AM1_6099	GO:0003677	Molecular Function	DNA binding
AM1_6113	GO:0003677	Molecular Function	DNA binding
AM1_6114	GO:0003677	Molecular Function	DNA binding
AM1_6120	GO:0003677	Molecular Function	DNA binding
AM1_6122	GO:0003677	Molecular Function	DNA binding
AM1_6125	GO:0003677	Molecular Function	DNA binding
AM1_6126	GO:0003677	Molecular Function	DNA binding
AM1_6152	GO:0003677	Molecular Function	DNA binding
AM1_5349	GO:0003677	Molecular Function	DNA binding
AM1_5406	GO:0003677	Molecular Function	DNA binding
AM1_5416	GO:0003677	Molecular Function	DNA binding
AM1_5450	GO:0003677	Molecular Function	DNA binding
AM1_5452	GO:0003677	Molecular Function	DNA binding
AM1_5464	GO:0003677	Molecular Function	DNA binding
AM1_5482	GO:0003677	Molecular Function	DNA binding
AM1_5483	GO:0003677	Molecular Function	DNA binding
AM1_5502	GO:0003677	Molecular Function	DNA binding
AM1_5518	GO:0003677	Molecular Function	DNA binding
AM1_5529	GO:0003677	Molecular Function	DNA binding
AM1_A0160	GO:0003677	Molecular Function	DNA binding
AM1_A0169	GO:0003677	Molecular Function	DNA binding
AM1_A0188	GO:0003677	Molecular Function	DNA binding
AM1_A0193	GO:0003677	Molecular Function	DNA binding
AM1_A0196	GO:0003677	Molecular Function	DNA binding
AM1_A0223	GO:0003677	Molecular Function	DNA binding
AM1_A0224	GO:0003677	Molecular Function	DNA binding
AM1_A0252	GO:0003677	Molecular Function	DNA binding
AM1_A0260	GO:0003677	Molecular Function	DNA binding
AM1_A0261	GO:0003677	Molecular Function	DNA binding
AM1_A0263	GO:0003677	Molecular Function	DNA binding
AM1_A0275	GO:0003677	Molecular Function	DNA binding
AM1_A0312	GO:0003677	Molecular Function	DNA binding
AM1_A0313	GO:0003677	Molecular Function	DNA binding
AM1_A0320	GO:0003677	Molecular Function	DNA binding
AM1_A0329	GO:0003677	Molecular Function	DNA binding
AM1_A0344	GO:0003677	Molecular Function	DNA binding
AM1_A0348	GO:0003677	Molecular Function	DNA binding
AM1_A0353	GO:0003677	Molecular Function	DNA binding
AM1_A0354	GO:0003677	Molecular Function	DNA binding
AM1_D0201	GO:0003677	Molecular Function	DNA binding
AM1_D0219	GO:0003677	Molecular Function	DNA binding
AM1_D0220	GO:0003677	Molecular Function	DNA binding
AM1_D0225	GO:0003677	Molecular Function	DNA binding
AM1_D0226	GO:0003677	Molecular Function	DNA binding
AM1_D0228	GO:0003677	Molecular Function	DNA binding
AM1_D0260	GO:0003677	Molecular Function	DNA binding
AM1_D0276	GO:0003677	Molecular Function	DNA binding
AM1_E0006	GO:0003677	Molecular Function	DNA binding
AM1_E0008	GO:0003677	Molecular Function	DNA binding
AM1_E0014	GO:0003677	Molecular Function	DNA binding
AM1_E0025	GO:0003677	Molecular Function	DNA binding
AM1_E0029	GO:0003677	Molecular Function	DNA binding
AM1_E0037	GO:0003677	Molecular Function	DNA binding
AM1_E0077	GO:0003677	Molecular Function	DNA binding
AM1_E0079	GO:0003677	Molecular Function	DNA binding
AM1_E0092	GO:0003677	Molecular Function	DNA binding
AM1_E0111	GO:0003677	Molecular Function	DNA binding
AM1_E0119	GO:0003677	Molecular Function	DNA binding
AM1_E0124	GO:0003677	Molecular Function	DNA binding
AM1_E0163	GO:0003677	Molecular Function	DNA binding
AM1_E0176	GO:0003677	Molecular Function	DNA binding
AM1_E0213	GO:0003677	Molecular Function	DNA binding
AM1_E0222	GO:0003677	Molecular Function	DNA binding
AM1_F0001	GO:0003677	Molecular Function	DNA binding
AM1_F0002	GO:0003677	Molecular Function	DNA binding
AM1_F0003	GO:0003677	Molecular Function	DNA binding
AM1_F0005	GO:0003677	Molecular Function	DNA binding
AM1_F0006	GO:0003677	Molecular Function	DNA binding
AM1_F0034	GO:0003677	Molecular Function	DNA binding
AM1_F0037	GO:0003677	Molecular Function	DNA binding
AM1_F0038	GO:0003677	Molecular Function	DNA binding
AM1_F0057	GO:0003677	Molecular Function	DNA binding
AM1_F0059	GO:0003677	Molecular Function	DNA binding
AM1_F0063	GO:0003677	Molecular Function	DNA binding
AM1_F0065	GO:0003677	Molecular Function	DNA binding
AM1_F0094	GO:0003677	Molecular Function	DNA binding
AM1_A0375	GO:0003677	Molecular Function	DNA binding
AM1_B0001	GO:0003677	Molecular Function	DNA binding
AM1_B0003	GO:0003677	Molecular Function	DNA binding
AM1_B0008	GO:0003677	Molecular Function	DNA binding
AM1_B0012	GO:0003677	Molecular Function	DNA binding
AM1_B0028	GO:0003677	Molecular Function	DNA binding
AM1_B0035	GO:0003677	Molecular Function	DNA binding
AM1_B0064	GO:0003677	Molecular Function	DNA binding
AM1_B0086	GO:0003677	Molecular Function	DNA binding
AM1_B0087	GO:0003677	Molecular Function	DNA binding
AM1_B0108	GO:0003677	Molecular Function	DNA binding
AM1_B0137	GO:0003677	Molecular Function	DNA binding
AM1_B0152	GO:0003677	Molecular Function	DNA binding
AM1_B0187	GO:0003677	Molecular Function	DNA binding
AM1_B0194	GO:0003677	Molecular Function	DNA binding
AM1_B0196	GO:0003677	Molecular Function	DNA binding
AM1_B0206	GO:0003677	Molecular Function	DNA binding
AM1_B0208	GO:0003677	Molecular Function	DNA binding
AM1_B0242	GO:0003677	Molecular Function	DNA binding
AM1_B0287	GO:0003677	Molecular Function	DNA binding
AM1_B0294	GO:0003677	Molecular Function	DNA binding
AM1_B0314	GO:0003677	Molecular Function	DNA binding
AM1_B0320	GO:0003677	Molecular Function	DNA binding
AM1_B0330	GO:0003677	Molecular Function	DNA binding
AM1_B0331	GO:0003677	Molecular Function	DNA binding
AM1_B0332	GO:0003677	Molecular Function	DNA binding
AM1_B0348	GO:0003677	Molecular Function	DNA binding
AM1_B0353	GO:0003677	Molecular Function	DNA binding
AM1_B0357	GO:0003677	Molecular Function	DNA binding
AM1_5540	GO:0003677	Molecular Function	DNA binding
AM1_5567	GO:0003677	Molecular Function	DNA binding
AM1_5657	GO:0003677	Molecular Function	DNA binding
AM1_5658	GO:0003677	Molecular Function	DNA binding
AM1_5663	GO:0003677	Molecular Function	DNA binding
AM1_5664	GO:0003677	Molecular Function	DNA binding
AM1_5683	GO:0003677	Molecular Function	DNA binding
AM1_5737	GO:0003677	Molecular Function	DNA binding
AM1_F0113	GO:0003677	Molecular Function	DNA binding
AM1_F0129	GO:0003677	Molecular Function	DNA binding
AM1_F0130	GO:0003677	Molecular Function	DNA binding
AM1_F0151	GO:0003677	Molecular Function	DNA binding
AM1_F0176	GO:0003677	Molecular Function	DNA binding
AM1_F0189	GO:0003677	Molecular Function	DNA binding
AM1_G0038	GO:0003677	Molecular Function	DNA binding
AM1_G0054	GO:0003677	Molecular Function	DNA binding
AM1_G0079	GO:0003677	Molecular Function	DNA binding
AM1_G0096	GO:0003677	Molecular Function	DNA binding
AM1_G0118	GO:0003677	Molecular Function	DNA binding
AM1_G0122	GO:0003677	Molecular Function	DNA binding
AM1_G0128	GO:0003677	Molecular Function	DNA binding
AM1_G0140	GO:0003677	Molecular Function	DNA binding
AM1_G0158	GO:0003677	Molecular Function	DNA binding
AM1_H0001	GO:0003677	Molecular Function	DNA binding
AM1_H0003	GO:0003677	Molecular Function	DNA binding
AM1_H0028	GO:0003677	Molecular Function	DNA binding
AM1_H0059	GO:0003677	Molecular Function	DNA binding
AM1_H0074	GO:0003677	Molecular Function	DNA binding
AM1_H0091	GO:0003677	Molecular Function	DNA binding
AM1_H0118	GO:0003677	Molecular Function	DNA binding
AM1_6171	GO:0003677	Molecular Function	DNA binding
AM1_6173	GO:0003677	Molecular Function	DNA binding
AM1_6180	GO:0003677	Molecular Function	DNA binding
AM1_6181	GO:0003677	Molecular Function	DNA binding
AM1_6182	GO:0003677	Molecular Function	DNA binding
AM1_6197	GO:0003677	Molecular Function	DNA binding
AM1_6202	GO:0003677	Molecular Function	DNA binding
AM1_6205	GO:0003677	Molecular Function	DNA binding
AM1_6211	GO:0003677	Molecular Function	DNA binding
AM1_6213	GO:0003677	Molecular Function	DNA binding
AM1_6215	GO:0003677	Molecular Function	DNA binding
AM1_6225	GO:0003677	Molecular Function	DNA binding
AM1_6227	GO:0003677	Molecular Function	DNA binding
AM1_6237	GO:0003677	Molecular Function	DNA binding
AM1_6240	GO:0003677	Molecular Function	DNA binding
AM1_6242	GO:0003677	Molecular Function	DNA binding
AM1_6256	GO:0003677	Molecular Function	DNA binding
AM1_6258	GO:0003677	Molecular Function	DNA binding
AM1_6272	GO:0003677	Molecular Function	DNA binding
AM1_6273	GO:0003677	Molecular Function	DNA binding
AM1_6278	GO:0003677	Molecular Function	DNA binding
AM1_6281	GO:0003677	Molecular Function	DNA binding
AM1_6285	GO:0003677	Molecular Function	DNA binding
AM1_6307	GO:0003677	Molecular Function	DNA binding
AM1_6308	GO:0003677	Molecular Function	DNA binding
AM1_6309	GO:0003677	Molecular Function	DNA binding
AM1_6313	GO:0003677	Molecular Function	DNA binding
AM1_6326	GO:0003677	Molecular Function	DNA binding
AM1_6332	GO:0003677	Molecular Function	DNA binding
AM1_6340	GO:0003677	Molecular Function	DNA binding
AM1_6367	GO:0003677	Molecular Function	DNA binding
AM1_6387	GO:0003677	Molecular Function	DNA binding
AM1_A0015	GO:0003677	Molecular Function	DNA binding
AM1_A0017	GO:0003677	Molecular Function	DNA binding
AM1_A0018	GO:0003677	Molecular Function	DNA binding
AM1_A0032	GO:0003677	Molecular Function	DNA binding
AM1_A0036	GO:0003677	Molecular Function	DNA binding
AM1_A0038	GO:0003677	Molecular Function	DNA binding
AM1_A0039	GO:0003677	Molecular Function	DNA binding
AM1_A0054	GO:0003677	Molecular Function	DNA binding
AM1_A0091	GO:0003677	Molecular Function	DNA binding
AM1_A0092	GO:0003677	Molecular Function	DNA binding
AM1_A0118	GO:0003677	Molecular Function	DNA binding
AM1_A0121	GO:0003677	Molecular Function	DNA binding
AM1_A0122	GO:0003677	Molecular Function	DNA binding
AM1_A0135	GO:0003677	Molecular Function	DNA binding
AM1_A0141	GO:0003677	Molecular Function	DNA binding
AM1_B0374	GO:0003677	Molecular Function	DNA binding
AM1_B0379	GO:0003677	Molecular Function	DNA binding
AM1_B0381	GO:0003677	Molecular Function	DNA binding
AM1_B0384	GO:0003677	Molecular Function	DNA binding
AM1_B0400	GO:0003677	Molecular Function	DNA binding
AM1_B0403	GO:0003677	Molecular Function	DNA binding
AM1_B0413	GO:0003677	Molecular Function	DNA binding
AM1_B0414	GO:0003677	Molecular Function	DNA binding
AM1_C0012	GO:0003677	Molecular Function	DNA binding
AM1_C0017	GO:0003677	Molecular Function	DNA binding
AM1_C0036	GO:0003677	Molecular Function	DNA binding
AM1_C0041	GO:0003677	Molecular Function	DNA binding
AM1_C0042	GO:0003677	Molecular Function	DNA binding
AM1_C0050	GO:0003677	Molecular Function	DNA binding
AM1_C0067	GO:0003677	Molecular Function	DNA binding
AM1_C0078	GO:0003677	Molecular Function	DNA binding
AM1_C0080	GO:0003677	Molecular Function	DNA binding
AM1_C0081	GO:0003677	Molecular Function	DNA binding
AM1_C0086	GO:0003677	Molecular Function	DNA binding
AM1_C0101	GO:0003677	Molecular Function	DNA binding
AM1_C0125	GO:0003677	Molecular Function	DNA binding
AM1_C0134	GO:0003677	Molecular Function	DNA binding
AM1_C0141	GO:0003677	Molecular Function	DNA binding
AM1_C0186	GO:0003677	Molecular Function	DNA binding
AM1_C0193	GO:0003677	Molecular Function	DNA binding
AM1_C0195	GO:0003677	Molecular Function	DNA binding
AM1_C0210	GO:0003677	Molecular Function	DNA binding
AM1_C0211	GO:0003677	Molecular Function	DNA binding
AM1_C0219	GO:0003677	Molecular Function	DNA binding
AM1_C0223	GO:0003677	Molecular Function	DNA binding
AM1_C0236	GO:0003677	Molecular Function	DNA binding
AM1_C0251	GO:0003677	Molecular Function	DNA binding
AM1_C0253	GO:0003677	Molecular Function	DNA binding
AM1_C0259	GO:0003677	Molecular Function	DNA binding
AM1_C0284	GO:0003677	Molecular Function	DNA binding
AM1_C0288	GO:0003677	Molecular Function	DNA binding
AM1_C0304	GO:0003677	Molecular Function	DNA binding
AM1_C0324	GO:0003677	Molecular Function	DNA binding
AM1_C0327	GO:0003677	Molecular Function	DNA binding
AM1_C0338	GO:0003677	Molecular Function	DNA binding
AM1_C0339	GO:0003677	Molecular Function	DNA binding
AM1_C0353	GO:0003677	Molecular Function	DNA binding
AM1_C0355	GO:0003677	Molecular Function	DNA binding
AM1_C0360	GO:0003677	Molecular Function	DNA binding
AM1_D0011	GO:0003677	Molecular Function	DNA binding
AM1_D0022	GO:0003677	Molecular Function	DNA binding
AM1_D0023	GO:0003677	Molecular Function	DNA binding
AM1_D0029	GO:0003677	Molecular Function	DNA binding
AM1_D0076	GO:0003677	Molecular Function	DNA binding
AM1_D0087	GO:0003677	Molecular Function	DNA binding
AM1_D0089	GO:0003677	Molecular Function	DNA binding
AM1_D0105	GO:0003677	Molecular Function	DNA binding
AM1_D0123	GO:0003677	Molecular Function	DNA binding
AM1_D0171	GO:0003677	Molecular Function	DNA binding
AM1_2883	GO:0003678	Molecular Function	DNA helicase activity
AM1_5349	GO:0003678	Molecular Function	DNA helicase activity
AM1_0649	GO:0003684	Molecular Function	damaged DNA binding
AM1_3455	GO:0003684	Molecular Function	damaged DNA binding
AM1_2501	GO:0003684	Molecular Function	damaged DNA binding
AM1_2529	GO:0003684	Molecular Function	damaged DNA binding
AM1_4147	GO:0003684	Molecular Function	damaged DNA binding
AM1_5486	GO:0003684	Molecular Function	damaged DNA binding
AM1_B0315	GO:0003684	Molecular Function	damaged DNA binding
AM1_5662	GO:0003684	Molecular Function	damaged DNA binding
AM1_G0159	GO:0003684	Molecular Function	damaged DNA binding
AM1_3095	GO:0003688	Molecular Function	DNA replication origin binding
AM1_1675	GO:0003697	Molecular Function	single-stranded DNA binding
AM1_2171	GO:0003697	Molecular Function	single-stranded DNA binding
AM1_3161	GO:0003697	Molecular Function	single-stranded DNA binding
AM1_5031	GO:0003697	Molecular Function	single-stranded DNA binding
AM1_3550	GO:0003697	Molecular Function	single-stranded DNA binding
AM1_5483	GO:0003697	Molecular Function	single-stranded DNA binding
AM1_A0335	GO:0003697	Molecular Function	single-stranded DNA binding
AM1_D0276	GO:0003697	Molecular Function	single-stranded DNA binding
AM1_E0124	GO:0003697	Molecular Function	single-stranded DNA binding
AM1_A0049	GO:0003697	Molecular Function	single-stranded DNA binding
AM1_A0092	GO:0003697	Molecular Function	single-stranded DNA binding
AM1_B0414	GO:0003697	Molecular Function	single-stranded DNA binding
AM1_C0046	GO:0003697	Molecular Function	single-stranded DNA binding
AM1_0029	GO:0003700	Molecular Function	transcription factor activity
AM1_0119	GO:0003700	Molecular Function	transcription factor activity
AM1_0205	GO:0003700	Molecular Function	transcription factor activity
AM1_0267	GO:0003700	Molecular Function	transcription factor activity
AM1_0463	GO:0003700	Molecular Function	transcription factor activity
AM1_0515	GO:0003700	Molecular Function	transcription factor activity
AM1_0525	GO:0003700	Molecular Function	transcription factor activity
AM1_0556	GO:0003700	Molecular Function	transcription factor activity
AM1_0573	GO:0003700	Molecular Function	transcription factor activity
AM1_0596	GO:0003700	Molecular Function	transcription factor activity
AM1_0632	GO:0003700	Molecular Function	transcription factor activity
AM1_0766	GO:0003700	Molecular Function	transcription factor activity
AM1_0810	GO:0003700	Molecular Function	transcription factor activity
AM1_0820	GO:0003700	Molecular Function	transcription factor activity
AM1_0931	GO:0003700	Molecular Function	transcription factor activity
AM1_0979	GO:0003700	Molecular Function	transcription factor activity
AM1_0989	GO:0003700	Molecular Function	transcription factor activity
AM1_1052	GO:0003700	Molecular Function	transcription factor activity
AM1_1121	GO:0003700	Molecular Function	transcription factor activity
AM1_1131	GO:0003700	Molecular Function	transcription factor activity
AM1_1207	GO:0003700	Molecular Function	transcription factor activity
AM1_1226	GO:0003700	Molecular Function	transcription factor activity
AM1_1229	GO:0003700	Molecular Function	transcription factor activity
AM1_1305	GO:0003700	Molecular Function	transcription factor activity
AM1_1317	GO:0003700	Molecular Function	transcription factor activity
AM1_1322	GO:0003700	Molecular Function	transcription factor activity
AM1_1334	GO:0003700	Molecular Function	transcription factor activity
AM1_1469	GO:0003700	Molecular Function	transcription factor activity
AM1_1563	GO:0003700	Molecular Function	transcription factor activity
AM1_1566	GO:0003700	Molecular Function	transcription factor activity
AM1_1596	GO:0003700	Molecular Function	transcription factor activity
AM1_1617	GO:0003700	Molecular Function	transcription factor activity
AM1_1707	GO:0003700	Molecular Function	transcription factor activity
AM1_1808	GO:0003700	Molecular Function	transcription factor activity
AM1_1829	GO:0003700	Molecular Function	transcription factor activity
AM1_1871	GO:0003700	Molecular Function	transcription factor activity
AM1_2073	GO:0003700	Molecular Function	transcription factor activity
AM1_2075	GO:0003700	Molecular Function	transcription factor activity
AM1_2109	GO:0003700	Molecular Function	transcription factor activity
AM1_2111	GO:0003700	Molecular Function	transcription factor activity
AM1_2217	GO:0003700	Molecular Function	transcription factor activity
AM1_2240	GO:0003700	Molecular Function	transcription factor activity
AM1_2245	GO:0003700	Molecular Function	transcription factor activity
AM1_2260	GO:0003700	Molecular Function	transcription factor activity
AM1_2340	GO:0003700	Molecular Function	transcription factor activity
AM1_2389	GO:0003700	Molecular Function	transcription factor activity
AM1_3101	GO:0003700	Molecular Function	transcription factor activity
AM1_3132	GO:0003700	Molecular Function	transcription factor activity
AM1_3155	GO:0003700	Molecular Function	transcription factor activity
AM1_3167	GO:0003700	Molecular Function	transcription factor activity
AM1_3187	GO:0003700	Molecular Function	transcription factor activity
AM1_3234	GO:0003700	Molecular Function	transcription factor activity
AM1_3248	GO:0003700	Molecular Function	transcription factor activity
AM1_3360	GO:0003700	Molecular Function	transcription factor activity
AM1_3382	GO:0003700	Molecular Function	transcription factor activity
AM1_3396	GO:0003700	Molecular Function	transcription factor activity
AM1_3399	GO:0003700	Molecular Function	transcription factor activity
AM1_3406	GO:0003700	Molecular Function	transcription factor activity
AM1_3419	GO:0003700	Molecular Function	transcription factor activity
AM1_3462	GO:0003700	Molecular Function	transcription factor activity
AM1_3492	GO:0003700	Molecular Function	transcription factor activity
AM1_2508	GO:0003700	Molecular Function	transcription factor activity
AM1_2580	GO:0003700	Molecular Function	transcription factor activity
AM1_2657	GO:0003700	Molecular Function	transcription factor activity
AM1_2663	GO:0003700	Molecular Function	transcription factor activity
AM1_2673	GO:0003700	Molecular Function	transcription factor activity
AM1_2721	GO:0003700	Molecular Function	transcription factor activity
AM1_2723	GO:0003700	Molecular Function	transcription factor activity
AM1_2787	GO:0003700	Molecular Function	transcription factor activity
AM1_3714	GO:0003700	Molecular Function	transcription factor activity
AM1_3844	GO:0003700	Molecular Function	transcription factor activity
AM1_4147	GO:0003700	Molecular Function	transcription factor activity
AM1_4174	GO:0003700	Molecular Function	transcription factor activity
AM1_4185	GO:0003700	Molecular Function	transcription factor activity
AM1_4211	GO:0003700	Molecular Function	transcription factor activity
AM1_4304	GO:0003700	Molecular Function	transcription factor activity
AM1_4387	GO:0003700	Molecular Function	transcription factor activity
AM1_3925	GO:0003700	Molecular Function	transcription factor activity
AM1_4586	GO:0003700	Molecular Function	transcription factor activity
AM1_4617	GO:0003700	Molecular Function	transcription factor activity
AM1_4655	GO:0003700	Molecular Function	transcription factor activity
AM1_3018	GO:0003700	Molecular Function	transcription factor activity
AM1_3020	GO:0003700	Molecular Function	transcription factor activity
AM1_3034	GO:0003700	Molecular Function	transcription factor activity
AM1_3038	GO:0003700	Molecular Function	transcription factor activity
AM1_3049	GO:0003700	Molecular Function	transcription factor activity
AM1_4730	GO:0003700	Molecular Function	transcription factor activity
AM1_4757	GO:0003700	Molecular Function	transcription factor activity
AM1_4838	GO:0003700	Molecular Function	transcription factor activity
AM1_4984	GO:0003700	Molecular Function	transcription factor activity
AM1_4991	GO:0003700	Molecular Function	transcription factor activity
AM1_5036	GO:0003700	Molecular Function	transcription factor activity
AM1_5052	GO:0003700	Molecular Function	transcription factor activity
AM1_5067	GO:0003700	Molecular Function	transcription factor activity
AM1_5140	GO:0003700	Molecular Function	transcription factor activity
AM1_5169	GO:0003700	Molecular Function	transcription factor activity
AM1_3600	GO:0003700	Molecular Function	transcription factor activity
AM1_3679	GO:0003700	Molecular Function	transcription factor activity
AM1_5844	GO:0003700	Molecular Function	transcription factor activity
AM1_5899	GO:0003700	Molecular Function	transcription factor activity
AM1_6006	GO:0003700	Molecular Function	transcription factor activity
AM1_6085	GO:0003700	Molecular Function	transcription factor activity
AM1_6086	GO:0003700	Molecular Function	transcription factor activity
AM1_6096	GO:0003700	Molecular Function	transcription factor activity
AM1_6099	GO:0003700	Molecular Function	transcription factor activity
AM1_6106	GO:0003700	Molecular Function	transcription factor activity
AM1_6113	GO:0003700	Molecular Function	transcription factor activity
AM1_6114	GO:0003700	Molecular Function	transcription factor activity
AM1_6135	GO:0003700	Molecular Function	transcription factor activity
AM1_6136	GO:0003700	Molecular Function	transcription factor activity
AM1_5334	GO:0003700	Molecular Function	transcription factor activity
AM1_5406	GO:0003700	Molecular Function	transcription factor activity
AM1_5468	GO:0003700	Molecular Function	transcription factor activity
AM1_5482	GO:0003700	Molecular Function	transcription factor activity
AM1_5518	GO:0003700	Molecular Function	transcription factor activity
AM1_A0160	GO:0003700	Molecular Function	transcription factor activity
AM1_A0169	GO:0003700	Molecular Function	transcription factor activity
AM1_A0199	GO:0003700	Molecular Function	transcription factor activity
AM1_A0224	GO:0003700	Molecular Function	transcription factor activity
AM1_A0268	GO:0003700	Molecular Function	transcription factor activity
AM1_A0275	GO:0003700	Molecular Function	transcription factor activity
AM1_A0320	GO:0003700	Molecular Function	transcription factor activity
AM1_A0354	GO:0003700	Molecular Function	transcription factor activity
AM1_D0201	GO:0003700	Molecular Function	transcription factor activity
AM1_E0037	GO:0003700	Molecular Function	transcription factor activity
AM1_E0163	GO:0003700	Molecular Function	transcription factor activity
AM1_E0213	GO:0003700	Molecular Function	transcription factor activity
AM1_E0222	GO:0003700	Molecular Function	transcription factor activity
AM1_F0034	GO:0003700	Molecular Function	transcription factor activity
AM1_F0044	GO:0003700	Molecular Function	transcription factor activity
AM1_F0055	GO:0003700	Molecular Function	transcription factor activity
AM1_F0071	GO:0003700	Molecular Function	transcription factor activity
AM1_F0074	GO:0003700	Molecular Function	transcription factor activity
AM1_F0075	GO:0003700	Molecular Function	transcription factor activity
AM1_F0079	GO:0003700	Molecular Function	transcription factor activity
AM1_A0391	GO:0003700	Molecular Function	transcription factor activity
AM1_B0035	GO:0003700	Molecular Function	transcription factor activity
AM1_B0087	GO:0003700	Molecular Function	transcription factor activity
AM1_B0137	GO:0003700	Molecular Function	transcription factor activity
AM1_B0139	GO:0003700	Molecular Function	transcription factor activity
AM1_B0142	GO:0003700	Molecular Function	transcription factor activity
AM1_B0144	GO:0003700	Molecular Function	transcription factor activity
AM1_B0147	GO:0003700	Molecular Function	transcription factor activity
AM1_B0155	GO:0003700	Molecular Function	transcription factor activity
AM1_B0287	GO:0003700	Molecular Function	transcription factor activity
AM1_B0294	GO:0003700	Molecular Function	transcription factor activity
AM1_5664	GO:0003700	Molecular Function	transcription factor activity
AM1_F0176	GO:0003700	Molecular Function	transcription factor activity
AM1_G0054	GO:0003700	Molecular Function	transcription factor activity
AM1_G0079	GO:0003700	Molecular Function	transcription factor activity
AM1_H0091	GO:0003700	Molecular Function	transcription factor activity
AM1_6171	GO:0003700	Molecular Function	transcription factor activity
AM1_6232	GO:0003700	Molecular Function	transcription factor activity
AM1_6281	GO:0003700	Molecular Function	transcription factor activity
AM1_6300	GO:0003700	Molecular Function	transcription factor activity
AM1_6308	GO:0003700	Molecular Function	transcription factor activity
AM1_6313	GO:0003700	Molecular Function	transcription factor activity
AM1_6315	GO:0003700	Molecular Function	transcription factor activity
AM1_6316	GO:0003700	Molecular Function	transcription factor activity
AM1_6340	GO:0003700	Molecular Function	transcription factor activity
AM1_6352	GO:0003700	Molecular Function	transcription factor activity
AM1_A0032	GO:0003700	Molecular Function	transcription factor activity
AM1_A0054	GO:0003700	Molecular Function	transcription factor activity
AM1_A0118	GO:0003700	Molecular Function	transcription factor activity
AM1_A0141	GO:0003700	Molecular Function	transcription factor activity
AM1_C0017	GO:0003700	Molecular Function	transcription factor activity
AM1_C0036	GO:0003700	Molecular Function	transcription factor activity
AM1_C0050	GO:0003700	Molecular Function	transcription factor activity
AM1_C0052	GO:0003700	Molecular Function	transcription factor activity
AM1_C0055	GO:0003700	Molecular Function	transcription factor activity
AM1_C0236	GO:0003700	Molecular Function	transcription factor activity
AM1_C0339	GO:0003700	Molecular Function	transcription factor activity
AM1_C0355	GO:0003700	Molecular Function	transcription factor activity
AM1_D0029	GO:0003700	Molecular Function	transcription factor activity
AM1_D0089	GO:0003700	Molecular Function	transcription factor activity
AM1_D0123	GO:0003700	Molecular Function	transcription factor activity
AM1_2864	GO:0003711	Molecular Function	transcription elongation regulator activity
AM1_3786	GO:0003715	Molecular Function	transcription termination factor activity
AM1_3953	GO:0003715	Molecular Function	transcription termination factor activity
AM1_0345	GO:0003723	Molecular Function	RNA binding
AM1_0754	GO:0003723	Molecular Function	RNA binding
AM1_0926	GO:0003723	Molecular Function	RNA binding
AM1_0931	GO:0003723	Molecular Function	RNA binding
AM1_0981	GO:0003723	Molecular Function	RNA binding
AM1_1013	GO:0003723	Molecular Function	RNA binding
AM1_1251	GO:0003723	Molecular Function	RNA binding
AM1_1255	GO:0003723	Molecular Function	RNA binding
AM1_1453	GO:0003723	Molecular Function	RNA binding
AM1_1493	GO:0003723	Molecular Function	RNA binding
AM1_1509	GO:0003723	Molecular Function	RNA binding
AM1_1705	GO:0003723	Molecular Function	RNA binding
AM1_1717	GO:0003723	Molecular Function	RNA binding
AM1_1793	GO:0003723	Molecular Function	RNA binding
AM1_1796	GO:0003723	Molecular Function	RNA binding
AM1_1801	GO:0003723	Molecular Function	RNA binding
AM1_2204	GO:0003723	Molecular Function	RNA binding
AM1_2337	GO:0003723	Molecular Function	RNA binding
AM1_3347	GO:0003723	Molecular Function	RNA binding
AM1_3444	GO:0003723	Molecular Function	RNA binding
AM1_2854	GO:0003723	Molecular Function	RNA binding
AM1_2866	GO:0003723	Molecular Function	RNA binding
AM1_3786	GO:0003723	Molecular Function	RNA binding
AM1_3854	GO:0003723	Molecular Function	RNA binding
AM1_3892	GO:0003723	Molecular Function	RNA binding
AM1_4121	GO:0003723	Molecular Function	RNA binding
AM1_4216	GO:0003723	Molecular Function	RNA binding
AM1_4313	GO:0003723	Molecular Function	RNA binding
AM1_4356	GO:0003723	Molecular Function	RNA binding
AM1_3964	GO:0003723	Molecular Function	RNA binding
AM1_3970	GO:0003723	Molecular Function	RNA binding
AM1_3983	GO:0003723	Molecular Function	RNA binding
AM1_4106	GO:0003723	Molecular Function	RNA binding
AM1_4107	GO:0003723	Molecular Function	RNA binding
AM1_4555	GO:0003723	Molecular Function	RNA binding
AM1_4676	GO:0003723	Molecular Function	RNA binding
AM1_4698	GO:0003723	Molecular Function	RNA binding
AM1_4699	GO:0003723	Molecular Function	RNA binding
AM1_4700	GO:0003723	Molecular Function	RNA binding
AM1_4702	GO:0003723	Molecular Function	RNA binding
AM1_4712	GO:0003723	Molecular Function	RNA binding
AM1_4716	GO:0003723	Molecular Function	RNA binding
AM1_3004	GO:0003723	Molecular Function	RNA binding
AM1_4792	GO:0003723	Molecular Function	RNA binding
AM1_4810	GO:0003723	Molecular Function	RNA binding
AM1_4929	GO:0003723	Molecular Function	RNA binding
AM1_5196	GO:0003723	Molecular Function	RNA binding
AM1_5197	GO:0003723	Molecular Function	RNA binding
AM1_5265	GO:0003723	Molecular Function	RNA binding
AM1_3580	GO:0003723	Molecular Function	RNA binding
AM1_3590	GO:0003723	Molecular Function	RNA binding
AM1_3632	GO:0003723	Molecular Function	RNA binding
AM1_5920	GO:0003723	Molecular Function	RNA binding
AM1_5361	GO:0003723	Molecular Function	RNA binding
AM1_5461	GO:0003723	Molecular Function	RNA binding
AM1_A0256	GO:0003723	Molecular Function	RNA binding
AM1_A0264	GO:0003723	Molecular Function	RNA binding
AM1_E0095	GO:0003723	Molecular Function	RNA binding
AM1_E0127	GO:0003723	Molecular Function	RNA binding
AM1_F0004	GO:0003723	Molecular Function	RNA binding
AM1_F0061	GO:0003723	Molecular Function	RNA binding
AM1_B0334	GO:0003723	Molecular Function	RNA binding
AM1_5613	GO:0003723	Molecular Function	RNA binding
AM1_F0115	GO:0003723	Molecular Function	RNA binding
AM1_F0191	GO:0003723	Molecular Function	RNA binding
AM1_G0027	GO:0003723	Molecular Function	RNA binding
AM1_6226	GO:0003723	Molecular Function	RNA binding
AM1_A0044	GO:0003723	Molecular Function	RNA binding
AM1_A0060	GO:0003723	Molecular Function	RNA binding
AM1_A0095	GO:0003723	Molecular Function	RNA binding
AM1_B0417	GO:0003723	Molecular Function	RNA binding
AM1_C0062	GO:0003723	Molecular Function	RNA binding
AM1_C0328	GO:0003723	Molecular Function	RNA binding
AM1_D0003	GO:0003723	Molecular Function	RNA binding
AM1_1717	GO:0003725	Molecular Function	double-stranded RNA binding
AM1_E0095	GO:0003725	Molecular Function	double-stranded RNA binding
AM1_E0127	GO:0003725	Molecular Function	double-stranded RNA binding
AM1_F0115	GO:0003725	Molecular Function	double-stranded RNA binding
AM1_G0027	GO:0003725	Molecular Function	double-stranded RNA binding
AM1_A0044	GO:0003725	Molecular Function	double-stranded RNA binding
AM1_A0060	GO:0003725	Molecular Function	double-stranded RNA binding
AM1_A0095	GO:0003725	Molecular Function	double-stranded RNA binding
AM1_B0417	GO:0003725	Molecular Function	double-stranded RNA binding
AM1_C0062	GO:0003725	Molecular Function	double-stranded RNA binding
AM1_D0002	GO:0003725	Molecular Function	double-stranded RNA binding
AM1_1248	GO:0003735	Molecular Function	structural constituent of ribosome
AM1_1249	GO:0003735	Molecular Function	structural constituent of ribosome
AM1_1250	GO:0003735	Molecular Function	structural constituent of ribosome
AM1_1252	GO:0003735	Molecular Function	structural constituent of ribosome
AM1_1254	GO:0003735	Molecular Function	structural constituent of ribosome
AM1_1255	GO:0003735	Molecular Function	structural constituent of ribosome
AM1_1793	GO:0003735	Molecular Function	structural constituent of ribosome
AM1_1796	GO:0003735	Molecular Function	structural constituent of ribosome
AM1_1797	GO:0003735	Molecular Function	structural constituent of ribosome
AM1_1933	GO:0003735	Molecular Function	structural constituent of ribosome
AM1_2123	GO:0003735	Molecular Function	structural constituent of ribosome
AM1_2124	GO:0003735	Molecular Function	structural constituent of ribosome
AM1_3428	GO:0003735	Molecular Function	structural constituent of ribosome
AM1_2695	GO:0003735	Molecular Function	structural constituent of ribosome
AM1_2861	GO:0003735	Molecular Function	structural constituent of ribosome
AM1_2865	GO:0003735	Molecular Function	structural constituent of ribosome
AM1_2866	GO:0003735	Molecular Function	structural constituent of ribosome
AM1_2867	GO:0003735	Molecular Function	structural constituent of ribosome
AM1_2868	GO:0003735	Molecular Function	structural constituent of ribosome
AM1_3983	GO:0003735	Molecular Function	structural constituent of ribosome
AM1_4065	GO:0003735	Molecular Function	structural constituent of ribosome
AM1_4098	GO:0003735	Molecular Function	structural constituent of ribosome
AM1_4555	GO:0003735	Molecular Function	structural constituent of ribosome
AM1_4696	GO:0003735	Molecular Function	structural constituent of ribosome
AM1_4697	GO:0003735	Molecular Function	structural constituent of ribosome
AM1_4698	GO:0003735	Molecular Function	structural constituent of ribosome
AM1_4699	GO:0003735	Molecular Function	structural constituent of ribosome
AM1_4700	GO:0003735	Molecular Function	structural constituent of ribosome
AM1_4701	GO:0003735	Molecular Function	structural constituent of ribosome
AM1_4702	GO:0003735	Molecular Function	structural constituent of ribosome
AM1_4703	GO:0003735	Molecular Function	structural constituent of ribosome
AM1_4704	GO:0003735	Molecular Function	structural constituent of ribosome
AM1_4705	GO:0003735	Molecular Function	structural constituent of ribosome
AM1_4706	GO:0003735	Molecular Function	structural constituent of ribosome
AM1_4707	GO:0003735	Molecular Function	structural constituent of ribosome
AM1_4708	GO:0003735	Molecular Function	structural constituent of ribosome
AM1_4709	GO:0003735	Molecular Function	structural constituent of ribosome
AM1_4710	GO:0003735	Molecular Function	structural constituent of ribosome
AM1_4711	GO:0003735	Molecular Function	structural constituent of ribosome
AM1_4712	GO:0003735	Molecular Function	structural constituent of ribosome
AM1_4713	GO:0003735	Molecular Function	structural constituent of ribosome
AM1_2922	GO:0003735	Molecular Function	structural constituent of ribosome
AM1_2937	GO:0003735	Molecular Function	structural constituent of ribosome
AM1_4812	GO:0003735	Molecular Function	structural constituent of ribosome
AM1_4813	GO:0003735	Molecular Function	structural constituent of ribosome
AM1_3504	GO:0003735	Molecular Function	structural constituent of ribosome
AM1_3590	GO:0003735	Molecular Function	structural constituent of ribosome
AM1_3631	GO:0003735	Molecular Function	structural constituent of ribosome
AM1_3632	GO:0003735	Molecular Function	structural constituent of ribosome
AM1_5350	GO:0003735	Molecular Function	structural constituent of ribosome
AM1_5420	GO:0003735	Molecular Function	structural constituent of ribosome
AM1_5556	GO:0003735	Molecular Function	structural constituent of ribosome
AM1_0619	GO:0003743	Molecular Function	translation initiation factor activity
AM1_0932	GO:0003743	Molecular Function	translation initiation factor activity
AM1_4506	GO:0003743	Molecular Function	translation initiation factor activity
AM1_4716	GO:0003743	Molecular Function	translation initiation factor activity
AM1_5405	GO:0003743	Molecular Function	translation initiation factor activity
AM1_1794	GO:0003746	Molecular Function	translation elongation factor activity
AM1_1795	GO:0003746	Molecular Function	translation elongation factor activity
AM1_3427	GO:0003746	Molecular Function	translation elongation factor activity
AM1_2644	GO:0003746	Molecular Function	translation elongation factor activity
AM1_3934	GO:0003746	Molecular Function	translation elongation factor activity
AM1_1247	GO:0003747	Molecular Function	translation release factor activity
AM1_1265	GO:0003747	Molecular Function	translation release factor activity
AM1_3708	GO:0003747	Molecular Function	translation release factor activity
AM1_0603	GO:0003755	Molecular Function	peptidyl-prolyl cis-trans isomerase activity
AM1_1081	GO:0003755	Molecular Function	peptidyl-prolyl cis-trans isomerase activity
AM1_4606	GO:0003755	Molecular Function	peptidyl-prolyl cis-trans isomerase activity
AM1_5047	GO:0003755	Molecular Function	peptidyl-prolyl cis-trans isomerase activity
AM1_G0115	GO:0003755	Molecular Function	peptidyl-prolyl cis-trans isomerase activity
AM1_E0198	GO:0003777	Molecular Function	microtubule motor activity
AM1_G0009	GO:0003777	Molecular Function	microtubule motor activity
AM1_H0021	GO:0003777	Molecular Function	microtubule motor activity
AM1_H0063	GO:0003777	Molecular Function	microtubule motor activity
AM1_D0045	GO:0003777	Molecular Function	microtubule motor activity
AM1_D0086	GO:0003777	Molecular Function	microtubule motor activity
AM1_0818	GO:0003796	Molecular Function	lysozyme activity
AM1_4119	GO:0003796	Molecular Function	lysozyme activity
AM1_0009	GO:0003824	Molecular Function	catalytic activity
AM1_0044	GO:0003824	Molecular Function	catalytic activity
AM1_0049	GO:0003824	Molecular Function	catalytic activity
AM1_0090	GO:0003824	Molecular Function	catalytic activity
AM1_0110	GO:0003824	Molecular Function	catalytic activity
AM1_0134	GO:0003824	Molecular Function	catalytic activity
AM1_0142	GO:0003824	Molecular Function	catalytic activity
AM1_0153	GO:0003824	Molecular Function	catalytic activity
AM1_0204	GO:0003824	Molecular Function	catalytic activity
AM1_0210	GO:0003824	Molecular Function	catalytic activity
AM1_0333	GO:0003824	Molecular Function	catalytic activity
AM1_0336	GO:0003824	Molecular Function	catalytic activity
AM1_0393	GO:0003824	Molecular Function	catalytic activity
AM1_0405	GO:0003824	Molecular Function	catalytic activity
AM1_0412	GO:0003824	Molecular Function	catalytic activity
AM1_0427	GO:0003824	Molecular Function	catalytic activity
AM1_0430	GO:0003824	Molecular Function	catalytic activity
AM1_0437	GO:0003824	Molecular Function	catalytic activity
AM1_0439	GO:0003824	Molecular Function	catalytic activity
AM1_0440	GO:0003824	Molecular Function	catalytic activity
AM1_0441	GO:0003824	Molecular Function	catalytic activity
AM1_0443	GO:0003824	Molecular Function	catalytic activity
AM1_0444	GO:0003824	Molecular Function	catalytic activity
AM1_0457	GO:0003824	Molecular Function	catalytic activity
AM1_0459	GO:0003824	Molecular Function	catalytic activity
AM1_0467	GO:0003824	Molecular Function	catalytic activity
AM1_0514	GO:0003824	Molecular Function	catalytic activity
AM1_0549	GO:0003824	Molecular Function	catalytic activity
AM1_0550	GO:0003824	Molecular Function	catalytic activity
AM1_0563	GO:0003824	Molecular Function	catalytic activity
AM1_0588	GO:0003824	Molecular Function	catalytic activity
AM1_0593	GO:0003824	Molecular Function	catalytic activity
AM1_0599	GO:0003824	Molecular Function	catalytic activity
AM1_0604	GO:0003824	Molecular Function	catalytic activity
AM1_0609	GO:0003824	Molecular Function	catalytic activity
AM1_0617	GO:0003824	Molecular Function	catalytic activity
AM1_0622	GO:0003824	Molecular Function	catalytic activity
AM1_0625	GO:0003824	Molecular Function	catalytic activity
AM1_0652	GO:0003824	Molecular Function	catalytic activity
AM1_0653	GO:0003824	Molecular Function	catalytic activity
AM1_0663	GO:0003824	Molecular Function	catalytic activity
AM1_0696	GO:0003824	Molecular Function	catalytic activity
AM1_0705	GO:0003824	Molecular Function	catalytic activity
AM1_0713	GO:0003824	Molecular Function	catalytic activity
AM1_0720	GO:0003824	Molecular Function	catalytic activity
AM1_0724	GO:0003824	Molecular Function	catalytic activity
AM1_0725	GO:0003824	Molecular Function	catalytic activity
AM1_0726	GO:0003824	Molecular Function	catalytic activity
AM1_0728	GO:0003824	Molecular Function	catalytic activity
AM1_0743	GO:0003824	Molecular Function	catalytic activity
AM1_0769	GO:0003824	Molecular Function	catalytic activity
AM1_0780	GO:0003824	Molecular Function	catalytic activity
AM1_0803	GO:0003824	Molecular Function	catalytic activity
AM1_0841	GO:0003824	Molecular Function	catalytic activity
AM1_0854	GO:0003824	Molecular Function	catalytic activity
AM1_0858	GO:0003824	Molecular Function	catalytic activity
AM1_0920	GO:0003824	Molecular Function	catalytic activity
AM1_0942	GO:0003824	Molecular Function	catalytic activity
AM1_0943	GO:0003824	Molecular Function	catalytic activity
AM1_0949	GO:0003824	Molecular Function	catalytic activity
AM1_0950	GO:0003824	Molecular Function	catalytic activity
AM1_0951	GO:0003824	Molecular Function	catalytic activity
AM1_0955	GO:0003824	Molecular Function	catalytic activity
AM1_0971	GO:0003824	Molecular Function	catalytic activity
AM1_0995	GO:0003824	Molecular Function	catalytic activity
AM1_0996	GO:0003824	Molecular Function	catalytic activity
AM1_1004	GO:0003824	Molecular Function	catalytic activity
AM1_1013	GO:0003824	Molecular Function	catalytic activity
AM1_1070	GO:0003824	Molecular Function	catalytic activity
AM1_1078	GO:0003824	Molecular Function	catalytic activity
AM1_1089	GO:0003824	Molecular Function	catalytic activity
AM1_1090	GO:0003824	Molecular Function	catalytic activity
AM1_1112	GO:0003824	Molecular Function	catalytic activity
AM1_1146	GO:0003824	Molecular Function	catalytic activity
AM1_1157	GO:0003824	Molecular Function	catalytic activity
AM1_1172	GO:0003824	Molecular Function	catalytic activity
AM1_1180	GO:0003824	Molecular Function	catalytic activity
AM1_1191	GO:0003824	Molecular Function	catalytic activity
AM1_1193	GO:0003824	Molecular Function	catalytic activity
AM1_1194	GO:0003824	Molecular Function	catalytic activity
AM1_1195	GO:0003824	Molecular Function	catalytic activity
AM1_1202	GO:0003824	Molecular Function	catalytic activity
AM1_1220	GO:0003824	Molecular Function	catalytic activity
AM1_1221	GO:0003824	Molecular Function	catalytic activity
AM1_1243	GO:0003824	Molecular Function	catalytic activity
AM1_1244	GO:0003824	Molecular Function	catalytic activity
AM1_1245	GO:0003824	Molecular Function	catalytic activity
AM1_1264	GO:0003824	Molecular Function	catalytic activity
AM1_1274	GO:0003824	Molecular Function	catalytic activity
AM1_1278	GO:0003824	Molecular Function	catalytic activity
AM1_1283	GO:0003824	Molecular Function	catalytic activity
AM1_1315	GO:0003824	Molecular Function	catalytic activity
AM1_1325	GO:0003824	Molecular Function	catalytic activity
AM1_1326	GO:0003824	Molecular Function	catalytic activity
AM1_1347	GO:0003824	Molecular Function	catalytic activity
AM1_1374	GO:0003824	Molecular Function	catalytic activity
AM1_1380	GO:0003824	Molecular Function	catalytic activity
AM1_1389	GO:0003824	Molecular Function	catalytic activity
AM1_1394	GO:0003824	Molecular Function	catalytic activity
AM1_1399	GO:0003824	Molecular Function	catalytic activity
AM1_1417	GO:0003824	Molecular Function	catalytic activity
AM1_1427	GO:0003824	Molecular Function	catalytic activity
AM1_1430	GO:0003824	Molecular Function	catalytic activity
AM1_1434	GO:0003824	Molecular Function	catalytic activity
AM1_1461	GO:0003824	Molecular Function	catalytic activity
AM1_1497	GO:0003824	Molecular Function	catalytic activity
AM1_1506	GO:0003824	Molecular Function	catalytic activity
AM1_1514	GO:0003824	Molecular Function	catalytic activity
AM1_1525	GO:0003824	Molecular Function	catalytic activity
AM1_1526	GO:0003824	Molecular Function	catalytic activity
AM1_1528	GO:0003824	Molecular Function	catalytic activity
AM1_1550	GO:0003824	Molecular Function	catalytic activity
AM1_1585	GO:0003824	Molecular Function	catalytic activity
AM1_1618	GO:0003824	Molecular Function	catalytic activity
AM1_1621	GO:0003824	Molecular Function	catalytic activity
AM1_1623	GO:0003824	Molecular Function	catalytic activity
AM1_1636	GO:0003824	Molecular Function	catalytic activity
AM1_1638	GO:0003824	Molecular Function	catalytic activity
AM1_1640	GO:0003824	Molecular Function	catalytic activity
AM1_1643	GO:0003824	Molecular Function	catalytic activity
AM1_1645	GO:0003824	Molecular Function	catalytic activity
AM1_1655	GO:0003824	Molecular Function	catalytic activity
AM1_1658	GO:0003824	Molecular Function	catalytic activity
AM1_1662	GO:0003824	Molecular Function	catalytic activity
AM1_1685	GO:0003824	Molecular Function	catalytic activity
AM1_1687	GO:0003824	Molecular Function	catalytic activity
AM1_1689	GO:0003824	Molecular Function	catalytic activity
AM1_1692	GO:0003824	Molecular Function	catalytic activity
AM1_1698	GO:0003824	Molecular Function	catalytic activity
AM1_1701	GO:0003824	Molecular Function	catalytic activity
AM1_1703	GO:0003824	Molecular Function	catalytic activity
AM1_1712	GO:0003824	Molecular Function	catalytic activity
AM1_1722	GO:0003824	Molecular Function	catalytic activity
AM1_1731	GO:0003824	Molecular Function	catalytic activity
AM1_1733	GO:0003824	Molecular Function	catalytic activity
AM1_1744	GO:0003824	Molecular Function	catalytic activity
AM1_1773	GO:0003824	Molecular Function	catalytic activity
AM1_1799	GO:0003824	Molecular Function	catalytic activity
AM1_1800	GO:0003824	Molecular Function	catalytic activity
AM1_1831	GO:0003824	Molecular Function	catalytic activity
AM1_1855	GO:0003824	Molecular Function	catalytic activity
AM1_1865	GO:0003824	Molecular Function	catalytic activity
AM1_1867	GO:0003824	Molecular Function	catalytic activity
AM1_1880	GO:0003824	Molecular Function	catalytic activity
AM1_1890	GO:0003824	Molecular Function	catalytic activity
AM1_1938	GO:0003824	Molecular Function	catalytic activity
AM1_1945	GO:0003824	Molecular Function	catalytic activity
AM1_1957	GO:0003824	Molecular Function	catalytic activity
AM1_1986	GO:0003824	Molecular Function	catalytic activity
AM1_2005	GO:0003824	Molecular Function	catalytic activity
AM1_2028	GO:0003824	Molecular Function	catalytic activity
AM1_2048	GO:0003824	Molecular Function	catalytic activity
AM1_2049	GO:0003824	Molecular Function	catalytic activity
AM1_2059	GO:0003824	Molecular Function	catalytic activity
AM1_2061	GO:0003824	Molecular Function	catalytic activity
AM1_2077	GO:0003824	Molecular Function	catalytic activity
AM1_2091	GO:0003824	Molecular Function	catalytic activity
AM1_2103	GO:0003824	Molecular Function	catalytic activity
AM1_2117	GO:0003824	Molecular Function	catalytic activity
AM1_2122	GO:0003824	Molecular Function	catalytic activity
AM1_2135	GO:0003824	Molecular Function	catalytic activity
AM1_2147	GO:0003824	Molecular Function	catalytic activity
AM1_2148	GO:0003824	Molecular Function	catalytic activity
AM1_2149	GO:0003824	Molecular Function	catalytic activity
AM1_2151	GO:0003824	Molecular Function	catalytic activity
AM1_2154	GO:0003824	Molecular Function	catalytic activity
AM1_2167	GO:0003824	Molecular Function	catalytic activity
AM1_2169	GO:0003824	Molecular Function	catalytic activity
AM1_2172	GO:0003824	Molecular Function	catalytic activity
AM1_2189	GO:0003824	Molecular Function	catalytic activity
AM1_2191	GO:0003824	Molecular Function	catalytic activity
AM1_2195	GO:0003824	Molecular Function	catalytic activity
AM1_2206	GO:0003824	Molecular Function	catalytic activity
AM1_2229	GO:0003824	Molecular Function	catalytic activity
AM1_2232	GO:0003824	Molecular Function	catalytic activity
AM1_2237	GO:0003824	Molecular Function	catalytic activity
AM1_2246	GO:0003824	Molecular Function	catalytic activity
AM1_2262	GO:0003824	Molecular Function	catalytic activity
AM1_2293	GO:0003824	Molecular Function	catalytic activity
AM1_2296	GO:0003824	Molecular Function	catalytic activity
AM1_2306	GO:0003824	Molecular Function	catalytic activity
AM1_2309	GO:0003824	Molecular Function	catalytic activity
AM1_2324	GO:0003824	Molecular Function	catalytic activity
AM1_2338	GO:0003824	Molecular Function	catalytic activity
AM1_2342	GO:0003824	Molecular Function	catalytic activity
AM1_2347	GO:0003824	Molecular Function	catalytic activity
AM1_2365	GO:0003824	Molecular Function	catalytic activity
AM1_2366	GO:0003824	Molecular Function	catalytic activity
AM1_2373	GO:0003824	Molecular Function	catalytic activity
AM1_2374	GO:0003824	Molecular Function	catalytic activity
AM1_2384	GO:0003824	Molecular Function	catalytic activity
AM1_2391	GO:0003824	Molecular Function	catalytic activity
AM1_2394	GO:0003824	Molecular Function	catalytic activity
AM1_2413	GO:0003824	Molecular Function	catalytic activity
AM1_2417	GO:0003824	Molecular Function	catalytic activity
AM1_2463	GO:0003824	Molecular Function	catalytic activity
AM1_3106	GO:0003824	Molecular Function	catalytic activity
AM1_3122	GO:0003824	Molecular Function	catalytic activity
AM1_3124	GO:0003824	Molecular Function	catalytic activity
AM1_3131	GO:0003824	Molecular Function	catalytic activity
AM1_3143	GO:0003824	Molecular Function	catalytic activity
AM1_3154	GO:0003824	Molecular Function	catalytic activity
AM1_3157	GO:0003824	Molecular Function	catalytic activity
AM1_3218	GO:0003824	Molecular Function	catalytic activity
AM1_3226	GO:0003824	Molecular Function	catalytic activity
AM1_3244	GO:0003824	Molecular Function	catalytic activity
AM1_3256	GO:0003824	Molecular Function	catalytic activity
AM1_3269	GO:0003824	Molecular Function	catalytic activity
AM1_3291	GO:0003824	Molecular Function	catalytic activity
AM1_3309	GO:0003824	Molecular Function	catalytic activity
AM1_3315	GO:0003824	Molecular Function	catalytic activity
AM1_3329	GO:0003824	Molecular Function	catalytic activity
AM1_3345	GO:0003824	Molecular Function	catalytic activity
AM1_3372	GO:0003824	Molecular Function	catalytic activity
AM1_3421	GO:0003824	Molecular Function	catalytic activity
AM1_3424	GO:0003824	Molecular Function	catalytic activity
AM1_3445	GO:0003824	Molecular Function	catalytic activity
AM1_3447	GO:0003824	Molecular Function	catalytic activity
AM1_3468	GO:0003824	Molecular Function	catalytic activity
AM1_2501	GO:0003824	Molecular Function	catalytic activity
AM1_2503	GO:0003824	Molecular Function	catalytic activity
AM1_2512	GO:0003824	Molecular Function	catalytic activity
AM1_2514	GO:0003824	Molecular Function	catalytic activity
AM1_2566	GO:0003824	Molecular Function	catalytic activity
AM1_2595	GO:0003824	Molecular Function	catalytic activity
AM1_2596	GO:0003824	Molecular Function	catalytic activity
AM1_2612	GO:0003824	Molecular Function	catalytic activity
AM1_2621	GO:0003824	Molecular Function	catalytic activity
AM1_2634	GO:0003824	Molecular Function	catalytic activity
AM1_2649	GO:0003824	Molecular Function	catalytic activity
AM1_2655	GO:0003824	Molecular Function	catalytic activity
AM1_2660	GO:0003824	Molecular Function	catalytic activity
AM1_2665	GO:0003824	Molecular Function	catalytic activity
AM1_2666	GO:0003824	Molecular Function	catalytic activity
AM1_2675	GO:0003824	Molecular Function	catalytic activity
AM1_2696	GO:0003824	Molecular Function	catalytic activity
AM1_2706	GO:0003824	Molecular Function	catalytic activity
AM1_2715	GO:0003824	Molecular Function	catalytic activity
AM1_2744	GO:0003824	Molecular Function	catalytic activity
AM1_2748	GO:0003824	Molecular Function	catalytic activity
[truncated: 10,813 more rows]

## Sheet: KEGG pathways
Gene ID	KEGG ID	KEGG pathway
AM1_0140	amr00010	Glycolysis / Gluconeogenesis
AM1_0442	amr00010	Glycolysis / Gluconeogenesis
AM1_0444	amr00010	Glycolysis / Gluconeogenesis
AM1_0637	amr00010	Glycolysis / Gluconeogenesis
AM1_0696	amr00010	Glycolysis / Gluconeogenesis
AM1_0949	amr00010	Glycolysis / Gluconeogenesis
AM1_0950	amr00010	Glycolysis / Gluconeogenesis
AM1_1138	amr00010	Glycolysis / Gluconeogenesis
AM1_1336	amr00010	Glycolysis / Gluconeogenesis
AM1_1352	amr00010	Glycolysis / Gluconeogenesis
AM1_1506	amr00010	Glycolysis / Gluconeogenesis
AM1_1643	amr00010	Glycolysis / Gluconeogenesis
AM1_2283	amr00010	Glycolysis / Gluconeogenesis
AM1_2463	amr00010	Glycolysis / Gluconeogenesis
AM1_2748	amr00010	Glycolysis / Gluconeogenesis
AM1_2875	amr00010	Glycolysis / Gluconeogenesis
AM1_2913	amr00010	Glycolysis / Gluconeogenesis
AM1_3110	amr00010	Glycolysis / Gluconeogenesis
AM1_3315	amr00010	Glycolysis / Gluconeogenesis
AM1_3372	amr00010	Glycolysis / Gluconeogenesis
AM1_3571	amr00010	Glycolysis / Gluconeogenesis
AM1_3583	amr00010	Glycolysis / Gluconeogenesis
AM1_3815	amr00010	Glycolysis / Gluconeogenesis
AM1_3947	amr00010	Glycolysis / Gluconeogenesis
AM1_3978	amr00010	Glycolysis / Gluconeogenesis
AM1_4272	amr00010	Glycolysis / Gluconeogenesis
AM1_4361	amr00010	Glycolysis / Gluconeogenesis
AM1_4369	amr00010	Glycolysis / Gluconeogenesis
AM1_4389	amr00010	Glycolysis / Gluconeogenesis
AM1_5026	amr00010	Glycolysis / Gluconeogenesis
AM1_5101	amr00010	Glycolysis / Gluconeogenesis
AM1_5123	amr00010	Glycolysis / Gluconeogenesis
AM1_5758	amr00010	Glycolysis / Gluconeogenesis
AM1_6318	amr00010	Glycolysis / Gluconeogenesis
AM1_6321	amr00010	Glycolysis / Gluconeogenesis
AM1_6376	amr00010	Glycolysis / Gluconeogenesis
AM1_D0143	amr00010	Glycolysis / Gluconeogenesis
AM1_D0148	amr00010	Glycolysis / Gluconeogenesis
AM1_D0258	amr00010	Glycolysis / Gluconeogenesis
AM1_0696	amr00020	Citrate cycle (TCA cycle)
AM1_1352	amr00020	Citrate cycle (TCA cycle)
AM1_1394	amr00020	Citrate cycle (TCA cycle)
AM1_1630	amr00020	Citrate cycle (TCA cycle)
AM1_2135	amr00020	Citrate cycle (TCA cycle)
AM1_2157	amr00020	Citrate cycle (TCA cycle)
AM1_2784	amr00020	Citrate cycle (TCA cycle)
AM1_3571	amr00020	Citrate cycle (TCA cycle)
AM1_3667	amr00020	Citrate cycle (TCA cycle)
AM1_4361	amr00020	Citrate cycle (TCA cycle)
AM1_5526	amr00020	Citrate cycle (TCA cycle)
AM1_5753	amr00020	Citrate cycle (TCA cycle)
AM1_5754	amr00020	Citrate cycle (TCA cycle)
AM1_D0258	amr00020	Citrate cycle (TCA cycle)
AM1_0443	amr00030	Pentose phosphate pathway
AM1_0807	amr00030	Pentose phosphate pathway
AM1_1399	amr00030	Pentose phosphate pathway
AM1_1506	amr00030	Pentose phosphate pathway
AM1_1655	amr00030	Pentose phosphate pathway
AM1_2091	amr00030	Pentose phosphate pathway
AM1_2283	amr00030	Pentose phosphate pathway
AM1_2415	amr00030	Pentose phosphate pathway
AM1_2637	amr00030	Pentose phosphate pathway
AM1_2875	amr00030	Pentose phosphate pathway
AM1_2876	amr00030	Pentose phosphate pathway
AM1_2877	amr00030	Pentose phosphate pathway
AM1_3372	amr00030	Pentose phosphate pathway
AM1_3947	amr00030	Pentose phosphate pathway
AM1_4094	amr00030	Pentose phosphate pathway
AM1_4272	amr00030	Pentose phosphate pathway
AM1_4633	amr00030	Pentose phosphate pathway
AM1_4889	amr00030	Pentose phosphate pathway
AM1_5123	amr00030	Pentose phosphate pathway
AM1_5521	amr00030	Pentose phosphate pathway
AM1_5758	amr00030	Pentose phosphate pathway
AM1_6011	amr00030	Pentose phosphate pathway
AM1_6263	amr00030	Pentose phosphate pathway
AM1_6318	amr00030	Pentose phosphate pathway
AM1_6319	amr00030	Pentose phosphate pathway
AM1_6320	amr00030	Pentose phosphate pathway
AM1_6321	amr00030	Pentose phosphate pathway
AM1_D0143	amr00030	Pentose phosphate pathway
AM1_1336	amr00040	Pentose and glucuronate interconversions
AM1_1399	amr00040	Pentose and glucuronate interconversions
AM1_1526	amr00040	Pentose and glucuronate interconversions
AM1_2366	amr00040	Pentose and glucuronate interconversions
AM1_3110	amr00040	Pentose and glucuronate interconversions
AM1_4548	amr00040	Pentose and glucuronate interconversions
AM1_1506	amr00051	Fructose and mannose metabolism
AM1_1526	amr00051	Fructose and mannose metabolism
AM1_2170	amr00051	Fructose and mannose metabolism
AM1_2283	amr00051	Fructose and mannose metabolism
AM1_2527	amr00051	Fructose and mannose metabolism
AM1_2875	amr00051	Fructose and mannose metabolism
AM1_3169	amr00051	Fructose and mannose metabolism
AM1_3372	amr00051	Fructose and mannose metabolism
AM1_3650	amr00051	Fructose and mannose metabolism
AM1_3943	amr00051	Fructose and mannose metabolism
AM1_3947	amr00051	Fructose and mannose metabolism
AM1_3968	amr00051	Fructose and mannose metabolism
AM1_4389	amr00051	Fructose and mannose metabolism
AM1_4548	amr00051	Fructose and mannose metabolism
AM1_5743	amr00051	Fructose and mannose metabolism
AM1_5749	amr00051	Fructose and mannose metabolism
AM1_5758	amr00051	Fructose and mannose metabolism
AM1_6263	amr00051	Fructose and mannose metabolism
AM1_6321	amr00051	Fructose and mannose metabolism
AM1_D0143	amr00051	Fructose and mannose metabolism
AM1_0140	amr00052	Galactose metabolism
AM1_0142	amr00052	Galactose metabolism
AM1_2191	amr00052	Galactose metabolism
AM1_2913	amr00052	Galactose metabolism
AM1_3609	amr00052	Galactose metabolism
AM1_3947	amr00052	Galactose metabolism
AM1_5123	amr00052	Galactose metabolism
AM1_5577	amr00052	Galactose metabolism
AM1_5762	amr00052	Galactose metabolism
AM1_D0143	amr00052	Galactose metabolism
AM1_1336	amr00053	Ascorbate and aldarate metabolism
AM1_2366	amr00053	Ascorbate and aldarate metabolism
AM1_3110	amr00053	Ascorbate and aldarate metabolism
AM1_0584	amr00061	Fatty acid biosynthesis
AM1_0653	amr00061	Fatty acid biosynthesis
AM1_1078	amr00061	Fatty acid biosynthesis
AM1_2122	amr00061	Fatty acid biosynthesis
AM1_2147	amr00061	Fatty acid biosynthesis
AM1_2844	amr00061	Fatty acid biosynthesis
AM1_3154	amr00061	Fatty acid biosynthesis
AM1_3514	amr00061	Fatty acid biosynthesis
AM1_3882	amr00061	Fatty acid biosynthesis
AM1_3932	amr00061	Fatty acid biosynthesis
AM1_5522	amr00061	Fatty acid biosynthesis
AM1_5562	amr00061	Fatty acid biosynthesis
AM1_5632	amr00061	Fatty acid biosynthesis
AM1_5633	amr00061	Fatty acid biosynthesis
AM1_6143	amr00061	Fatty acid biosynthesis
AM1_0442	amr00071	Fatty acid degradation
AM1_1336	amr00071	Fatty acid degradation
AM1_2147	amr00071	Fatty acid degradation
AM1_2148	amr00071	Fatty acid degradation
AM1_2149	amr00071	Fatty acid degradation
AM1_2150	amr00071	Fatty acid degradation
AM1_2463	amr00071	Fatty acid degradation
AM1_3110	amr00071	Fatty acid degradation
AM1_5562	amr00071	Fatty acid degradation
AM1_D0148	amr00071	Fatty acid degradation
AM1_3670	amr00100	Steroid biosynthesis
AM1_1108	amr00130	Ubiquinone and other terpenoid-quinone biosynthesis
AM1_1109	amr00130	Ubiquinone and other terpenoid-quinone biosynthesis
AM1_1110	amr00130	Ubiquinone and other terpenoid-quinone biosynthesis
AM1_2036	amr00130	Ubiquinone and other terpenoid-quinone biosynthesis
AM1_2300	amr00130	Ubiquinone and other terpenoid-quinone biosynthesis
AM1_2430	amr00130	Ubiquinone and other terpenoid-quinone biosynthesis
AM1_2908	amr00130	Ubiquinone and other terpenoid-quinone biosynthesis
AM1_3146	amr00130	Ubiquinone and other terpenoid-quinone biosynthesis
AM1_3602	amr00130	Ubiquinone and other terpenoid-quinone biosynthesis
AM1_3753	amr00130	Ubiquinone and other terpenoid-quinone biosynthesis
AM1_3754	amr00130	Ubiquinone and other terpenoid-quinone biosynthesis
AM1_3823	amr00130	Ubiquinone and other terpenoid-quinone biosynthesis
AM1_4012	amr00130	Ubiquinone and other terpenoid-quinone biosynthesis
AM1_4033	amr00130	Ubiquinone and other terpenoid-quinone biosynthesis
AM1_4540	amr00130	Ubiquinone and other terpenoid-quinone biosynthesis
AM1_4541	amr00130	Ubiquinone and other terpenoid-quinone biosynthesis
AM1_4550	amr00130	Ubiquinone and other terpenoid-quinone biosynthesis
AM1_4828	amr00130	Ubiquinone and other terpenoid-quinone biosynthesis
AM1_5013	amr00130	Ubiquinone and other terpenoid-quinone biosynthesis
AM1_5258	amr00130	Ubiquinone and other terpenoid-quinone biosynthesis
AM1_A0125	amr00130	Ubiquinone and other terpenoid-quinone biosynthesis
AM1_0132	amr00190	Oxidative phosphorylation
AM1_0133	amr00190	Oxidative phosphorylation
AM1_0891	amr00190	Oxidative phosphorylation
AM1_0892	amr00190	Oxidative phosphorylation
AM1_0893	amr00190	Oxidative phosphorylation
AM1_0894	amr00190	Oxidative phosphorylation
AM1_0895	amr00190	Oxidative phosphorylation
AM1_0896	amr00190	Oxidative phosphorylation
AM1_0897	amr00190	Oxidative phosphorylation
AM1_1349	amr00190	Oxidative phosphorylation
AM1_1371	amr00190	Oxidative phosphorylation
AM1_1651	amr00190	Oxidative phosphorylation
AM1_2044	amr00190	Oxidative phosphorylation
AM1_2126	amr00190	Oxidative phosphorylation
AM1_2127	amr00190	Oxidative phosphorylation
AM1_2158	amr00190	Oxidative phosphorylation
AM1_2159	amr00190	Oxidative phosphorylation
AM1_2160	amr00190	Oxidative phosphorylation
AM1_2161	amr00190	Oxidative phosphorylation
AM1_2307	amr00190	Oxidative phosphorylation
AM1_2496	amr00190	Oxidative phosphorylation
AM1_2497	amr00190	Oxidative phosphorylation
AM1_2697	amr00190	Oxidative phosphorylation
AM1_2784	amr00190	Oxidative phosphorylation
AM1_3333	amr00190	Oxidative phosphorylation
AM1_3667	amr00190	Oxidative phosphorylation
AM1_4125	amr00190	Oxidative phosphorylation
AM1_4619	amr00190	Oxidative phosphorylation
AM1_4620	amr00190	Oxidative phosphorylation
AM1_4621	amr00190	Oxidative phosphorylation
AM1_4622	amr00190	Oxidative phosphorylation
AM1_4623	amr00190	Oxidative phosphorylation
AM1_5327	amr00190	Oxidative phosphorylation
AM1_5328	amr00190	Oxidative phosphorylation
AM1_5378	amr00190	Oxidative phosphorylation
AM1_5379	amr00190	Oxidative phosphorylation
AM1_5526	amr00190	Oxidative phosphorylation
AM1_6029	amr00190	Oxidative phosphorylation
AM1_6030	amr00190	Oxidative phosphorylation
AM1_6208	amr00190	Oxidative phosphorylation
AM1_6372	amr00190	Oxidative phosphorylation
AM1_6373	amr00190	Oxidative phosphorylation
AM1_6407	amr00190	Oxidative phosphorylation
AM1_D0157	amr00190	Oxidative phosphorylation
AM1_D0158	amr00190	Oxidative phosphorylation
AM1_D0162	amr00190	Oxidative phosphorylation
AM1_D0163	amr00190	Oxidative phosphorylation
AM1_D0164	amr00190	Oxidative phosphorylation
AM1_D0165	amr00190	Oxidative phosphorylation
AM1_D0167	amr00190	Oxidative phosphorylation
AM1_D0176	amr00190	Oxidative phosphorylation
AM1_D0177	amr00190	Oxidative phosphorylation
AM1_D0182	amr00190	Oxidative phosphorylation
AM1_0448	amr00195	Photosynthesis
AM1_0450	amr00195	Photosynthesis
AM1_0526	amr00195	Photosynthesis
AM1_0613	amr00195	Photosynthesis
AM1_0891	amr00195	Photosynthesis
AM1_0892	amr00195	Photosynthesis
AM1_0893	amr00195	Photosynthesis
AM1_0894	amr00195	Photosynthesis
AM1_0895	amr00195	Photosynthesis
AM1_0896	amr00195	Photosynthesis
AM1_0897	amr00195	Photosynthesis
AM1_0939	amr00195	Photosynthesis
AM1_1011	amr00195	Photosynthesis
AM1_1083	amr00195	Photosynthesis
AM1_1084	amr00195	Photosynthesis
AM1_1120	amr00195	Photosynthesis
AM1_1129	amr00195	Photosynthesis
AM1_1130	amr00195	Photosynthesis
AM1_1437	amr00195	Photosynthesis
AM1_1439	amr00195	Photosynthesis
AM1_1440	amr00195	Photosynthesis
AM1_1637	amr00195	Photosynthesis
AM1_1660	amr00195	Photosynthesis
AM1_1961	amr00195	Photosynthesis
AM1_2024	amr00195	Photosynthesis
AM1_2026	amr00195	Photosynthesis
AM1_2045	amr00195	Photosynthesis
AM1_2052	amr00195	Photosynthesis
AM1_2120	amr00195	Photosynthesis
AM1_2166	amr00195	Photosynthesis
AM1_2457	amr00195	Photosynthesis
AM1_2458	amr00195	Photosynthesis
AM1_2503	amr00195	Photosynthesis
AM1_2629	amr00195	Photosynthesis
AM1_2630	amr00195	Photosynthesis
AM1_2688	amr00195	Photosynthesis
AM1_2756	amr00195	Photosynthesis
AM1_2889	amr00195	Photosynthesis
AM1_3369	amr00195	Photosynthesis
AM1_3682	amr00195	Photosynthesis
AM1_3771	amr00195	Photosynthesis
AM1_3799	amr00195	Photosynthesis
AM1_3851	amr00195	Photosynthesis
AM1_3885	amr00195	Photosynthesis
AM1_3886	amr00195	Photosynthesis
AM1_3887	amr00195	Photosynthesis
AM1_3966	amr00195	Photosynthesis
AM1_3988	amr00195	Photosynthesis
AM1_4084	amr00195	Photosynthesis
AM1_4426	amr00195	Photosynthesis
AM1_4449	amr00195	Photosynthesis
AM1_4450	amr00195	Photosynthesis
AM1_4665	amr00195	Photosynthesis
AM1_4666	amr00195	Photosynthesis
AM1_5046	amr00195	Photosynthesis
AM1_5050	amr00195	Photosynthesis
AM1_5141	amr00195	Photosynthesis
AM1_5144	amr00195	Photosynthesis
AM1_5327	amr00195	Photosynthesis
AM1_5328	amr00195	Photosynthesis
AM1_5512	amr00195	Photosynthesis
AM1_5515	amr00195	Photosynthesis
AM1_5552	amr00195	Photosynthesis
AM1_6045	amr00195	Photosynthesis
AM1_6423	amr00195	Photosynthesis
AM1_6424	amr00195	Photosynthesis
AM1_6425	amr00195	Photosynthesis
AM1_6426	amr00195	Photosynthesis
AM1_C0139	amr00195	Photosynthesis
AM1_D0138	amr00195	Photosynthesis
AM1_D0157	amr00195	Photosynthesis
AM1_D0158	amr00195	Photosynthesis
AM1_D0162	amr00195	Photosynthesis
AM1_D0163	amr00195	Photosynthesis
AM1_D0164	amr00195	Photosynthesis
AM1_D0165	amr00195	Photosynthesis
AM1_D0167	amr00195	Photosynthesis
AM1_G0114	amr00195	Photosynthesis
AM1_2376	amr00196	Photosynthesis - antenna proteins
AM1_C0092	amr00196	Photosynthesis - antenna proteins
AM1_C0093	amr00196	Photosynthesis - antenna proteins
AM1_C0094	amr00196	Photosynthesis - antenna proteins
AM1_C0096	amr00196	Photosynthesis - antenna proteins
AM1_C0098	amr00196	Photosynthesis - antenna proteins
AM1_C0099	amr00196	Photosynthesis - antenna proteins
AM1_C0100	amr00196	Photosynthesis - antenna proteins
AM1_C0102	amr00196	Photosynthesis - antenna proteins
AM1_C0118	amr00196	Photosynthesis - antenna proteins
AM1_C0191	amr00196	Photosynthesis - antenna proteins
AM1_C0192	amr00196	Photosynthesis - antenna proteins
AM1_C0203	amr00196	Photosynthesis - antenna proteins
AM1_C0212	amr00196	Photosynthesis - antenna proteins
AM1_C0213	amr00196	Photosynthesis - antenna proteins
AM1_C0215	amr00196	Photosynthesis - antenna proteins
AM1_C0216	amr00196	Photosynthesis - antenna proteins
AM1_C0272	amr00196	Photosynthesis - antenna proteins
AM1_0336	amr00220	Arginine biosynthesis
AM1_0365	amr00220	Arginine biosynthesis
AM1_0609	amr00220	Arginine biosynthesis
AM1_1094	amr00220	Arginine biosynthesis
AM1_1461	amr00220	Arginine biosynthesis
AM1_1497	amr00220	Arginine biosynthesis
AM1_2621	amr00220	Arginine biosynthesis
AM1_2870	amr00220	Arginine biosynthesis
AM1_3244	amr00220	Arginine biosynthesis
AM1_4108	amr00220	Arginine biosynthesis
AM1_4234	amr00220	Arginine biosynthesis
AM1_4415	amr00220	Arginine biosynthesis
AM1_5104	amr00220	Arginine biosynthesis
AM1_5106	amr00220	Arginine biosynthesis
AM1_5109	amr00220	Arginine biosynthesis
AM1_5620	amr00220	Arginine biosynthesis
AM1_0406	amr00230	Purine metabolism
AM1_0430	amr00230	Purine metabolism
AM1_0444	amr00230	Purine metabolism
AM1_0559	amr00230	Purine metabolism
AM1_0588	amr00230	Purine metabolism
AM1_0702	amr00230	Purine metabolism
AM1_0744	amr00230	Purine metabolism
AM1_0769	amr00230	Purine metabolism
AM1_0807	amr00230	Purine metabolism
AM1_0857	amr00230	Purine metabolism
AM1_0950	amr00230	Purine metabolism
AM1_0995	amr00230	Purine metabolism
AM1_1253	amr00230	Purine metabolism
AM1_1434	amr00230	Purine metabolism
AM1_1435	amr00230	Purine metabolism
AM1_1867	amr00230	Purine metabolism
AM1_1972	amr00230	Purine metabolism
AM1_2151	amr00230	Purine metabolism
AM1_2172	amr00230	Purine metabolism
AM1_2264	amr00230	Purine metabolism
AM1_2292	amr00230	Purine metabolism
AM1_2383	amr00230	Purine metabolism
AM1_2401	amr00230	Purine metabolism
AM1_2414	amr00230	Purine metabolism
AM1_2512	amr00230	Purine metabolism
AM1_2514	amr00230	Purine metabolism
AM1_2612	amr00230	Purine metabolism
AM1_2613	amr00230	Purine metabolism
AM1_2650	amr00230	Purine metabolism
AM1_2945	amr00230	Purine metabolism
AM1_3096	amr00230	Purine metabolism
AM1_3189	amr00230	Purine metabolism
AM1_3315	amr00230	Purine metabolism
AM1_3592	amr00230	Purine metabolism
AM1_3593	amr00230	Purine metabolism
AM1_3594	amr00230	Purine metabolism
AM1_3663	amr00230	Purine metabolism
AM1_3733	amr00230	Purine metabolism
AM1_3897	amr00230	Purine metabolism
AM1_3967	amr00230	Purine metabolism
AM1_4247	amr00230	Purine metabolism
AM1_4357	amr00230	Purine metabolism
AM1_4428	amr00230	Purine metabolism
AM1_4564	amr00230	Purine metabolism
AM1_4672	amr00230	Purine metabolism
AM1_4715	amr00230	Purine metabolism
AM1_4761	amr00230	Purine metabolism
AM1_5104	amr00230	Purine metabolism
AM1_5106	amr00230	Purine metabolism
AM1_5109	amr00230	Purine metabolism
AM1_5123	amr00230	Purine metabolism
AM1_5164	amr00230	Purine metabolism
AM1_5316	amr00230	Purine metabolism
AM1_5386	amr00230	Purine metabolism
AM1_5497	amr00230	Purine metabolism
AM1_5779	amr00230	Purine metabolism
AM1_5920	amr00230	Purine metabolism
AM1_6040	amr00230	Purine metabolism
AM1_6052	amr00230	Purine metabolism
AM1_F0047	amr00230	Purine metabolism
AM1_F0048	amr00230	Purine metabolism
AM1_0409	amr00240	Pyrimidine metabolism
AM1_0460	amr00240	Pyrimidine metabolism
AM1_0744	amr00240	Pyrimidine metabolism
AM1_0942	amr00240	Pyrimidine metabolism
AM1_1253	amr00240	Pyrimidine metabolism
AM1_1490	amr00240	Pyrimidine metabolism
AM1_1640	amr00240	Pyrimidine metabolism
AM1_1883	amr00240	Pyrimidine metabolism
AM1_2151	amr00240	Pyrimidine metabolism
AM1_2264	amr00240	Pyrimidine metabolism
AM1_2292	amr00240	Pyrimidine metabolism
AM1_2383	amr00240	Pyrimidine metabolism
AM1_2401	amr00240	Pyrimidine metabolism
AM1_2512	amr00240	Pyrimidine metabolism
AM1_2620	amr00240	Pyrimidine metabolism
AM1_2650	amr00240	Pyrimidine metabolism
AM1_2857	amr00240	Pyrimidine metabolism
AM1_2914	amr00240	Pyrimidine metabolism
AM1_3096	amr00240	Pyrimidine metabolism
AM1_3255	amr00240	Pyrimidine metabolism
AM1_3352	amr00240	Pyrimidine metabolism
AM1_3582	amr00240	Pyrimidine metabolism
AM1_3592	amr00240	Pyrimidine metabolism
AM1_3593	amr00240	Pyrimidine metabolism
AM1_3594	amr00240	Pyrimidine metabolism
AM1_3663	amr00240	Pyrimidine metabolism
AM1_3733	amr00240	Pyrimidine metabolism
AM1_4367	amr00240	Pyrimidine metabolism
AM1_4413	amr00240	Pyrimidine metabolism
AM1_4458	amr00240	Pyrimidine metabolism
AM1_4910	amr00240	Pyrimidine metabolism
AM1_4924	amr00240	Pyrimidine metabolism
AM1_5014	amr00240	Pyrimidine metabolism
AM1_5193	amr00240	Pyrimidine metabolism
AM1_5223	amr00240	Pyrimidine metabolism
AM1_5413	amr00240	Pyrimidine metabolism
AM1_5644	amr00240	Pyrimidine metabolism
AM1_5920	amr00240	Pyrimidine metabolism
AM1_6040	amr00240	Pyrimidine metabolism
AM1_6041	amr00240	Pyrimidine metabolism
AM1_6052	amr00240	Pyrimidine metabolism
AM1_6422	amr00240	Pyrimidine metabolism
AM1_B0179	amr00240	Pyrimidine metabolism
AM1_B0197	amr00240	Pyrimidine metabolism
AM1_D0141	amr00240	Pyrimidine metabolism
AM1_F0047	amr00240	Pyrimidine metabolism
AM1_F0048	amr00240	Pyrimidine metabolism
AM1_0336	amr00250	Alanine, aspartate and glutamate metabolism
AM1_0365	amr00250	Alanine, aspartate and glutamate metabolism
AM1_1497	amr00250	Alanine, aspartate and glutamate metabolism
AM1_1864	amr00250	Alanine, aspartate and glutamate metabolism
AM1_1883	amr00250	Alanine, aspartate and glutamate metabolism
AM1_1915	amr00250	Alanine, aspartate and glutamate metabolism
AM1_2262	amr00250	Alanine, aspartate and glutamate metabolism
AM1_2375	amr00250	Alanine, aspartate and glutamate metabolism
AM1_2613	amr00250	Alanine, aspartate and glutamate metabolism
AM1_2621	amr00250	Alanine, aspartate and glutamate metabolism
AM1_3244	amr00250	Alanine, aspartate and glutamate metabolism
AM1_3436	amr00250	Alanine, aspartate and glutamate metabolism
AM1_3965	amr00250	Alanine, aspartate and glutamate metabolism
AM1_4234	amr00250	Alanine, aspartate and glutamate metabolism
AM1_4331	amr00250	Alanine, aspartate and glutamate metabolism
AM1_4415	amr00250	Alanine, aspartate and glutamate metabolism
AM1_4569	amr00250	Alanine, aspartate and glutamate metabolism
AM1_5164	amr00250	Alanine, aspartate and glutamate metabolism
AM1_5193	amr00250	Alanine, aspartate and glutamate metabolism
AM1_5386	amr00250	Alanine, aspartate and glutamate metabolism
AM1_5413	amr00250	Alanine, aspartate and glutamate metabolism
AM1_5764	amr00250	Alanine, aspartate and glutamate metabolism
AM1_5959	amr00250	Alanine, aspartate and glutamate metabolism
AM1_6355	amr00250	Alanine, aspartate and glutamate metabolism
AM1_C0178	amr00250	Alanine, aspartate and glutamate metabolism
AM1_2122	amr00253	Tetracycline biosynthesis
AM1_3882	amr00253	Tetracycline biosynthesis
AM1_3932	amr00253	Tetracycline biosynthesis
AM1_5633	amr00253	Tetracycline biosynthesis
AM1_6083	amr00253	Tetracycline biosynthesis
AM1_0523	amr00260	Glycine, serine and threonine metabolism
AM1_0770	amr00260	Glycine, serine and threonine metabolism
AM1_0920	amr00260	Glycine, serine and threonine metabolism
AM1_1138	amr00260	Glycine, serine and threonine metabolism
AM1_1245	amr00260	Glycine, serine and threonine metabolism
AM1_1274	amr00260	Glycine, serine and threonine metabolism
AM1_1347	amr00260	Glycine, serine and threonine metabolism
AM1_1531	amr00260	Glycine, serine and threonine metabolism
AM1_1532	amr00260	Glycine, serine and threonine metabolism
AM1_1643	amr00260	Glycine, serine and threonine metabolism
AM1_1938	amr00260	Glycine, serine and threonine metabolism
AM1_2061	amr00260	Glycine, serine and threonine metabolism
AM1_2113	amr00260	Glycine, serine and threonine metabolism
AM1_2154	amr00260	Glycine, serine and threonine metabolism
AM1_2262	amr00260	Glycine, serine and threonine metabolism
AM1_3447	amr00260	Glycine, serine and threonine metabolism
AM1_3583	amr00260	Glycine, serine and threonine metabolism
AM1_4361	amr00260	Glycine, serine and threonine metabolism
AM1_4462	amr00260	Glycine, serine and threonine metabolism
AM1_4805	amr00260	Glycine, serine and threonine metabolism
AM1_4860	amr00260	Glycine, serine and threonine metabolism
AM1_5955	amr00260	Glycine, serine and threonine metabolism
AM1_6376	amr00260	Glycine, serine and threonine metabolism
AM1_A0234	amr00260	Glycine, serine and threonine metabolism
AM1_0770	amr00261	Monobactam biosynthesis
AM1_3445	amr00261	Monobactam biosynthesis
AM1_3447	amr00261	Monobactam biosynthesis
AM1_4564	amr00261	Monobactam biosynthesis
AM1_5551	amr00261	Monobactam biosynthesis
AM1_0617	amr00270	Cysteine and methionine metabolism
AM1_0770	amr00270	Cysteine and methionine metabolism
AM1_0935	amr00270	Cysteine and methionine metabolism
AM1_1002	amr00270	Cysteine and methionine metabolism
AM1_1256	amr00270	Cysteine and methionine metabolism
AM1_1636	amr00270	Cysteine and methionine metabolism
AM1_1731	amr00270	Cysteine and methionine metabolism
AM1_2061	amr00270	Cysteine and methionine metabolism
AM1_2135	amr00270	Cysteine and methionine metabolism
AM1_2417	amr00270	Cysteine and methionine metabolism
AM1_2583	amr00270	Cysteine and methionine metabolism
AM1_2621	amr00270	Cysteine and methionine metabolism
AM1_3447	amr00270	Cysteine and methionine metabolism
AM1_3527	amr00270	Cysteine and methionine metabolism
AM1_3646	amr00270	Cysteine and methionine metabolism
AM1_3810	amr00270	Cysteine and methionine metabolism
AM1_3940	amr00270	Cysteine and methionine metabolism
AM1_4731	amr00270	Cysteine and methionine metabolism
AM1_5026	amr00270	Cysteine and methionine metabolism
AM1_5090	amr00270	Cysteine and methionine metabolism
AM1_5185	amr00270	Cysteine and methionine metabolism
AM1_5330	amr00270	Cysteine and methionine metabolism
AM1_5576	amr00270	Cysteine and methionine metabolism
AM1_5701	amr00270	Cysteine and methionine metabolism
AM1_A0017	amr00270	Cysteine and methionine metabolism
AM1_A0329	amr00270	Cysteine and methionine metabolism
AM1_F0042	amr00270	Cysteine and methionine metabolism
AM1_1336	amr00280	Valine, leucine and isoleucine degradation
AM1_2149	amr00280	Valine, leucine and isoleucine degradation
AM1_3110	amr00280	Valine, leucine and isoleucine degradation
AM1_3646	amr00280	Valine, leucine and isoleucine degradation
AM1_3810	amr00280	Valine, leucine and isoleucine degradation
AM1_4361	amr00280	Valine, leucine and isoleucine degradation
AM1_4940	amr00280	Valine, leucine and isoleucine degradation
AM1_5330	amr00280	Valine, leucine and isoleucine degradation
AM1_2149	amr00281	Geraniol degradation
AM1_0705	amr00290	Valine, leucine and isoleucine biosynthesis
AM1_0898	amr00290	Valine, leucine and isoleucine biosynthesis
AM1_0904	amr00290	Valine, leucine and isoleucine biosynthesis
AM1_1865	amr00290	Valine, leucine and isoleucine biosynthesis
AM1_2028	amr00290	Valine, leucine and isoleucine biosynthesis
AM1_2118	amr00290	Valine, leucine and isoleucine biosynthesis
AM1_3085	amr00290	Valine, leucine and isoleucine biosynthesis
AM1_3143	amr00290	Valine, leucine and isoleucine biosynthesis
AM1_3642	amr00290	Valine, leucine and isoleucine biosynthesis
AM1_3646	amr00290	Valine, leucine and isoleucine biosynthesis
AM1_3810	amr00290	Valine, leucine and isoleucine biosynthesis
AM1_4462	amr00290	Valine, leucine and isoleucine biosynthesis
AM1_4505	amr00290	Valine, leucine and isoleucine biosynthesis
AM1_5330	amr00290	Valine, leucine and isoleucine biosynthesis
AM1_5555	amr00290	Valine, leucine and isoleucine biosynthesis
AM1_0412	amr00300	Lysine biosynthesis
AM1_0770	amr00300	Lysine biosynthesis
AM1_1404	amr00300	Lysine biosynthesis
AM1_1880	amr00300	Lysine biosynthesis
AM1_2061	amr00300	Lysine biosynthesis
AM1_2349	amr00300	Lysine biosynthesis
AM1_2853	amr00300	Lysine biosynthesis
AM1_3445	amr00300	Lysine biosynthesis
AM1_3447	amr00300	Lysine biosynthesis
AM1_3577	amr00300	Lysine biosynthesis
AM1_5551	amr00300	Lysine biosynthesis
AM1_1336	amr00310	Lysine degradation
AM1_1864	amr00310	Lysine degradation
AM1_3110	amr00310	Lysine degradation
AM1_0523	amr00330	Arginine and proline metabolism
AM1_0942	amr00330	Arginine and proline metabolism
AM1_1006	amr00330	Arginine and proline metabolism
AM1_1336	amr00330	Arginine and proline metabolism
AM1_1658	amr00330	Arginine and proline metabolism
AM1_1731	amr00330	Arginine and proline metabolism
AM1_2014	amr00330	Arginine and proline metabolism
AM1_2621	amr00330	Arginine and proline metabolism
AM1_2833	amr00330	Arginine and proline metabolism
AM1_3110	amr00330	Arginine and proline metabolism
AM1_3305	amr00330	Arginine and proline metabolism
AM1_3527	amr00330	Arginine and proline metabolism
AM1_3528	amr00330	Arginine and proline metabolism
AM1_4201	amr00330	Arginine and proline metabolism
AM1_4676	amr00330	Arginine and proline metabolism
AM1_5367	amr00330	Arginine and proline metabolism
AM1_5525	amr00330	Arginine and proline metabolism
AM1_5993	amr00330	Arginine and proline metabolism
AM1_C0178	amr00330	Arginine and proline metabolism
AM1_1006	amr00332	Carbapenem biosynthesis
AM1_2014	amr00332	Carbapenem biosynthesis
AM1_4676	amr00332	Carbapenem biosynthesis
AM1_1336	amr00340	Histidine metabolism
AM1_1514	amr00340	Histidine metabolism
AM1_1667	amr00340	Histidine metabolism
AM1_2049	amr00340	Histidine metabolism
AM1_2558	amr00340	Histidine metabolism
AM1_2902	amr00340	Histidine metabolism
AM1_3053	amr00340	Histidine metabolism
AM1_3110	amr00340	Histidine metabolism
AM1_3589	amr00340	Histidine metabolism
AM1_3991	amr00340	Histidine metabolism
AM1_3992	amr00340	Histidine metabolism
AM1_5689	amr00340	Histidine metabolism
AM1_5733	amr00340	Histidine metabolism
AM1_5790	amr00340	Histidine metabolism
AM1_5959	amr00340	Histidine metabolism
AM1_6060	amr00340	Histidine metabolism
AM1_0442	amr00350	Tyrosine metabolism
AM1_1864	amr00350	Tyrosine metabolism
AM1_2463	amr00350	Tyrosine metabolism
AM1_2621	amr00350	Tyrosine metabolism
AM1_4550	amr00350	Tyrosine metabolism
AM1_5733	amr00350	Tyrosine metabolism
AM1_B0356	amr00350	Tyrosine metabolism
AM1_D0148	amr00350	Tyrosine metabolism
AM1_2621	amr00360	Phenylalanine metabolism
AM1_3715	amr00360	Phenylalanine metabolism
AM1_4550	amr00360	Phenylalanine metabolism
AM1_4570	amr00360	Phenylalanine metabolism
AM1_5733	amr00360	Phenylalanine metabolism
AM1_5993	amr00360	Phenylalanine metabolism
AM1_1706	amr00361	Chlorocyclohexane and chlorobenzene degradation
AM1_2148	amr00362	Benzoate degradation
AM1_2149	amr00362	Benzoate degradation
AM1_1194	amr00364	Fluorobenzoate degradation
AM1_1195	amr00364	Fluorobenzoate degradation
AM1_1706	amr00364	Fluorobenzoate degradation
AM1_0975	amr00380	Tryptophan metabolism
AM1_1194	amr00380	Tryptophan metabolism
AM1_1195	amr00380	Tryptophan metabolism
AM1_1336	amr00380	Tryptophan metabolism
AM1_2357	amr00380	Tryptophan metabolism
AM1_3110	amr00380	Tryptophan metabolism
AM1_3715	amr00380	Tryptophan metabolism
AM1_5993	amr00380	Tryptophan metabolism
AM1_0010	amr00400	Phenylalanine, tyrosine and tryptophan biosynthesis
AM1_1139	amr00400	Phenylalanine, tyrosine and tryptophan biosynthesis
AM1_1347	amr00400	Phenylalanine, tyrosine and tryptophan biosynthesis
AM1_1389	amr00400	Phenylalanine, tyrosine and tryptophan biosynthesis
AM1_1430	amr00400	Phenylalanine, tyrosine and tryptophan biosynthesis
AM1_1638	amr00400	Phenylalanine, tyrosine and tryptophan biosynthesis
AM1_1839	amr00400	Phenylalanine, tyrosine and tryptophan biosynthesis
AM1_1943	amr00400	Phenylalanine, tyrosine and tryptophan biosynthesis
AM1_2309	amr00400	Phenylalanine, tyrosine and tryptophan biosynthesis
AM1_2621	amr00400	Phenylalanine, tyrosine and tryptophan biosynthesis
AM1_2932	amr00400	Phenylalanine, tyrosine and tryptophan biosynthesis
AM1_2942	amr00400	Phenylalanine, tyrosine and tryptophan biosynthesis
AM1_3157	amr00400	Phenylalanine, tyrosine and tryptophan biosynthesis
AM1_4360	amr00400	Phenylalanine, tyrosine and tryptophan biosynthesis
AM1_4657	amr00400	Phenylalanine, tyrosine and tryptophan biosynthesis
AM1_4805	amr00400	Phenylalanine, tyrosine and tryptophan biosynthesis
AM1_5143	amr00400	Phenylalanine, tyrosine and tryptophan biosynthesis
AM1_5373	amr00400	Phenylalanine, tyrosine and tryptophan biosynthesis
AM1_5422	amr00400	Phenylalanine, tyrosine and tryptophan biosynthesis
AM1_5733	amr00400	Phenylalanine, tyrosine and tryptophan biosynthesis
AM1_6103	amr00400	Phenylalanine, tyrosine and tryptophan biosynthesis
AM1_2621	amr00401	Novobiocin biosynthesis
AM1_5733	amr00401	Novobiocin biosynthesis
AM1_1336	amr00410	beta-Alanine metabolism
AM1_1731	amr00410	beta-Alanine metabolism
AM1_2358	amr00410	beta-Alanine metabolism
AM1_2620	amr00410	beta-Alanine metabolism
AM1_3110	amr00410	beta-Alanine metabolism
AM1_3527	amr00410	beta-Alanine metabolism
AM1_0445	amr00430	Taurine and hypotaurine metabolism
AM1_4331	amr00430	Taurine and hypotaurine metabolism
AM1_6055	amr00430	Taurine and hypotaurine metabolism
AM1_0460	amr00450	Selenocompound metabolism
AM1_1221	amr00450	Selenocompound metabolism
AM1_1256	amr00450	Selenocompound metabolism
AM1_1417	amr00450	Selenocompound metabolism
AM1_2314	amr00450	Selenocompound metabolism
AM1_3255	amr00450	Selenocompound metabolism
AM1_3352	amr00450	Selenocompound metabolism
AM1_4564	amr00450	Selenocompound metabolism
AM1_4910	amr00450	Selenocompound metabolism
AM1_F0042	amr00450	Selenocompound metabolism
AM1_F0085	amr00450	Selenocompound metabolism
AM1_1938	amr00460	Cyanoamino acid metabolism
AM1_2790	amr00460	Cyanoamino acid metabolism
AM1_3082	amr00460	Cyanoamino acid metabolism
AM1_3436	amr00460	Cyanoamino acid metabolism
AM1_5994	amr00460	Cyanoamino acid metabolism
AM1_6055	amr00460	Cyanoamino acid metabolism
AM1_B0119	amr00460	Cyanoamino acid metabolism
AM1_0365	amr00471	D-Glutamine and D-glutamate metabolism
AM1_0602	amr00471	D-Glutamine and D-glutamate metabolism
AM1_1525	amr00471	D-Glutamine and D-glutamate metabolism
AM1_1800	amr00471	D-Glutamine and D-glutamate metabolism
AM1_0858	amr00473	D-Alanine metabolism
AM1_2595	amr00473	D-Alanine metabolism
AM1_3124	amr00473	D-Alanine metabolism
AM1_0765	amr00480	Glutathione metabolism
AM1_0859	amr00480	Glutathione metabolism
AM1_0948	amr00480	Glutathione metabolism
AM1_1731	amr00480	Glutathione metabolism
AM1_2091	amr00480	Glutathione metabolism
AM1_2877	amr00480	Glutathione metabolism
AM1_2989	amr00480	Glutathione metabolism
AM1_3527	amr00480	Glutathione metabolism
AM1_3681	amr00480	Glutathione metabolism
AM1_3796	amr00480	Glutathione metabolism
AM1_3837	amr00480	Glutathione metabolism
AM1_4752	amr00480	Glutathione metabolism
AM1_5345	amr00480	Glutathione metabolism
AM1_5488	amr00480	Glutathione metabolism
AM1_5576	amr00480	Glutathione metabolism
AM1_5754	amr00480	Glutathione metabolism
AM1_6055	amr00480	Glutathione metabolism
AM1_6319	amr00480	Glutathione metabolism
AM1_6320	amr00480	Glutathione metabolism
AM1_A0001	amr00480	Glutathione metabolism
AM1_B0133	amr00480	Glutathione metabolism
AM1_0140	amr00500	Starch and sucrose metabolism
AM1_0142	amr00500	Starch and sucrose metabolism
AM1_0393	amr00500	Starch and sucrose metabolism
AM1_0996	amr00500	Starch and sucrose metabolism
AM1_1118	amr00500	Starch and sucrose metabolism
AM1_1929	amr00500	Starch and sucrose metabolism
AM1_2022	amr00500	Starch and sucrose metabolism
AM1_2103	amr00500	Starch and sucrose metabolism
AM1_2114	amr00500	Starch and sucrose metabolism
AM1_2188	amr00500	Starch and sucrose metabolism
AM1_2282	amr00500	Starch and sucrose metabolism
AM1_2293	amr00500	Starch and sucrose metabolism
AM1_2365	amr00500	Starch and sucrose metabolism
AM1_2366	amr00500	Starch and sucrose metabolism
AM1_2790	amr00500	Starch and sucrose metabolism
AM1_2913	amr00500	Starch and sucrose metabolism
AM1_3082	amr00500	Starch and sucrose metabolism
AM1_3468	amr00500	Starch and sucrose metabolism
AM1_3649	amr00500	Starch and sucrose metabolism
AM1_3943	amr00500	Starch and sucrose metabolism
AM1_4272	amr00500	Starch and sucrose metabolism
AM1_4514	amr00500	Starch and sucrose metabolism
AM1_4640	amr00500	Starch and sucrose metabolism
AM1_4863	amr00500	Starch and sucrose metabolism
AM1_4956	amr00500	Starch and sucrose metabolism
AM1_5123	amr00500	Starch and sucrose metabolism
AM1_6048	amr00500	Starch and sucrose metabolism
AM1_6318	amr00500	Starch and sucrose metabolism
AM1_D0200	amr00500	Starch and sucrose metabolism
AM1_2814	amr00511	Other glycan degradation
AM1_6392	amr00511	Other glycan degradation
AM1_0140	amr00520	Amino sugar and nucleotide sugar metabolism
AM1_0393	amr00520	Amino sugar and nucleotide sugar metabolism
AM1_0855	amr00520	Amino sugar and nucleotide sugar metabolism
AM1_0943	amr00520	Amino sugar and nucleotide sugar metabolism
AM1_1799	amr00520	Amino sugar and nucleotide sugar metabolism
AM1_1929	amr00520	Amino sugar and nucleotide sugar metabolism
AM1_2017	amr00520	Amino sugar and nucleotide sugar metabolism
AM1_2170	amr00520	Amino sugar and nucleotide sugar metabolism
AM1_2188	amr00520	Amino sugar and nucleotide sugar metabolism
AM1_2189	amr00520	Amino sugar and nucleotide sugar metabolism
AM1_2191	amr00520	Amino sugar and nucleotide sugar metabolism
AM1_2282	amr00520	Amino sugar and nucleotide sugar metabolism
AM1_2365	amr00520	Amino sugar and nucleotide sugar metabolism
AM1_2366	amr00520	Amino sugar and nucleotide sugar metabolism
AM1_2375	amr00520	Amino sugar and nucleotide sugar metabolism
AM1_2527	amr00520	Amino sugar and nucleotide sugar metabolism
AM1_2812	amr00520	Amino sugar and nucleotide sugar metabolism
AM1_2913	amr00520	Amino sugar and nucleotide sugar metabolism
AM1_3118	amr00520	Amino sugar and nucleotide sugar metabolism
AM1_3169	amr00520	Amino sugar and nucleotide sugar metabolism
AM1_3435	amr00520	Amino sugar and nucleotide sugar metabolism
AM1_3609	amr00520	Amino sugar and nucleotide sugar metabolism
AM1_3815	amr00520	Amino sugar and nucleotide sugar metabolism
AM1_3842	amr00520	Amino sugar and nucleotide sugar metabolism
AM1_3943	amr00520	Amino sugar and nucleotide sugar metabolism
AM1_3968	amr00520	Amino sugar and nucleotide sugar metabolism
AM1_4272	amr00520	Amino sugar and nucleotide sugar metabolism
AM1_4569	amr00520	Amino sugar and nucleotide sugar metabolism
AM1_4868	amr00520	Amino sugar and nucleotide sugar metabolism
AM1_5123	amr00520	Amino sugar and nucleotide sugar metabolism
AM1_5577	amr00520	Amino sugar and nucleotide sugar metabolism
AM1_5743	amr00520	Amino sugar and nucleotide sugar metabolism
AM1_5749	amr00520	Amino sugar and nucleotide sugar metabolism
AM1_5762	amr00520	Amino sugar and nucleotide sugar metabolism
AM1_6318	amr00520	Amino sugar and nucleotide sugar metabolism
AM1_G0129	amr00520	Amino sugar and nucleotide sugar metabolism
AM1_0134	amr00521	Streptomycin biosynthesis
AM1_0140	amr00521	Streptomycin biosynthesis
AM1_0403	amr00521	Streptomycin biosynthesis
AM1_0404	amr00521	Streptomycin biosynthesis
AM1_0405	amr00521	Streptomycin biosynthesis
AM1_0590	amr00521	Streptomycin biosynthesis
AM1_0803	amr00521	Streptomycin biosynthesis
AM1_2190	amr00521	Streptomycin biosynthesis
AM1_2913	amr00521	Streptomycin biosynthesis
AM1_3989	amr00521	Streptomycin biosynthesis
AM1_4819	amr00521	Streptomycin biosynthesis
AM1_5123	amr00521	Streptomycin biosynthesis
AM1_0403	amr00523	Polyketide sugar unit biosynthesis
AM1_0404	amr00523	Polyketide sugar unit biosynthesis
AM1_0405	amr00523	Polyketide sugar unit biosynthesis
AM1_0803	amr00523	Polyketide sugar unit biosynthesis
AM1_2190	amr00523	Polyketide sugar unit biosynthesis
AM1_4819	amr00523	Polyketide sugar unit biosynthesis
AM1_0581	amr00540	Lipopolysaccharide biosynthesis
AM1_0583	amr00540	Lipopolysaccharide biosynthesis
AM1_0586	amr00540	Lipopolysaccharide biosynthesis
AM1_1350	amr00540	Lipopolysaccharide biosynthesis
AM1_2193	amr00540	Lipopolysaccharide biosynthesis
AM1_2194	amr00540	Lipopolysaccharide biosynthesis
AM1_2195	amr00540	Lipopolysaccharide biosynthesis
AM1_2196	amr00540	Lipopolysaccharide biosynthesis
AM1_3166	amr00540	Lipopolysaccharide biosynthesis
AM1_4473	amr00540	Lipopolysaccharide biosynthesis
AM1_F0017	amr00540	Lipopolysaccharide biosynthesis
AM1_0151	amr00550	Peptidoglycan biosynthesis
AM1_0847	amr00550	Peptidoglycan biosynthesis
AM1_0943	amr00550	Peptidoglycan biosynthesis
AM1_1064	amr00550	Peptidoglycan biosynthesis
AM1_1404	amr00550	Peptidoglycan biosynthesis
AM1_1525	amr00550	Peptidoglycan biosynthesis
AM1_1703	amr00550	Peptidoglycan biosynthesis
AM1_1799	amr00550	Peptidoglycan biosynthesis
AM1_1800	amr00550	Peptidoglycan biosynthesis
AM1_1832	amr00550	Peptidoglycan biosynthesis
AM1_2301	amr00550	Peptidoglycan biosynthesis
AM1_2302	amr00550	Peptidoglycan biosynthesis
AM1_2311	amr00550	Peptidoglycan biosynthesis
AM1_2595	amr00550	Peptidoglycan biosynthesis
AM1_2853	amr00550	Peptidoglycan biosynthesis
AM1_3124	amr00550	Peptidoglycan biosynthesis
AM1_3127	amr00550	Peptidoglycan biosynthesis
AM1_3437	amr00550	Peptidoglycan biosynthesis
AM1_3734	amr00550	Peptidoglycan biosynthesis
AM1_4648	amr00550	Peptidoglycan biosynthesis
AM1_4832	amr00550	Peptidoglycan biosynthesis
AM1_5787	amr00550	Peptidoglycan biosynthesis
AM1_B0177	amr00550	Peptidoglycan biosynthesis
AM1_0652	amr00561	Glycerolipid metabolism
AM1_1336	amr00561	Glycerolipid metabolism
AM1_1431	amr00561	Glycerolipid metabolism
AM1_1688	amr00561	Glycerolipid metabolism
AM1_2113	amr00561	Glycerolipid metabolism
AM1_2812	amr00561	Glycerolipid metabolism
AM1_3110	amr00561	Glycerolipid metabolism
AM1_3515	amr00561	Glycerolipid metabolism
AM1_3576	amr00561	Glycerolipid metabolism
AM1_4240	amr00561	Glycerolipid metabolism
AM1_4576	amr00561	Glycerolipid metabolism
AM1_0134	amr00562	Inositol phosphate metabolism
AM1_0590	amr00562	Inositol phosphate metabolism
AM1_3989	amr00562	Inositol phosphate metabolism
AM1_4389	amr00562	Inositol phosphate metabolism
AM1_0529	amr00564	Glycerophospholipid metabolism
AM1_0652	amr00564	Glycerophospholipid metabolism
AM1_1155	amr00564	Glycerophospholipid metabolism
AM1_1261	amr00564	Glycerophospholipid metabolism
AM1_1431	amr00564	Glycerophospholipid metabolism
AM1_1697	amr00564	Glycerophospholipid metabolism
AM1_2702	amr00564	Glycerophospholipid metabolism
AM1_3076	amr00564	Glycerophospholipid metabolism
AM1_3515	amr00564	Glycerophospholipid metabolism
AM1_4240	amr00564	Glycerophospholipid metabolism
AM1_4767	amr00564	Glycerophospholipid metabolism
AM1_4768	amr00564	Glycerophospholipid metabolism
AM1_4875	amr00564	Glycerophospholipid metabolism
AM1_5402	amr00564	Glycerophospholipid metabolism
AM1_D0196	amr00564	Glycerophospholipid metabolism
AM1_D0245	amr00564	Glycerophospholipid metabolism
AM1_2149	amr00592	alpha-Linolenic acid metabolism
AM1_1694	amr00600	Sphingolipid metabolism
AM1_5794	amr00600	Sphingolipid metabolism
AM1_0439	amr00620	Pyruvate metabolism
AM1_0440	amr00620	Pyruvate metabolism
AM1_0442	amr00620	Pyruvate metabolism
AM1_0444	amr00620	Pyruvate metabolism
AM1_0445	amr00620	Pyruvate metabolism
AM1_0696	amr00620	Pyruvate metabolism
AM1_0705	amr00620	Pyruvate metabolism
AM1_0950	amr00620	Pyruvate metabolism
AM1_1336	amr00620	Pyruvate metabolism
AM1_1352	amr00620	Pyruvate metabolism
AM1_1394	amr00620	Pyruvate metabolism
AM1_1645	amr00620	Pyruvate metabolism
AM1_2122	amr00620	Pyruvate metabolism
AM1_2135	amr00620	Pyruvate metabolism
AM1_2347	amr00620	Pyruvate metabolism
AM1_2748	amr00620	Pyruvate metabolism
AM1_3110	amr00620	Pyruvate metabolism
AM1_3315	amr00620	Pyruvate metabolism
AM1_3571	amr00620	Pyruvate metabolism
AM1_3642	amr00620	Pyruvate metabolism
AM1_3882	amr00620	Pyruvate metabolism
AM1_3904	amr00620	Pyruvate metabolism
AM1_3932	amr00620	Pyruvate metabolism
AM1_3979	amr00620	Pyruvate metabolism
AM1_4361	amr00620	Pyruvate metabolism
AM1_4560	amr00620	Pyruvate metabolism
AM1_4598	amr00620	Pyruvate metabolism
AM1_5026	amr00620	Pyruvate metabolism
AM1_5122	amr00620	Pyruvate metabolism
AM1_5633	amr00620	Pyruvate metabolism
AM1_5788	amr00620	Pyruvate metabolism
AM1_6388	amr00620	Pyruvate metabolism
AM1_D0156	amr00620	Pyruvate metabolism
AM1_D0258	amr00620	Pyruvate metabolism
AM1_1706	amr00623	Toluene degradation
AM1_2165	amr00624	Polycyclic aromatic hydrocarbon degradation
AM1_0442	amr00625	Chloroalkane and chloroalkene degradation
AM1_1336	amr00625	Chloroalkane and chloroalkene degradation
AM1_2463	amr00625	Chloroalkane and chloroalkene degradation
AM1_3110	amr00625	Chloroalkane and chloroalkene degradation
AM1_D0148	amr00625	Chloroalkane and chloroalkene degradation
AM1_0442	amr00626	Naphthalene degradation
AM1_2165	amr00626	Naphthalene degradation
AM1_2463	amr00626	Naphthalene degradation
AM1_D0148	amr00626	Naphthalene degradation
AM1_1194	amr00627	Aminobenzoate degradation
AM1_1195	amr00627	Aminobenzoate degradation
AM1_3500	amr00627	Aminobenzoate degradation
AM1_3551	amr00627	Aminobenzoate degradation
AM1_5993	amr00627	Aminobenzoate degradation
AM1_6388	amr00627	Aminobenzoate degradation
AM1_0336	amr00630	Glyoxylate and dicarboxylate metabolism
AM1_0427	amr00630	Glyoxylate and dicarboxylate metabolism
AM1_1070	amr00630	Glyoxylate and dicarboxylate metabolism
AM1_1427	amr00630	Glyoxylate and dicarboxylate metabolism
AM1_1497	amr00630	Glyoxylate and dicarboxylate metabolism
AM1_1531	amr00630	Glyoxylate and dicarboxylate metabolism
AM1_1532	amr00630	Glyoxylate and dicarboxylate metabolism
AM1_1630	amr00630	Glyoxylate and dicarboxylate metabolism
AM1_1662	amr00630	Glyoxylate and dicarboxylate metabolism
AM1_1783	amr00630	Glyoxylate and dicarboxylate metabolism
AM1_1785	amr00630	Glyoxylate and dicarboxylate metabolism
AM1_1938	amr00630	Glyoxylate and dicarboxylate metabolism
AM1_2113	amr00630	Glyoxylate and dicarboxylate metabolism
AM1_2135	amr00630	Glyoxylate and dicarboxylate metabolism
AM1_2157	amr00630	Glyoxylate and dicarboxylate metabolism
AM1_2262	amr00630	Glyoxylate and dicarboxylate metabolism
AM1_2384	amr00630	Glyoxylate and dicarboxylate metabolism
AM1_2743	amr00630	Glyoxylate and dicarboxylate metabolism
AM1_2744	amr00630	Glyoxylate and dicarboxylate metabolism
AM1_4361	amr00630	Glyoxylate and dicarboxylate metabolism
AM1_4512	amr00630	Glyoxylate and dicarboxylate metabolism
AM1_4889	amr00630	Glyoxylate and dicarboxylate metabolism
AM1_5703	amr00630	Glyoxylate and dicarboxylate metabolism
AM1_5955	amr00630	Glyoxylate and dicarboxylate metabolism
AM1_5994	amr00630	Glyoxylate and dicarboxylate metabolism
AM1_6366	amr00630	Glyoxylate and dicarboxylate metabolism
AM1_B0119	amr00630	Glyoxylate and dicarboxylate metabolism
AM1_4840	amr00633	Nitrotoluene degradation
AM1_D0265	amr00633	Nitrotoluene degradation
AM1_F0097	amr00633	Nitrotoluene degradation
AM1_0439	amr00640	Propanoate metabolism
AM1_0445	amr00640	Propanoate metabolism
AM1_1630	amr00640	Propanoate metabolism
AM1_2122	amr00640	Propanoate metabolism
AM1_2748	amr00640	Propanoate metabolism
AM1_3576	amr00640	Propanoate metabolism
AM1_3882	amr00640	Propanoate metabolism
AM1_3932	amr00640	Propanoate metabolism
AM1_4361	amr00640	Propanoate metabolism
AM1_5026	amr00640	Propanoate metabolism
AM1_5633	amr00640	Propanoate metabolism
AM1_1194	amr00643	Styrene degradation
AM1_1195	amr00643	Styrene degradation
AM1_2228	amr00643	Styrene degradation
AM1_5993	amr00643	Styrene degradation
AM1_0439	amr00650	Butanoate metabolism
AM1_0442	amr00650	Butanoate metabolism
AM1_1864	amr00650	Butanoate metabolism
AM1_1865	amr00650	Butanoate metabolism
AM1_2118	amr00650	Butanoate metabolism
AM1_2148	amr00650	Butanoate metabolism
AM1_2784	amr00650	Butanoate metabolism
AM1_3085	amr00650	Butanoate metabolism
AM1_3667	amr00650	Butanoate metabolism
AM1_5526	amr00650	Butanoate metabolism
AM1_D0258	amr00650	Butanoate metabolism
AM1_0898	amr00660	C5-Branched dibasic acid metabolism
AM1_0904	amr00660	C5-Branched dibasic acid metabolism
AM1_1865	amr00660	C5-Branched dibasic acid metabolism
AM1_2118	amr00660	C5-Branched dibasic acid metabolism
AM1_3085	amr00660	C5-Branched dibasic acid metabolism
AM1_4505	amr00660	C5-Branched dibasic acid metabolism
AM1_0769	amr00670	One carbon pool by folate
AM1_0791	amr00670	One carbon pool by folate
AM1_1256	amr00670	One carbon pool by folate
AM1_1532	amr00670	One carbon pool by folate
AM1_1938	amr00670	One carbon pool by folate
AM1_4357	amr00670	One carbon pool by folate
AM1_4458	amr00670	One carbon pool by folate
AM1_4512	amr00670	One carbon pool by folate
AM1_4566	amr00670	One carbon pool by folate
AM1_4855	amr00670	One carbon pool by folate
AM1_5779	amr00670	One carbon pool by folate
AM1_0440	amr00680	Methane metabolism
AM1_0445	amr00680	Methane metabolism
AM1_1138	amr00680	Methane metabolism
AM1_1274	amr00680	Methane metabolism
AM1_1366	amr00680	Methane metabolism
AM1_1506	amr00680	Methane metabolism
AM1_1643	amr00680	Methane metabolism
AM1_1645	amr00680	Methane metabolism
AM1_1938	amr00680	Methane metabolism
AM1_2135	amr00680	Methane metabolism
AM1_2154	amr00680	Methane metabolism
AM1_2262	amr00680	Methane metabolism
AM1_2283	amr00680	Methane metabolism
AM1_2347	amr00680	Methane metabolism
AM1_2463	amr00680	Methane metabolism
AM1_2748	amr00680	Methane metabolism
AM1_2849	amr00680	Methane metabolism
AM1_2875	amr00680	Methane metabolism
AM1_3372	amr00680	Methane metabolism
AM1_3583	amr00680	Methane metabolism
AM1_3947	amr00680	Methane metabolism
AM1_3978	amr00680	Methane metabolism
AM1_4560	amr00680	Methane metabolism
AM1_4598	amr00680	Methane metabolism
AM1_5758	amr00680	Methane metabolism
AM1_5939	amr00680	Methane metabolism
AM1_6321	amr00680	Methane metabolism
AM1_6376	amr00680	Methane metabolism
AM1_C0085	amr00680	Methane metabolism
AM1_D0143	amr00680	Methane metabolism
AM1_D0156	amr00680	Methane metabolism
AM1_0443	amr00710	Carbon fixation in photosynthetic organisms
AM1_0637	amr00710	Carbon fixation in photosynthetic organisms
AM1_0949	amr00710	Carbon fixation in photosynthetic organisms
AM1_1399	amr00710	Carbon fixation in photosynthetic organisms
AM1_1506	amr00710	Carbon fixation in photosynthetic organisms
AM1_1783	amr00710	Carbon fixation in photosynthetic organisms
AM1_1785	amr00710	Carbon fixation in photosynthetic organisms
AM1_2135	amr00710	Carbon fixation in photosynthetic organisms
AM1_2283	amr00710	Carbon fixation in photosynthetic organisms
AM1_2415	amr00710	Carbon fixation in photosynthetic organisms
AM1_2875	amr00710	Carbon fixation in photosynthetic organisms
AM1_3372	amr00710	Carbon fixation in photosynthetic organisms
AM1_4369	amr00710	Carbon fixation in photosynthetic organisms
AM1_4389	amr00710	Carbon fixation in photosynthetic organisms
AM1_4560	amr00710	Carbon fixation in photosynthetic organisms
AM1_4913	amr00710	Carbon fixation in photosynthetic organisms
AM1_5521	amr00710	Carbon fixation in photosynthetic organisms
AM1_5758	amr00710	Carbon fixation in photosynthetic organisms
AM1_6263	amr00710	Carbon fixation in photosynthetic organisms
AM1_6321	amr00710	Carbon fixation in photosynthetic organisms
AM1_0604	amr00730	Thiamine metabolism
AM1_1957	amr00730	Thiamine metabolism
AM1_2444	amr00730	Thiamine metabolism
AM1_2660	amr00730	Thiamine metabolism
AM1_3002	amr00730	Thiamine metabolism
AM1_3599	amr00730	Thiamine metabolism
AM1_4291	amr00730	Thiamine metabolism
AM1_4769	amr00730	Thiamine metabolism
AM1_5186	amr00730	Thiamine metabolism
AM1_0608	amr00740	Riboflavin metabolism
AM1_1010	amr00740	Riboflavin metabolism
AM1_1932	amr00740	Riboflavin metabolism
AM1_1983	amr00740	Riboflavin metabolism
AM1_2652	amr00740	Riboflavin metabolism
AM1_3853	amr00740	Riboflavin metabolism
AM1_B0356	amr00740	Riboflavin metabolism
AM1_0920	amr00750	Vitamin B6 metabolism
AM1_1245	amr00750	Vitamin B6 metabolism
AM1_2154	amr00750	Vitamin B6 metabolism
AM1_2758	amr00750	Vitamin B6 metabolism
AM1_4554	amr00750	Vitamin B6 metabolism
AM1_4597	amr00750	Vitamin B6 metabolism
AM1_0782	amr00760	Nicotinate and nicotinamide metabolism
AM1_1068	amr00760	Nicotinate and nicotinamide metabolism
AM1_1113	amr00760	Nicotinate and nicotinamide metabolism
AM1_1941	amr00760	Nicotinate and nicotinamide metabolism
AM1_2650	amr00760	Nicotinate and nicotinamide metabolism
AM1_3965	amr00760	Nicotinate and nicotinamide metabolism
AM1_4347	amr00760	Nicotinate and nicotinamide metabolism
AM1_4348	amr00760	Nicotinate and nicotinamide metabolism
AM1_4618	amr00760	Nicotinate and nicotinamide metabolism
AM1_4896	amr00760	Nicotinate and nicotinamide metabolism
AM1_4897	amr00760	Nicotinate and nicotinamide metabolism
AM1_4899	amr00760	Nicotinate and nicotinamide metabolism
AM1_6052	amr00760	Nicotinate and nicotinamide metabolism
AM1_0110	amr00770	Pantothenate and CoA biosynthesis
AM1_1159	amr00770	Pantothenate and CoA biosynthesis
AM1_1865	amr00770	Pantothenate and CoA biosynthesis
AM1_2048	amr00770	Pantothenate and CoA biosynthesis
AM1_2118	amr00770	Pantothenate and CoA biosynthesis
AM1_2358	amr00770	Pantothenate and CoA biosynthesis
AM1_2620	amr00770	Pantothenate and CoA biosynthesis
AM1_2770	amr00770	Pantothenate and CoA biosynthesis
AM1_3085	amr00770	Pantothenate and CoA biosynthesis
AM1_3143	amr00770	Pantothenate and CoA biosynthesis
AM1_3646	amr00770	Pantothenate and CoA biosynthesis
AM1_3810	amr00770	Pantothenate and CoA biosynthesis
AM1_3926	amr00770	Pantothenate and CoA biosynthesis
AM1_4068	amr00770	Pantothenate and CoA biosynthesis
AM1_5330	amr00770	Pantothenate and CoA biosynthesis
AM1_5555	amr00770	Pantothenate and CoA biosynthesis
AM1_A0245	amr00770	Pantothenate and CoA biosynthesis
AM1_A0248	amr00770	Pantothenate and CoA biosynthesis
AM1_0584	amr00780	Biotin metabolism
AM1_0625	amr00780	Biotin metabolism
AM1_1078	amr00780	Biotin metabolism
AM1_1733	amr00780	Biotin metabolism
AM1_2296	amr00780	Biotin metabolism
AM1_2626	amr00780	Biotin metabolism
AM1_3154	amr00780	Biotin metabolism
AM1_5522	amr00780	Biotin metabolism
AM1_5632	amr00780	Biotin metabolism
AM1_6143	amr00780	Biotin metabolism
AM1_1698	amr00785	Lipoic acid metabolism
AM1_3088	amr00785	Lipoic acid metabolism
AM1_3776	amr00785	Lipoic acid metabolism
AM1_5570	amr00785	Lipoic acid metabolism
AM1_0112	amr00790	Folate biosynthesis
AM1_0188	amr00790	Folate biosynthesis
AM1_0349	amr00790	Folate biosynthesis
AM1_1737	amr00790	Folate biosynthesis
AM1_1969	amr00790	Folate biosynthesis
AM1_2344	amr00790	Folate biosynthesis
AM1_3056	amr00790	Folate biosynthesis
AM1_3089	amr00790	Folate biosynthesis
AM1_3500	amr00790	Folate biosynthesis
AM1_3551	amr00790	Folate biosynthesis
AM1_4352	amr00790	Folate biosynthesis
AM1_4824	amr00790	Folate biosynthesis
AM1_4915	amr00790	Folate biosynthesis
AM1_5363	amr00790	Folate biosynthesis
AM1_5516	amr00790	Folate biosynthesis
AM1_5635	amr00790	Folate biosynthesis
AM1_0465	amr00860	Porphyrin and chlorophyll metabolism
AM1_0466	amr00860	Porphyrin and chlorophyll metabolism
AM1_0467	amr00860	Porphyrin and chlorophyll metabolism
AM1_0533	amr00860	Porphyrin and chlorophyll metabolism
AM1_0549	amr00860	Porphyrin and chlorophyll metabolism
AM1_0615	amr00860	Porphyrin and chlorophyll metabolism
AM1_0830	amr00860	Porphyrin and chlorophyll metabolism
AM1_0850	amr00860	Porphyrin and chlorophyll metabolism
AM1_1019	amr00860	Porphyrin and chlorophyll metabolism
AM1_1191	amr00860	Porphyrin and chlorophyll metabolism
AM1_1283	amr00860	Porphyrin and chlorophyll metabolism
AM1_1388	amr00860	Porphyrin and chlorophyll metabolism
AM1_1444	amr00860	Porphyrin and chlorophyll metabolism
AM1_1445	amr00860	Porphyrin and chlorophyll metabolism
AM1_1539	amr00860	Porphyrin and chlorophyll metabolism
AM1_1704	amr00860	Porphyrin and chlorophyll metabolism
AM1_1842	amr00860	Porphyrin and chlorophyll metabolism
AM1_1959	amr00860	Porphyrin and chlorophyll metabolism
AM1_2009	amr00860	Porphyrin and chlorophyll metabolism
AM1_2046	amr00860	Porphyrin and chlorophyll metabolism
AM1_2295	amr00860	Porphyrin and chlorophyll metabolism
AM1_2394	amr00860	Porphyrin and chlorophyll metabolism
AM1_2635	amr00860	Porphyrin and chlorophyll metabolism
AM1_2856	amr00860	Porphyrin and chlorophyll metabolism
AM1_2859	amr00860	Porphyrin and chlorophyll metabolism
AM1_2881	amr00860	Porphyrin and chlorophyll metabolism
AM1_3071	amr00860	Porphyrin and chlorophyll metabolism
AM1_3326	amr00860	Porphyrin and chlorophyll metabolism
AM1_3469	amr00860	Porphyrin and chlorophyll metabolism
AM1_3664	amr00860	Porphyrin and chlorophyll metabolism
AM1_3665	amr00860	Porphyrin and chlorophyll metabolism
AM1_3674	amr00860	Porphyrin and chlorophyll metabolism
AM1_3944	amr00860	Porphyrin and chlorophyll metabolism
AM1_4245	amr00860	Porphyrin and chlorophyll metabolism
AM1_4366	amr00860	Porphyrin and chlorophyll metabolism
AM1_4427	amr00860	Porphyrin and chlorophyll metabolism
AM1_4431	amr00860	Porphyrin and chlorophyll metabolism
AM1_4582	amr00860	Porphyrin and chlorophyll metabolism
AM1_4622	amr00860	Porphyrin and chlorophyll metabolism
AM1_4623	amr00860	Porphyrin and chlorophyll metabolism
AM1_4654	amr00860	Porphyrin and chlorophyll metabolism
AM1_4688	amr00860	Porphyrin and chlorophyll metabolism
AM1_4691	amr00860	Porphyrin and chlorophyll metabolism
AM1_4803	amr00860	Porphyrin and chlorophyll metabolism
AM1_4852	amr00860	Porphyrin and chlorophyll metabolism
AM1_4907	amr00860	Porphyrin and chlorophyll metabolism
AM1_5128	amr00860	Porphyrin and chlorophyll metabolism
AM1_5311	amr00860	Porphyrin and chlorophyll metabolism
AM1_5564	amr00860	Porphyrin and chlorophyll metabolism
AM1_5740	amr00860	Porphyrin and chlorophyll metabolism
AM1_5760	amr00860	Porphyrin and chlorophyll metabolism
AM1_5767	amr00860	Porphyrin and chlorophyll metabolism
AM1_6351	amr00860	Porphyrin and chlorophyll metabolism
AM1_C0108	amr00860	Porphyrin and chlorophyll metabolism
AM1_C0205	amr00860	Porphyrin and chlorophyll metabolism
AM1_0149	amr00900	Terpenoid backbone biosynthesis
AM1_0414	amr00900	Terpenoid backbone biosynthesis
AM1_0563	amr00900	Terpenoid backbone biosynthesis
AM1_0836	amr00900	Terpenoid backbone biosynthesis
AM1_0963	amr00900	Terpenoid backbone biosynthesis
AM1_1752	amr00900	Terpenoid backbone biosynthesis
AM1_2046	amr00900	Terpenoid backbone biosynthesis
AM1_2915	amr00900	Terpenoid backbone biosynthesis
AM1_3984	amr00900	Terpenoid backbone biosynthesis
AM1_4374	amr00900	Terpenoid backbone biosynthesis
AM1_4854	amr00900	Terpenoid backbone biosynthesis
AM1_4909	amr00900	Terpenoid backbone biosynthesis
AM1_4950	amr00900	Terpenoid backbone biosynthesis
AM1_5186	amr00900	Terpenoid backbone biosynthesis
AM1_1491	amr00906	Carotenoid biosynthesis
AM1_2386	amr00906	Carotenoid biosynthesis
AM1_3637	amr00906	Carotenoid biosynthesis
AM1_3692	amr00906	Carotenoid biosynthesis
AM1_4825	amr00906	Carotenoid biosynthesis
AM1_4826	amr00906	Carotenoid biosynthesis
AM1_5425	amr00906	Carotenoid biosynthesis
AM1_6075	amr00906	Carotenoid biosynthesis
AM1_3670	amr00909	Sesquiterpenoid and triterpenoid biosynthesis
AM1_4845	amr00909	Sesquiterpenoid and triterpenoid biosynthesis
AM1_0091	amr00910	Nitrogen metabolism
AM1_0213	amr00910	Nitrogen metabolism
AM1_0214	amr00910	Nitrogen metabolism
AM1_0336	amr00910	Nitrogen metabolism
AM1_0481	amr00910	Nitrogen metabolism
AM1_1497	amr00910	Nitrogen metabolism
AM1_1662	amr00910	Nitrogen metabolism
AM1_2984	amr00910	Nitrogen metabolism
AM1_2985	amr00910	Nitrogen metabolism
AM1_2987	amr00910	Nitrogen metabolism
AM1_3207	amr00910	Nitrogen metabolism
AM1_3209	amr00910	Nitrogen metabolism
AM1_3244	amr00910	Nitrogen metabolism
AM1_3470	amr00910	Nitrogen metabolism
AM1_5165	amr00910	Nitrogen metabolism
AM1_5166	amr00910	Nitrogen metabolism
AM1_5167	amr00910	Nitrogen metabolism
AM1_5168	amr00910	Nitrogen metabolism
AM1_5994	amr00910	Nitrogen metabolism
AM1_6355	amr00910	Nitrogen metabolism
AM1_6366	amr00910	Nitrogen metabolism
AM1_A0139	amr00910	Nitrogen metabolism
AM1_A0277	amr00910	Nitrogen metabolism
AM1_B0037	amr00910	Nitrogen metabolism
AM1_B0119	amr00910	Nitrogen metabolism
AM1_0350	amr00920	Sulfur metabolism
AM1_0406	amr00920	Sulfur metabolism
AM1_0452	amr00920	Sulfur metabolism
AM1_0479	amr00920	Sulfur metabolism
AM1_0876	amr00920	Sulfur metabolism
AM1_0935	amr00920	Sulfur metabolism
AM1_1002	amr00920	Sulfur metabolism
AM1_2417	amr00920	Sulfur metabolism
AM1_3672	amr00920	Sulfur metabolism
AM1_3880	amr00920	Sulfur metabolism
AM1_4564	amr00920	Sulfur metabolism
AM1_4731	amr00920	Sulfur metabolism
AM1_5090	amr00920	Sulfur metabolism
AM1_C0020	amr00920	Sulfur metabolism
AM1_0026	amr00970	Aminoacyl-tRNA biosynthesis
AM1_0111	amr00970	Aminoacyl-tRNA biosynthesis
AM1_0292	amr00970	Aminoacyl-tRNA biosynthesis
AM1_0294	amr00970	Aminoacyl-tRNA biosynthesis
AM1_0295	amr00970	Aminoacyl-tRNA biosynthesis
AM1_0296	amr00970	Aminoacyl-tRNA biosynthesis
AM1_0298	amr00970	Aminoacyl-tRNA biosynthesis
AM1_0299	amr00970	Aminoacyl-tRNA biosynthesis
AM1_0300	amr00970	Aminoacyl-tRNA biosynthesis
AM1_0301	amr00970	Aminoacyl-tRNA biosynthesis
AM1_0302	amr00970	Aminoacyl-tRNA biosynthesis
AM1_0304	amr00970	Aminoacyl-tRNA biosynthesis
AM1_0305	amr00970	Aminoacyl-tRNA biosynthesis
AM1_0306	amr00970	Aminoacyl-tRNA biosynthesis
AM1_0307	amr00970	Aminoacyl-tRNA biosynthesis
AM1_0308	amr00970	Aminoacyl-tRNA biosynthesis
AM1_0309	amr00970	Aminoacyl-tRNA biosynthesis
AM1_0312	amr00970	Aminoacyl-tRNA biosynthesis
AM1_0318	amr00970	Aminoacyl-tRNA biosynthesis
AM1_0320	amr00970	Aminoacyl-tRNA biosynthesis
AM1_0321	amr00970	Aminoacyl-tRNA biosynthesis
AM1_0322	amr00970	Aminoacyl-tRNA biosynthesis
AM1_0327	amr00970	Aminoacyl-tRNA biosynthesis
AM1_0433	amr00970	Aminoacyl-tRNA biosynthesis
AM1_0598	amr00970	Aminoacyl-tRNA biosynthesis
AM1_0614	amr00970	Aminoacyl-tRNA biosynthesis
AM1_0642	amr00970	Aminoacyl-tRNA biosynthesis
AM1_0651	amr00970	Aminoacyl-tRNA biosynthesis
AM1_0689	amr00970	Aminoacyl-tRNA biosynthesis
AM1_0940	amr00970	Aminoacyl-tRNA biosynthesis
AM1_1008	amr00970	Aminoacyl-tRNA biosynthesis
AM1_1037	amr00970	Aminoacyl-tRNA biosynthesis
AM1_1066	amr00970	Aminoacyl-tRNA biosynthesis
AM1_1285	amr00970	Aminoacyl-tRNA biosynthesis
AM1_1370	amr00970	Aminoacyl-tRNA biosynthesis
AM1_1373	amr00970	Aminoacyl-tRNA biosynthesis
AM1_1420	amr00970	Aminoacyl-tRNA biosynthesis
AM1_1421	amr00970	Aminoacyl-tRNA biosynthesis
AM1_1492	amr00970	Aminoacyl-tRNA biosynthesis
AM1_1505	amr00970	Aminoacyl-tRNA biosynthesis
AM1_1540	amr00970	Aminoacyl-tRNA biosynthesis
AM1_1736	amr00970	Aminoacyl-tRNA biosynthesis
AM1_1826	amr00970	Aminoacyl-tRNA biosynthesis
AM1_1928	amr00970	Aminoacyl-tRNA biosynthesis
AM1_2020	amr00970	Aminoacyl-tRNA biosynthesis
AM1_2033	amr00970	Aminoacyl-tRNA biosynthesis
AM1_2069	amr00970	Aminoacyl-tRNA biosynthesis
AM1_2143	amr00970	Aminoacyl-tRNA biosynthesis
AM1_2183	amr00970	Aminoacyl-tRNA biosynthesis
AM1_2267	amr00970	Aminoacyl-tRNA biosynthesis
AM1_2314	amr00970	Aminoacyl-tRNA biosynthesis
AM1_2321	amr00970	Aminoacyl-tRNA biosynthesis
AM1_2615	amr00970	Aminoacyl-tRNA biosynthesis
AM1_2679	amr00970	Aminoacyl-tRNA biosynthesis
AM1_2693	amr00970	Aminoacyl-tRNA biosynthesis
AM1_2862	amr00970	Aminoacyl-tRNA biosynthesis
AM1_2919	amr00970	Aminoacyl-tRNA biosynthesis
AM1_2929	amr00970	Aminoacyl-tRNA biosynthesis
AM1_3055	amr00970	Aminoacyl-tRNA biosynthesis
AM1_3163	amr00970	Aminoacyl-tRNA biosynthesis
AM1_3332	amr00970	Aminoacyl-tRNA biosynthesis
AM1_3347	amr00970	Aminoacyl-tRNA biosynthesis
AM1_3531	amr00970	Aminoacyl-tRNA biosynthesis
AM1_3761	amr00970	Aminoacyl-tRNA biosynthesis
AM1_3763	amr00970	Aminoacyl-tRNA biosynthesis
AM1_3907	amr00970	Aminoacyl-tRNA biosynthesis
AM1_3987	amr00970	Aminoacyl-tRNA biosynthesis
AM1_4003	amr00970	Aminoacyl-tRNA biosynthesis
AM1_4039	amr00970	Aminoacyl-tRNA biosynthesis
AM1_4048	amr00970	Aminoacyl-tRNA biosynthesis
AM1_4070	amr00970	Aminoacyl-tRNA biosynthesis
AM1_4249	amr00970	Aminoacyl-tRNA biosynthesis
AM1_4313	amr00970	Aminoacyl-tRNA biosynthesis
AM1_4421	amr00970	Aminoacyl-tRNA biosynthesis
AM1_4444	amr00970	Aminoacyl-tRNA biosynthesis
AM1_4509	amr00970	Aminoacyl-tRNA biosynthesis
AM1_4538	amr00970	Aminoacyl-tRNA biosynthesis
AM1_4545	amr00970	Aminoacyl-tRNA biosynthesis
AM1_4559	amr00970	Aminoacyl-tRNA biosynthesis
AM1_4774	amr00970	Aminoacyl-tRNA biosynthesis
AM1_4971	amr00970	Aminoacyl-tRNA biosynthesis
AM1_5072	amr00970	Aminoacyl-tRNA biosynthesis
AM1_5091	amr00970	Aminoacyl-tRNA biosynthesis
AM1_5128	amr00970	Aminoacyl-tRNA biosynthesis
AM1_5129	amr00970	Aminoacyl-tRNA biosynthesis
AM1_5351	amr00970	Aminoacyl-tRNA biosynthesis
AM1_5352	amr00970	Aminoacyl-tRNA biosynthesis
AM1_5458	amr00970	Aminoacyl-tRNA biosynthesis
AM1_5463	amr00970	Aminoacyl-tRNA biosynthesis
AM1_5579	amr00970	Aminoacyl-tRNA biosynthesis
AM1_5580	amr00970	Aminoacyl-tRNA biosynthesis
AM1_5802	amr00970	Aminoacyl-tRNA biosynthesis
AM1_5956	amr00970	Aminoacyl-tRNA biosynthesis
AM1_B0166	amr00970	Aminoacyl-tRNA biosynthesis
AM1_B0169	amr00970	Aminoacyl-tRNA biosynthesis
AM1_F0085	amr00970	Aminoacyl-tRNA biosynthesis
AM1_0821	amr01040	Biosynthesis of unsaturated fatty acids
AM1_1527	amr01040	Biosynthesis of unsaturated fatty acids
AM1_3759	amr01040	Biosynthesis of unsaturated fatty acids
AM1_4659	amr01040	Biosynthesis of unsaturated fatty acids
AM1_4685	amr01040	Biosynthesis of unsaturated fatty acids
AM1_5632	amr01040	Biosynthesis of unsaturated fatty acids
AM1_6143	amr01040	Biosynthesis of unsaturated fatty acids
AM1_1109	amr01053	Biosynthesis of siderophore group nonribosomal peptides
AM1_2333	amr01053	Biosynthesis of siderophore group nonribosomal peptides
AM1_A0125	amr01053	Biosynthesis of siderophore group nonribosomal peptides
AM1_A0247	amr01053	Biosynthesis of siderophore group nonribosomal peptides
AM1_0010	amr01100	Metabolic pathways
AM1_0110	amr01100	Metabolic pathways
AM1_0112	amr01100	Metabolic pathways
AM1_0132	amr01100	Metabolic pathways
AM1_0133	amr01100	Metabolic pathways
AM1_0134	amr01100	Metabolic pathways
AM1_0140	amr01100	Metabolic pathways
AM1_0142	amr01100	Metabolic pathways
AM1_0149	amr01100	Metabolic pathways
AM1_0188	amr01100	Metabolic pathways
AM1_0336	amr01100	Metabolic pathways
AM1_0349	amr01100	Metabolic pathways
AM1_0350	amr01100	Metabolic pathways
AM1_0365	amr01100	Metabolic pathways
AM1_0393	amr01100	Metabolic pathways
AM1_0403	amr01100	Metabolic pathways
AM1_0404	amr01100	Metabolic pathways
AM1_0405	amr01100	Metabolic pathways
AM1_0406	amr01100	Metabolic pathways
AM1_0409	amr01100	Metabolic pathways
AM1_0412	amr01100	Metabolic pathways
AM1_0427	amr01100	Metabolic pathways
AM1_0430	amr01100	Metabolic pathways
AM1_0439	amr01100	Metabolic pathways
AM1_0440	amr01100	Metabolic pathways
AM1_0442	amr01100	Metabolic pathways
AM1_0443	amr01100	Metabolic pathways
AM1_0444	amr01100	Metabolic pathways
AM1_0445	amr01100	Metabolic pathways
AM1_0448	amr01100	Metabolic pathways
AM1_0450	amr01100	Metabolic pathways
AM1_0465	amr01100	Metabolic pathways
AM1_0467	amr01100	Metabolic pathways
AM1_0523	amr01100	Metabolic pathways
AM1_0526	amr01100	Metabolic pathways
AM1_0529	amr01100	Metabolic pathways
AM1_0533	amr01100	Metabolic pathways
AM1_0549	amr01100	Metabolic pathways
AM1_0563	amr01100	Metabolic pathways
AM1_0581	amr01100	Metabolic pathways
AM1_0583	amr01100	Metabolic pathways
AM1_0584	amr01100	Metabolic pathways
AM1_0586	amr01100	Metabolic pathways
AM1_0588	amr01100	Metabolic pathways
AM1_0590	amr01100	Metabolic pathways
AM1_0602	amr01100	Metabolic pathways
AM1_0604	amr01100	Metabolic pathways
AM1_0608	amr01100	Metabolic pathways
AM1_0609	amr01100	Metabolic pathways
AM1_0613	amr01100	Metabolic pathways
AM1_0615	amr01100	Metabolic pathways
AM1_0617	amr01100	Metabolic pathways
AM1_0625	amr01100	Metabolic pathways
AM1_0637	amr01100	Metabolic pathways
AM1_0652	amr01100	Metabolic pathways
AM1_0653	amr01100	Metabolic pathways
AM1_0696	amr01100	Metabolic pathways
AM1_0705	amr01100	Metabolic pathways
AM1_0744	amr01100	Metabolic pathways
AM1_0769	amr01100	Metabolic pathways
AM1_0770	amr01100	Metabolic pathways
AM1_0782	amr01100	Metabolic pathways
AM1_0791	amr01100	Metabolic pathways
AM1_0803	amr01100	Metabolic pathways
AM1_0807	amr01100	Metabolic pathways
AM1_0830	amr01100	Metabolic pathways
AM1_0836	amr01100	Metabolic pathways
AM1_0857	amr01100	Metabolic pathways
AM1_0858	amr01100	Metabolic pathways
AM1_0876	amr01100	Metabolic pathways
AM1_0891	amr01100	Metabolic pathways
AM1_0892	amr01100	Metabolic pathways
AM1_0893	amr01100	Metabolic pathways
AM1_0894	amr01100	Metabolic pathways
AM1_0895	amr01100	Metabolic pathways
AM1_0896	amr01100	Metabolic pathways
AM1_0897	amr01100	Metabolic pathways
AM1_0898	amr01100	Metabolic pathways
AM1_0904	amr01100	Metabolic pathways
AM1_0920	amr01100	Metabolic pathways
AM1_0935	amr01100	Metabolic pathways
AM1_0939	amr01100	Metabolic pathways
AM1_0940	amr01100	Metabolic pathways
AM1_0942	amr01100	Metabolic pathways
AM1_0943	amr01100	Metabolic pathways
AM1_0949	amr01100	Metabolic pathways
AM1_0950	amr01100	Metabolic pathways
AM1_0975	amr01100	Metabolic pathways
AM1_0995	amr01100	Metabolic pathways
AM1_0996	amr01100	Metabolic pathways
AM1_1002	amr01100	Metabolic pathways
AM1_1006	amr01100	Metabolic pathways
AM1_1010	amr01100	Metabolic pathways
AM1_1011	amr01100	Metabolic pathways
AM1_1019	amr01100	Metabolic pathways
AM1_1068	amr01100	Metabolic pathways
AM1_1070	amr01100	Metabolic pathways
AM1_1073	amr01100	Metabolic pathways
AM1_1078	amr01100	Metabolic pathways
AM1_1083	amr01100	Metabolic pathways
AM1_1084	amr01100	Metabolic pathways
AM1_1094	amr01100	Metabolic pathways
AM1_1108	amr01100	Metabolic pathways
AM1_1109	amr01100	Metabolic pathways
AM1_1110	amr01100	Metabolic pathways
AM1_1113	amr01100	Metabolic pathways
AM1_1118	amr01100	Metabolic pathways
AM1_1120	amr01100	Metabolic pathways
AM1_1129	amr01100	Metabolic pathways
AM1_1130	amr01100	Metabolic pathways
AM1_1138	amr01100	Metabolic pathways
AM1_1139	amr01100	Metabolic pathways
AM1_1155	amr01100	Metabolic pathways
AM1_1159	amr01100	Metabolic pathways
AM1_1191	amr01100	Metabolic pathways
AM1_1221	amr01100	Metabolic pathways
AM1_1245	amr01100	Metabolic pathways
AM1_1253	amr01100	Metabolic pathways
AM1_1256	amr01100	Metabolic pathways
AM1_1274	amr01100	Metabolic pathways
AM1_1283	amr01100	Metabolic pathways
AM1_1336	amr01100	Metabolic pathways
AM1_1347	amr01100	Metabolic pathways
AM1_1349	amr01100	Metabolic pathways
AM1_1350	amr01100	Metabolic pathways
AM1_1352	amr01100	Metabolic pathways
AM1_1371	amr01100	Metabolic pathways
AM1_1388	amr01100	Metabolic pathways
AM1_1389	amr01100	Metabolic pathways
AM1_1394	amr01100	Metabolic pathways
AM1_1399	amr01100	Metabolic pathways
AM1_1417	amr01100	Metabolic pathways
AM1_1427	amr01100	Metabolic pathways
AM1_1430	amr01100	Metabolic pathways
AM1_1431	amr01100	Metabolic pathways
AM1_1434	amr01100	Metabolic pathways
AM1_1435	amr01100	Metabolic pathways
AM1_1437	amr01100	Metabolic pathways
AM1_1439	amr01100	Metabolic pathways
AM1_1440	amr01100	Metabolic pathways
AM1_1444	amr01100	Metabolic pathways
AM1_1445	amr01100	Metabolic pathways
AM1_1461	amr01100	Metabolic pathways
AM1_1490	amr01100	Metabolic pathways
AM1_1491	amr01100	Metabolic pathways
AM1_1497	amr01100	Metabolic pathways
AM1_1506	amr01100	Metabolic pathways
AM1_1514	amr01100	Metabolic pathways
AM1_1525	amr01100	Metabolic pathways
AM1_1526	amr01100	Metabolic pathways
AM1_1531	amr01100	Metabolic pathways
AM1_1532	amr01100	Metabolic pathways
AM1_1539	amr01100	Metabolic pathways
AM1_1630	amr01100	Metabolic pathways
AM1_1637	amr01100	Metabolic pathways
AM1_1638	amr01100	Metabolic pathways
AM1_1640	amr01100	Metabolic pathways
AM1_1643	amr01100	Metabolic pathways
AM1_1645	amr01100	Metabolic pathways
AM1_1651	amr01100	Metabolic pathways
AM1_1655	amr01100	Metabolic pathways
AM1_1658	amr01100	Metabolic pathways
AM1_1660	amr01100	Metabolic pathways
AM1_1688	amr01100	Metabolic pathways
AM1_1694	amr01100	Metabolic pathways
AM1_1697	amr01100	Metabolic pathways
AM1_1698	amr01100	Metabolic pathways
AM1_1703	amr01100	Metabolic pathways
AM1_1704	amr01100	Metabolic pathways
AM1_1706	amr01100	Metabolic pathways
AM1_1731	amr01100	Metabolic pathways
AM1_1733	amr01100	Metabolic pathways
AM1_1737	amr01100	Metabolic pathways
AM1_1752	amr01100	Metabolic pathways
AM1_1783	amr01100	Metabolic pathways
AM1_1785	amr01100	Metabolic pathways
AM1_1799	amr01100	Metabolic pathways
AM1_1800	amr01100	Metabolic pathways
AM1_1839	amr01100	Metabolic pathways
AM1_1842	amr01100	Metabolic pathways
AM1_1864	amr01100	Metabolic pathways
AM1_1865	amr01100	Metabolic pathways
AM1_1867	amr01100	Metabolic pathways
AM1_1880	amr01100	Metabolic pathways
AM1_1883	amr01100	Metabolic pathways
AM1_1915	amr01100	Metabolic pathways
AM1_1929	amr01100	Metabolic pathways
AM1_1932	amr01100	Metabolic pathways
AM1_1938	amr01100	Metabolic pathways
AM1_1943	amr01100	Metabolic pathways
AM1_1957	amr01100	Metabolic pathways
AM1_1959	amr01100	Metabolic pathways
AM1_1961	amr01100	Metabolic pathways
AM1_1969	amr01100	Metabolic pathways
AM1_1983	amr01100	Metabolic pathways
AM1_2009	amr01100	Metabolic pathways
AM1_2014	amr01100	Metabolic pathways
AM1_2017	amr01100	Metabolic pathways
AM1_2022	amr01100	Metabolic pathways
AM1_2024	amr01100	Metabolic pathways
AM1_2026	amr01100	Metabolic pathways
AM1_2028	amr01100	Metabolic pathways
AM1_2033	amr01100	Metabolic pathways
AM1_2036	amr01100	Metabolic pathways
AM1_2044	amr01100	Metabolic pathways
AM1_2045	amr01100	Metabolic pathways
AM1_2046	amr01100	Metabolic pathways
AM1_2048	amr01100	Metabolic pathways
AM1_2049	amr01100	Metabolic pathways
AM1_2052	amr01100	Metabolic pathways
AM1_2061	amr01100	Metabolic pathways
AM1_2091	amr01100	Metabolic pathways
AM1_2103	amr01100	Metabolic pathways
AM1_2113	amr01100	Metabolic pathways
AM1_2114	amr01100	Metabolic pathways
AM1_2118	amr01100	Metabolic pathways
AM1_2120	amr01100	Metabolic pathways
AM1_2122	amr01100	Metabolic pathways
AM1_2126	amr01100	Metabolic pathways
AM1_2127	amr01100	Metabolic pathways
AM1_2135	amr01100	Metabolic pathways
AM1_2147	amr01100	Metabolic pathways
AM1_2148	amr01100	Metabolic pathways
AM1_2149	amr01100	Metabolic pathways
AM1_2150	amr01100	Metabolic pathways
AM1_2151	amr01100	Metabolic pathways
AM1_2154	amr01100	Metabolic pathways
AM1_2157	amr01100	Metabolic pathways
AM1_2158	amr01100	Metabolic pathways
AM1_2159	amr01100	Metabolic pathways
AM1_2160	amr01100	Metabolic pathways
AM1_2161	amr01100	Metabolic pathways
AM1_2165	amr01100	Metabolic pathways
AM1_2166	amr01100	Metabolic pathways
AM1_2170	amr01100	Metabolic pathways
AM1_2172	amr01100	Metabolic pathways
AM1_2188	amr01100	Metabolic pathways
AM1_2190	amr01100	Metabolic pathways
AM1_2191	amr01100	Metabolic pathways
AM1_2193	amr01100	Metabolic pathways
AM1_2194	amr01100	Metabolic pathways
AM1_2195	amr01100	Metabolic pathways
AM1_2196	amr01100	Metabolic pathways
AM1_2262	amr01100	Metabolic pathways
AM1_2264	amr01100	Metabolic pathways
AM1_2282	amr01100	Metabolic pathways
AM1_2283	amr01100	Metabolic pathways
AM1_2292	amr01100	Metabolic pathways
AM1_2293	amr01100	Metabolic pathways
AM1_2295	amr01100	Metabolic pathways
AM1_2296	amr01100	Metabolic pathways
AM1_2300	amr01100	Metabolic pathways
AM1_2309	amr01100	Metabolic pathways
AM1_2344	amr01100	Metabolic pathways
AM1_2347	amr01100	Metabolic pathways
AM1_2349	amr01100	Metabolic pathways
AM1_2357	amr01100	Metabolic pathways
AM1_2358	amr01100	Metabolic pathways
AM1_2365	amr01100	Metabolic pathways
AM1_2366	amr01100	Metabolic pathways
AM1_2375	amr01100	Metabolic pathways
AM1_2376	amr01100	Metabolic pathways
AM1_2383	amr01100	Metabolic pathways
AM1_2384	amr01100	Metabolic pathways
AM1_2386	amr01100	Metabolic pathways
AM1_2394	amr01100	Metabolic pathways
AM1_2401	amr01100	Metabolic pathways
AM1_2414	amr01100	Metabolic pathways
AM1_2415	amr01100	Metabolic pathways
AM1_2417	amr01100	Metabolic pathways
AM1_2430	amr01100	Metabolic pathways
AM1_2444	amr01100	Metabolic pathways
AM1_2457	amr01100	Metabolic pathways
AM1_2458	amr01100	Metabolic pathways
AM1_2463	amr01100	Metabolic pathways
AM1_2496	amr01100	Metabolic pathways
AM1_2497	amr01100	Metabolic pathways
AM1_2503	amr01100	Metabolic pathways
AM1_2512	amr01100	Metabolic pathways
AM1_2527	amr01100	Metabolic pathways
AM1_2558	amr01100	Metabolic pathways
AM1_2583	amr01100	Metabolic pathways
AM1_2595	amr01100	Metabolic pathways
AM1_2612	amr01100	Metabolic pathways
AM1_2613	amr01100	Metabolic pathways
AM1_2620	amr01100	Metabolic pathways
AM1_2621	amr01100	Metabolic pathways
AM1_2626	amr01100	Metabolic pathways
AM1_2629	amr01100	Metabolic pathways
AM1_2630	amr01100	Metabolic pathways
AM1_2637	amr01100	Metabolic pathways
AM1_2650	amr01100	Metabolic pathways
AM1_2652	amr01100	Metabolic pathways
AM1_2660	amr01100	Metabolic pathways
AM1_2743	amr01100	Metabolic pathways
AM1_2744	amr01100	Metabolic pathways
AM1_2748	amr01100	Metabolic pathways
AM1_2758	amr01100	Metabolic pathways
AM1_2770	amr01100	Metabolic pathways
AM1_2784	amr01100	Metabolic pathways
AM1_2790	amr01100	Metabolic pathways
AM1_2833	amr01100	Metabolic pathways
AM1_2844	amr01100	Metabolic pathways
AM1_2849	amr01100	Metabolic pathways
AM1_2853	amr01100	Metabolic pathways
AM1_2856	amr01100	Metabolic pathways
AM1_2857	amr01100	Metabolic pathways
AM1_2859	amr01100	Metabolic pathways
AM1_2870	amr01100	Metabolic pathways
AM1_2875	amr01100	Metabolic pathways
AM1_2876	amr01100	Metabolic pathways
AM1_2877	amr01100	Metabolic pathways
AM1_2881	amr01100	Metabolic pathways
AM1_2889	amr01100	Metabolic pathways
AM1_2902	amr01100	Metabolic pathways
AM1_2908	amr01100	Metabolic pathways
AM1_2913	amr01100	Metabolic pathways
AM1_2914	amr01100	Metabolic pathways
AM1_2915	amr01100	Metabolic pathways
AM1_2932	amr01100	Metabolic pathways
AM1_2942	amr01100	Metabolic pathways
AM1_2945	amr01100	Metabolic pathways
AM1_2989	amr01100	Metabolic pathways
AM1_3002	amr01100	Metabolic pathways
AM1_3053	amr01100	Metabolic pathways
AM1_3056	amr01100	Metabolic pathways
AM1_3071	amr01100	Metabolic pathways
AM1_3082	amr01100	Metabolic pathways
AM1_3085	amr01100	Metabolic pathways
AM1_3088	amr01100	Metabolic pathways
AM1_3089	amr01100	Metabolic pathways
AM1_3096	amr01100	Metabolic pathways
AM1_3099	amr01100	Metabolic pathways
AM1_3110	amr01100	Metabolic pathways
AM1_3118	amr01100	Metabolic pathways
AM1_3124	amr01100	Metabolic pathways
AM1_3143	amr01100	Metabolic pathways
AM1_3146	amr01100	Metabolic pathways
AM1_3154	amr01100	Metabolic pathways
AM1_3157	amr01100	Metabolic pathways
AM1_3166	amr01100	Metabolic pathways
AM1_3169	amr01100	Metabolic pathways
AM1_3244	amr01100	Metabolic pathways
AM1_3315	amr01100	Metabolic pathways
AM1_3326	amr01100	Metabolic pathways
AM1_3332	amr01100	Metabolic pathways
AM1_3333	amr01100	Metabolic pathways
AM1_3372	amr01100	Metabolic pathways
AM1_3435	amr01100	Metabolic pathways
AM1_3436	amr01100	Metabolic pathways
AM1_3445	amr01100	Metabolic pathways
AM1_3447	amr01100	Metabolic pathways
AM1_3500	amr01100	Metabolic pathways
AM1_3514	amr01100	Metabolic pathways
AM1_3515	amr01100	Metabolic pathways
AM1_3527	amr01100	Metabolic pathways
AM1_3528	amr01100	Metabolic pathways
AM1_3531	amr01100	Metabolic pathways
AM1_3551	amr01100	Metabolic pathways
AM1_3564	amr01100	Metabolic pathways
AM1_3571	amr01100	Metabolic pathways
AM1_3576	amr01100	Metabolic pathways
AM1_3577	amr01100	Metabolic pathways
AM1_3582	amr01100	Metabolic pathways
AM1_3583	amr01100	Metabolic pathways
AM1_3589	amr01100	Metabolic pathways
AM1_3592	amr01100	Metabolic pathways
AM1_3593	amr01100	Metabolic pathways
AM1_3594	amr01100	Metabolic pathways
AM1_3599	amr01100	Metabolic pathways
AM1_3602	amr01100	Metabolic pathways
AM1_3609	amr01100	Metabolic pathways
AM1_3637	amr01100	Metabolic pathways
AM1_3642	amr01100	Metabolic pathways
AM1_3646	amr01100	Metabolic pathways
AM1_3663	amr01100	Metabolic pathways
AM1_3664	amr01100	Metabolic pathways
AM1_3665	amr01100	Metabolic pathways
AM1_3667	amr01100	Metabolic pathways
AM1_3670	amr01100	Metabolic pathways
AM1_3672	amr01100	Metabolic pathways
AM1_3674	amr01100	Metabolic pathways
AM1_3682	amr01100	Metabolic pathways
AM1_3692	amr01100	Metabolic pathways
AM1_3715	amr01100	Metabolic pathways
AM1_3733	amr01100	Metabolic pathways
AM1_3753	amr01100	Metabolic pathways
AM1_3754	amr01100	Metabolic pathways
AM1_3771	amr01100	Metabolic pathways
AM1_3776	amr01100	Metabolic pathways
AM1_3796	amr01100	Metabolic pathways
AM1_3799	amr01100	Metabolic pathways
AM1_3810	amr01100	Metabolic pathways
AM1_3815	amr01100	Metabolic pathways
AM1_3823	amr01100	Metabolic pathways
AM1_3851	amr01100	Metabolic pathways
AM1_3853	amr01100	Metabolic pathways
AM1_3880	amr01100	Metabolic pathways
AM1_3882	amr01100	Metabolic pathways
AM1_3885	amr01100	Metabolic pathways
AM1_3886	amr01100	Metabolic pathways
AM1_3932	amr01100	Metabolic pathways
AM1_3940	amr01100	Metabolic pathways
AM1_3943	amr01100	Metabolic pathways
AM1_3944	amr01100	Metabolic pathways
AM1_3947	amr01100	Metabolic pathways
AM1_3965	amr01100	Metabolic pathways
AM1_3966	amr01100	Metabolic pathways
AM1_3968	amr01100	Metabolic pathways
AM1_3978	amr01100	Metabolic pathways
AM1_3984	amr01100	Metabolic pathways
AM1_3989	amr01100	Metabolic pathways
AM1_3991	amr01100	Metabolic pathways
AM1_3992	amr01100	Metabolic pathways
AM1_4012	amr01100	Metabolic pathways
AM1_4033	amr01100	Metabolic pathways
AM1_4068	amr01100	Metabolic pathways
AM1_4084	amr01100	Metabolic pathways
AM1_4094	amr01100	Metabolic pathways
AM1_4108	amr01100	Metabolic pathways
AM1_4201	amr01100	Metabolic pathways
AM1_4234	amr01100	Metabolic pathways
AM1_4240	amr01100	Metabolic pathways
AM1_4245	amr01100	Metabolic pathways
AM1_4272	amr01100	Metabolic pathways
AM1_4291	amr01100	Metabolic pathways
AM1_4331	amr01100	Metabolic pathways
AM1_4347	amr01100	Metabolic pathways
AM1_4348	amr01100	Metabolic pathways
AM1_4352	amr01100	Metabolic pathways
AM1_4357	amr01100	Metabolic pathways
AM1_4360	amr01100	Metabolic pathways
AM1_4361	amr01100	Metabolic pathways
AM1_4366	amr01100	Metabolic pathways
AM1_4367	amr01100	Metabolic pathways
AM1_4369	amr01100	Metabolic pathways
AM1_4374	amr01100	Metabolic pathways
AM1_4389	amr01100	Metabolic pathways
AM1_4413	amr01100	Metabolic pathways
AM1_4415	amr01100	Metabolic pathways
AM1_4426	amr01100	Metabolic pathways
AM1_4427	amr01100	Metabolic pathways
AM1_4428	amr01100	Metabolic pathways
AM1_4431	amr01100	Metabolic pathways
AM1_4449	amr01100	Metabolic pathways
AM1_4450	amr01100	Metabolic pathways
AM1_4458	amr01100	Metabolic pathways
AM1_4462	amr01100	Metabolic pathways
AM1_4473	amr01100	Metabolic pathways
AM1_4498	amr01100	Metabolic pathways
AM1_4505	amr01100	Metabolic pathways
AM1_4514	amr01100	Metabolic pathways
AM1_4540	amr01100	Metabolic pathways
AM1_4541	amr01100	Metabolic pathways
AM1_4548	amr01100	Metabolic pathways
AM1_4550	amr01100	Metabolic pathways
AM1_4554	amr01100	Metabolic pathways
AM1_4560	amr01100	Metabolic pathways
AM1_4564	amr01100	Metabolic pathways
AM1_4566	amr01100	Metabolic pathways
AM1_4569	amr01100	Metabolic pathways
AM1_4576	amr01100	Metabolic pathways
AM1_4582	amr01100	Metabolic pathways
AM1_4597	amr01100	Metabolic pathways
AM1_4598	amr01100	Metabolic pathways
AM1_4618	amr01100	Metabolic pathways
AM1_4619	amr01100	Metabolic pathways
AM1_4620	amr01100	Metabolic pathways
AM1_4621	amr01100	Metabolic pathways
AM1_4622	amr01100	Metabolic pathways
AM1_4623	amr01100	Metabolic pathways
AM1_4640	amr01100	Metabolic pathways
AM1_4648	amr01100	Metabolic pathways
AM1_4654	amr01100	Metabolic pathways
AM1_4657	amr01100	Metabolic pathways
AM1_4665	amr01100	Metabolic pathways
AM1_4666	amr01100	Metabolic pathways
AM1_4676	amr01100	Metabolic pathways
AM1_4688	amr01100	Metabolic pathways
AM1_4691	amr01100	Metabolic pathways
AM1_4715	amr01100	Metabolic pathways
AM1_4731	amr01100	Metabolic pathways
AM1_4761	amr01100	Metabolic pathways
AM1_4769	amr01100	Metabolic pathways
AM1_4803	amr01100	Metabolic pathways
AM1_4805	amr01100	Metabolic pathways
AM1_4819	amr01100	Metabolic pathways
AM1_4824	amr01100	Metabolic pathways
AM1_4825	amr01100	Metabolic pathways
AM1_4826	amr01100	Metabolic pathways
AM1_4828	amr01100	Metabolic pathways
AM1_4852	amr01100	Metabolic pathways
AM1_4854	amr01100	Metabolic pathways
AM1_4855	amr01100	Metabolic pathways
AM1_4860	amr01100	Metabolic pathways
AM1_4863	amr01100	Metabolic pathways
AM1_4868	amr01100	Metabolic pathways
AM1_4875	amr01100	Metabolic pathways
AM1_4889	amr01100	Metabolic pathways
AM1_4896	amr01100	Metabolic pathways
AM1_4897	amr01100	Metabolic pathways
AM1_4899	amr01100	Metabolic pathways
AM1_4907	amr01100	Metabolic pathways
AM1_4913	amr01100	Metabolic pathways
AM1_4915	amr01100	Metabolic pathways
AM1_4924	amr01100	Metabolic pathways
AM1_4940	amr01100	Metabolic pathways
AM1_4950	amr01100	Metabolic pathways
AM1_4956	amr01100	Metabolic pathways
AM1_5013	amr01100	Metabolic pathways
AM1_5014	amr01100	Metabolic pathways
AM1_5026	amr01100	Metabolic pathways
AM1_5046	amr01100	Metabolic pathways
AM1_5050	amr01100	Metabolic pathways
AM1_5090	amr01100	Metabolic pathways
AM1_5101	amr01100	Metabolic pathways
AM1_5104	amr01100	Metabolic pathways
AM1_5106	amr01100	Metabolic pathways
AM1_5109	amr01100	Metabolic pathways
AM1_5123	amr01100	Metabolic pathways
AM1_5128	amr01100	Metabolic pathways
AM1_5143	amr01100	Metabolic pathways
AM1_5144	amr01100	Metabolic pathways
AM1_5164	amr01100	Metabolic pathways
AM1_5185	amr01100	Metabolic pathways
AM1_5186	amr01100	Metabolic pathways
AM1_5193	amr01100	Metabolic pathways
AM1_5223	amr01100	Metabolic pathways
AM1_5258	amr01100	Metabolic pathways
AM1_5316	amr01100	Metabolic pathways
AM1_5327	amr01100	Metabolic pathways
AM1_5328	amr01100	Metabolic pathways
AM1_5330	amr01100	Metabolic pathways
AM1_5367	amr01100	Metabolic pathways
AM1_5373	amr01100	Metabolic pathways
AM1_5378	amr01100	Metabolic pathways
AM1_5379	amr01100	Metabolic pathways
AM1_5386	amr01100	Metabolic pathways
AM1_5413	amr01100	Metabolic pathways
AM1_5422	amr01100	Metabolic pathways
AM1_5425	amr01100	Metabolic pathways
AM1_5497	amr01100	Metabolic pathways
AM1_5512	amr01100	Metabolic pathways
AM1_5516	amr01100	Metabolic pathways
AM1_5521	amr01100	Metabolic pathways
AM1_5522	amr01100	Metabolic pathways
AM1_5526	amr01100	Metabolic pathways
AM1_5551	amr01100	Metabolic pathways
AM1_5552	amr01100	Metabolic pathways
AM1_5555	amr01100	Metabolic pathways
AM1_5562	amr01100	Metabolic pathways
AM1_5564	amr01100	Metabolic pathways
AM1_5570	amr01100	Metabolic pathways
AM1_5576	amr01100	Metabolic pathways
AM1_5577	amr01100	Metabolic pathways
AM1_5620	amr01100	Metabolic pathways
AM1_5632	amr01100	Metabolic pathways
AM1_5633	amr01100	Metabolic pathways
AM1_5635	amr01100	Metabolic pathways
AM1_5644	amr01100	Metabolic pathways
AM1_5701	amr01100	Metabolic pathways
AM1_5703	amr01100	Metabolic pathways
AM1_5733	amr01100	Metabolic pathways
AM1_5740	amr01100	Metabolic pathways
AM1_5743	amr01100	Metabolic pathways
AM1_5749	amr01100	Metabolic pathways
AM1_5753	amr01100	Metabolic pathways
AM1_5754	amr01100	Metabolic pathways
AM1_5758	amr01100	Metabolic pathways
AM1_5760	amr01100	Metabolic pathways
AM1_5762	amr01100	Metabolic pathways
AM1_5764	amr01100	Metabolic pathways
AM1_5767	amr01100	Metabolic pathways
AM1_5779	amr01100	Metabolic pathways
AM1_5787	amr01100	Metabolic pathways
AM1_5790	amr01100	Metabolic pathways
AM1_5794	amr01100	Metabolic pathways
AM1_5955	amr01100	Metabolic pathways
AM1_5959	amr01100	Metabolic pathways
AM1_6011	amr01100	Metabolic pathways
AM1_6029	amr01100	Metabolic pathways
AM1_6030	amr01100	Metabolic pathways
AM1_6040	amr01100	Metabolic pathways
AM1_6041	amr01100	Metabolic pathways
AM1_6045	amr01100	Metabolic pathways
AM1_6048	amr01100	Metabolic pathways
AM1_6052	amr01100	Metabolic pathways
AM1_6055	amr01100	Metabolic pathways
AM1_6060	amr01100	Metabolic pathways
AM1_6075	amr01100	Metabolic pathways
AM1_6103	amr01100	Metabolic pathways
AM1_6143	amr01100	Metabolic pathways
AM1_6263	amr01100	Metabolic pathways
AM1_6318	amr01100	Metabolic pathways
AM1_6319	amr01100	Metabolic pathways
AM1_6320	amr01100	Metabolic pathways
AM1_6321	amr01100	Metabolic pathways
AM1_6351	amr01100	Metabolic pathways
AM1_6355	amr01100	Metabolic pathways
AM1_6372	amr01100	Metabolic pathways
AM1_6373	amr01100	Metabolic pathways
AM1_6376	amr01100	Metabolic pathways
AM1_6407	amr01100	Metabolic pathways
AM1_6422	amr01100	Metabolic pathways
AM1_6423	amr01100	Metabolic pathways
AM1_6424	amr01100	Metabolic pathways
AM1_6425	amr01100	Metabolic pathways
AM1_6426	amr01100	Metabolic pathways
AM1_A0017	amr01100	Metabolic pathways
AM1_A0125	amr01100	Metabolic pathways
AM1_A0234	amr01100	Metabolic pathways
AM1_A0329	amr01100	Metabolic pathways
AM1_B0179	amr01100	Metabolic pathways
AM1_B0197	amr01100	Metabolic pathways
AM1_B0356	amr01100	Metabolic pathways
AM1_C0092	amr01100	Metabolic pathways
AM1_C0093	amr01100	Metabolic pathways
AM1_C0094	amr01100	Metabolic pathways
AM1_C0096	amr01100	Metabolic pathways
AM1_C0098	amr01100	Metabolic pathways
AM1_C0099	amr01100	Metabolic pathways
AM1_C0100	amr01100	Metabolic pathways
AM1_C0102	amr01100	Metabolic pathways
AM1_C0118	amr01100	Metabolic pathways
AM1_C0178	amr01100	Metabolic pathways
AM1_C0191	amr01100	Metabolic pathways
AM1_C0192	amr01100	Metabolic pathways
AM1_C0203	amr01100	Metabolic pathways
AM1_C0212	amr01100	Metabolic pathways
AM1_C0213	amr01100	Metabolic pathways
AM1_C0215	amr01100	Metabolic pathways
AM1_C0216	amr01100	Metabolic pathways
AM1_C0272	amr01100	Metabolic pathways
AM1_D0138	amr01100	Metabolic pathways
AM1_D0141	amr01100	Metabolic pathways
AM1_D0143	amr01100	Metabolic pathways
AM1_D0148	amr01100	Metabolic pathways
AM1_D0156	amr01100	Metabolic pathways
AM1_D0157	amr01100	Metabolic pathways
AM1_D0158	amr01100	Metabolic pathways
AM1_D0162	amr01100	Metabolic pathways
AM1_D0163	amr01100	Metabolic pathways
AM1_D0164	amr01100	Metabolic pathways
AM1_D0165	amr01100	Metabolic pathways
AM1_D0167	amr01100	Metabolic pathways
AM1_D0176	amr01100	Metabolic pathways
AM1_D0177	amr01100	Metabolic pathways
AM1_D0182	amr01100	Metabolic pathways
AM1_D0200	amr01100	Metabolic pathways
AM1_D0245	amr01100	Metabolic pathways
AM1_D0258	amr01100	Metabolic pathways
AM1_F0017	amr01100	Metabolic pathways
AM1_F0042	amr01100	Metabolic pathways
AM1_F0047	amr01100	Metabolic pathways
AM1_F0048	amr01100	Metabolic pathways
[truncated: 1,245 more rows]

## Sheet: Cyanobase
Gene ID	Gene Name	Category ID	Category Name
AM1_0024	nol1/nop2/sun family protein	J	Translation
AM1_0125	conserved hypothetical protein	J	Translation
AM1_0520	hypothetical protein	J	Translation
AM1_0598	glycyl-tRNA synthetase, beta subunit	J	Translation
AM1_0601	translation elongation factor EF-G, putative	J	Translation
AM1_0619	translation initiation factor IF-3	J	Translation
AM1_0642	histidyl-tRNA synthetase	J	Translation
AM1_0733	endoribonuclease L-PSP, putative	J	Translation
AM1_0754	RNA methyltransferase, TrmH family	J	Translation
AM1_0932	translation initiation factor IF-2	J	Translation
AM1_0940	aspartyl/glutamyl-tRNA amidotransferase B subunit	J	Translation
AM1_0981	pseudouridine synthase, RluA family	J	Translation
AM1_1037	leucyl-tRNA synthetase	J	Translation
AM1_1062	methionine aminopeptidase, type I	J	Translation
AM1_1086	GAF domain protein	J	Translation
AM1_1193	putative nitrile hydratase	J	Translation
AM1_1247	peptide chain release factor 1	J	Translation
AM1_1248	50S ribosomal protein L31	J	Translation
AM1_1249	30S ribosomal protein S9	J	Translation
AM1_1250	50S ribosomal protein L13	J	Translation
AM1_1251	tRNA pseudouridine synthase A	J	Translation
AM1_1252	50S ribosomal protein L17	J	Translation
AM1_1254	30S ribosomal protein S11	J	Translation
AM1_1255	30S ribosomal protein S13	J	Translation
AM1_1265	class I peptide chain release factor, putative	J	Translation
AM1_1275	ribosomal protein L11 methyltransferase	J	Translation
AM1_1292	conserved hypothetical protein	J	Translation
AM1_1373	phenylalanyl-tRNA synthetase, alpha subunit	J	Translation
AM1_1374	dihydrouridine synthase (Dus)	J	Translation
AM1_1453	30S ribosomal protein S1	J	Translation
AM1_1493	RNA methyltransferase, TrmH family	J	Translation
AM1_1509	RNA methyltransferase, TrmH family	J	Translation
AM1_1540	threonyl-tRNA synthetase	J	Translation
AM1_1582	GCN5-related N-acetyltransferase, putative	J	Translation
AM1_1676	ribonuclease D	J	Translation
AM1_1701	conserved hypothetical protein	J	Translation
AM1_1705	ribonuclease E	J	Translation
AM1_1736	tryptophanyl-tRNA synthetase	J	Translation
AM1_1753	dimethyladenosine transferase	J	Translation
AM1_1793	30S ribosomal protein S10	J	Translation
AM1_1794	translation elongation factor Tu	J	Translation
AM1_1795	translation elongation factor G	J	Translation
AM1_1796	30S ribosomal protein S7	J	Translation
AM1_1797	30S ribosomal protein S12	J	Translation
AM1_1801	RNA methyltransferase, TrmH family, group 1	J	Translation
AM1_1933	30S ribosomal protein S6	J	Translation
AM1_2020	asparaginyl-tRNA synthetase	J	Translation
AM1_2027	16S rRNA processing protein RimM	J	Translation
AM1_2033	amidase	J	Translation
AM1_2069	seryl-tRNA synthetase	J	Translation
AM1_2123	50s ribosomal potein L35	J	Translation
AM1_2124	50S ribosomal protein L20	J	Translation
AM1_2314	methionyl-tRNA synthetase	J	Translation
AM1_2321	prolyl-tRNA synthetase	J	Translation
AM1_2333	endoribonuclease L-PSP/chorismate mutase	J	Translation
AM1_2337	pseudouridine synthase, RluA family	J	Translation
AM1_2615	valyl-tRNA synthetase	J	Translation
AM1_2633	GTP-binding protein ychF	J	Translation
AM1_2644	translation elongation factor G	J	Translation
AM1_2655	glucose inhibited division protein A	J	Translation
AM1_2695	50S ribosomal protein L28	J	Translation
AM1_2696	2',5' RNA ligase family protein, putative	J	Translation
AM1_2740	conserved hypothetical protein	J	Translation
AM1_2854	ribonuclease PH	J	Translation
AM1_2861	50S ribosomal protein L19	J	Translation
AM1_2865	50S ribosomal protein L11	J	Translation
AM1_2866	50S ribosomal protein L1	J	Translation
AM1_2867	50S ribosomal protein L10	J	Translation
AM1_2868	50S ribosomal protein L7/L12	J	Translation
AM1_2904	ribosomal-protein-alanine acetyltransferase	J	Translation
AM1_3004	tRNA pseudouridine synthase B	J	Translation
AM1_3055	threonyl-tRNA synthetase	J	Translation
AM1_3081	ribosome-binding factor A	J	Translation
AM1_3087	high light inducible protein	J	Translation
AM1_3094	ribonuclease P protein component	J	Translation
AM1_3163	glycyl-tRNA synthetase, alpha subunit	J	Translation
AM1_3300	translation initiation inhibitor, yjgF family	J	Translation
AM1_3332	aspartyl/glutamyl-tRNA amidotransferase C subunit	J	Translation
AM1_3347	tyrosyl-tRNA synthetase	J	Translation
AM1_3427	translation elongation factor Ts	J	Translation
AM1_3428	30S ribosomal protein S2	J	Translation
AM1_3504	hypothetical protein	J	Translation
AM1_3517	peptide deformylase	J	Translation
AM1_3531	aspartyl/glutamyl-tRNA amidotransferase A subunit	J	Translation
AM1_3590	30S ribosomal protein S20	J	Translation
AM1_3631	50S ribosomal protein L27	J	Translation
AM1_3632	50S ribosomal protein L21	J	Translation
AM1_3658	tRNA-dihydrouridine synthase A	J	Translation
AM1_3662	hypothetical protein	J	Translation
AM1_3708	peptide chain release factor 2	J	Translation
AM1_3833	metallo-beta-lactamase family protein	J	Translation
AM1_3845	peptide chain release factor 3	J	Translation
AM1_3850	queuine tRNA-ribosyltransferase	J	Translation
AM1_3854	RNA methyltransferase, trmH family	J	Translation
AM1_3892	N2,N2-dimethylguanosine tRNA methyltransferase	J	Translation
AM1_3900	acetyltransferase, gnat family	J	Translation
AM1_3907	isoleucyl-tRNA synthetase	J	Translation
AM1_3934	translation elongation factor P	J	Translation
AM1_3983	30S ribosomal protein S4	J	Translation
AM1_3991	ATP phosphoribosyltransferase regulatory subunit	J	Translation
AM1_4065	30S ribosomal protein S14	J	Translation
AM1_4070	cysteinyl-tRNA synthetase	J	Translation
AM1_4098	30S ribosomal protein S16	J	Translation
AM1_4106	tRNA (guanine-N1)-methyltransferase	J	Translation
AM1_4293	conserved hypothetical protein	J	Translation
AM1_4313	phenylalanyl-tRNA synthetase, beta subunit	J	Translation
AM1_4329	protoporphyrinogen IX oxidase	J	Translation
AM1_4356	pseudouridine synthase family	J	Translation
AM1_4421	aspartyl-tRNA synthetase	J	Translation
AM1_4444	alanyl-tRNA synthetase	J	Translation
AM1_4498	tRNA delta(2)-isopentenylpyrophosphate transferase	J	Translation
AM1_4506	translation initiation factor SUI1	J	Translation
AM1_4538	arginyl-tRNA synthetase	J	Translation
AM1_4555	30S ribosomal protein S1	J	Translation
AM1_4568	D-tyrosyl-tRNA(Tyr) deacylase	J	Translation
AM1_4595	acetyltransferase	J	Translation
AM1_4608	RNA 2'-phosphotransferase, Tpt1/KptA family	J	Translation
AM1_4637	S-adenosylmethionine:tRNA ribosyltransferase-isomerase	J	Translation
AM1_4660	tRNA-I(6)A37 thiotransferase enzyme MiaB	J	Translation
AM1_4663	peptide deformylase	J	Translation
AM1_4696	50S ribosomal protein L3	J	Translation
AM1_4697	50S ribosomal protein L4	J	Translation
AM1_4698	50S ribosomal protein L23	J	Translation
AM1_4699	50S ribosomal protein L2	J	Translation
AM1_4700	30S ribosomal protein S19	J	Translation
AM1_4701	50S ribosomal protein L22	J	Translation
AM1_4702	30S ribosomal protein S3	J	Translation
AM1_4703	50S ribosomal protein L16	J	Translation
AM1_4704	50S ribosomal protein L29	J	Translation
AM1_4705	30S ribosomal protein S17	J	Translation
AM1_4706	50S ribosomal protein L14	J	Translation
AM1_4707	50S ribosomal protein L24	J	Translation
AM1_4708	50S ribosomal protein L5	J	Translation
AM1_4709	30S ribosomal protein S8	J	Translation
AM1_4710	50S ribosomal protein L6	J	Translation
AM1_4711	50S ribosomal protein L18	J	Translation
AM1_4712	30S ribosomal protein S5	J	Translation
AM1_4713	50S ribosomal protein L15	J	Translation
AM1_4716	translation initiation factor IF-1	J	Translation
AM1_4778	addiction module toxin, RelE/StbE family, putative	J	Translation
AM1_4812	30S ribosomal protein S18	J	Translation
AM1_4813	50S ribosomal protein L33	J	Translation
AM1_4929	hemolysin A, putative	J	Translation
AM1_4935	conserved hypothetical protein	J	Translation
AM1_5128	glutamyl-tRNA synthetase	J	Translation
AM1_5138	Sua5/YciO/YrdC/YwlC family protein	J	Translation
AM1_5185	translation initiation factor IF-2B alpha subunit	J	Translation
AM1_5196	RNA methyltransferase, TrmH family, group 3	J	Translation
AM1_5226	acetyltransferase, putative	J	Translation
AM1_5265	23S rRNA (uracil-5-)-methyltransferase RumA	J	Translation
AM1_5350	50S ribosomal protein L9	J	Translation
AM1_5361	pseudouridine synthase family	J	Translation
AM1_5404	acetyltransferase, gnat family, putative	J	Translation
AM1_5405	translation initiation factor IF-3	J	Translation
AM1_5420	30S ribosomal protein S15	J	Translation
AM1_5458	lysyl-tRNA synthetase	J	Translation
AM1_5461	polyA polymerase	J	Translation
AM1_5507	ribosome recycling factor	J	Translation
AM1_5514	peptidyl-tRNA hydrolase	J	Translation
AM1_5556	30S ribosomal protein S21	J	Translation
AM1_5559	tRNA (5-methylaminomethyl-2-thiouridylate)-methyltransferase	J	Translation
AM1_5613	ribosomal RNA small subunit methyltransferase B	J	Translation
AM1_5920	polyribonucleotide nucleotidyltransferase	J	Translation
AM1_0029	transcriptional regulator, LuxR family	K	Transcription
AM1_0037	acetyltransferase, gnat family	K	Transcription
AM1_0119	RNA polymerase sigma-24 subunit	K	Transcription
AM1_0136	transcriptional regulator, putative	K	Transcription
AM1_0205	transcriptional regulator, TetR family, putative	K	Transcription
AM1_0437	Acetyl-CoA synthetase, putative	K	Transcription
AM1_0463	transcriptional regulator, ArsR family	K	Transcription
AM1_0525	RNA polymerase sigma factor	K	Transcription
AM1_0556	rubisco operon transcriptional regulator RbcR	K	Transcription
AM1_0573	transcriptional regulator, TetR family, putative	K	Transcription
AM1_0579	acetyltransferase, gnat family	K	Transcription
AM1_0596	transcriptional regulator, MerR family	K	Transcription
AM1_0632	transcriptional regulator, LysR family	K	Transcription
AM1_0664	helicase, SNF2 family, putative	K	Transcription
AM1_0766	transcriptional regulator, TetR family, putative	K	Transcription
AM1_0781	acetyltransferase, gnat family	K	Transcription
AM1_0931	transcription termination factor NusA	K	Transcription
AM1_0979	transcriptional regulator, TetR family	K	Transcription
AM1_0989	transcriptional regulator, TetR family	K	Transcription
AM1_1041	addiction module antitoxin, putative	K	Transcription
AM1_1043	transcriptional regulator, AbrB family	K	Transcription
AM1_1047	acetyltransferase, gnat family	K	Transcription
AM1_1052	transcriptional regulator, LysR family	K	Transcription
AM1_1079	conserved hypothetical protein	K	Transcription
AM1_1121	transcriptional Regulator, TetR family	K	Transcription
AM1_1142	heat-inducible transcription repressor HrcA	K	Transcription
AM1_1159	type III pantothenate kinase, putative	K	Transcription
AM1_1163	acetyltransferase, gnat family	K	Transcription
AM1_1164	helicase, SNF2 family, putative	K	Transcription
AM1_1207	RNA polymerase sigma-24 subunit	K	Transcription
AM1_1226	transcriptional regulator, ArsR family	K	Transcription
AM1_1229	transcriptional regulator, TetR family	K	Transcription
AM1_1253	DNA-directed RNA polymerase, alpha subunit	K	Transcription
AM1_1271	transcriptional regulator, PadR family, putative	K	Transcription
AM1_1290	peptidase, S24 family	K	Transcription
AM1_1305	RNA polymerase sigma-70 factor	K	Transcription
AM1_1317	transcriptional regulator, AraC family	K	Transcription
AM1_1322	transcriptional regulator, LysR-family	K	Transcription
AM1_1334	transcriptional regulator, TetR family	K	Transcription
AM1_1472	acetyltransferase, gnat family	K	Transcription
AM1_1519	acetyltransferase, gnat family	K	Transcription
AM1_1552	transcriptional regulator, putative	K	Transcription
AM1_1559	ferredoxin, 2Fe-2S type	K	Transcription
AM1_1563	transcriptional regulator, MerR family	K	Transcription
AM1_1568	acetyltransferase, gnat family, putative	K	Transcription
AM1_1570	acetyltransferase, gnat family	K	Transcription
AM1_1596	hypothetical protein	K	Transcription
AM1_1610	transcriptional regulator	K	Transcription
AM1_1617	transcriptional regulator, LysR family	K	Transcription
AM1_1707	transcriptional regulator, GntR family	K	Transcription
AM1_1717	ribonuclease III	K	Transcription
AM1_1786	acetyltransferase, gnat family	K	Transcription
AM1_1812	acetyltransferase, gnat family	K	Transcription
AM1_1829	RNA polymerase sigma-70 factor	K	Transcription
AM1_1871	transcriptional regulator, TetR family	K	Transcription
AM1_1951	hypothetical protein	K	Transcription
AM1_1988	transcriptional regulator, BlaI/MecI/CopY family	K	Transcription
AM1_2031	acetyltransferase, gnat family	K	Transcription
AM1_2073	AraC transcriptional regulator domain protein	K	Transcription
AM1_2075	conserved hypothetical protein	K	Transcription
AM1_2099	transcriptional regulator containing helix turn helix domain	K	Transcription
AM1_2109	RNA polymerase sigma-70 factor	K	Transcription
AM1_2230	acetyltransferase, gnat family	K	Transcription
AM1_2245	transcriptional regulator, TetR family	K	Transcription
AM1_2260	transcriptional regulator, LysR family	K	Transcription
AM1_2297	acetyltransferase, gnat family, putative	K	Transcription
AM1_2336	acetyltransferase, gnat family, putative	K	Transcription
AM1_2340	RNA polymerase sigma-70 factor	K	Transcription
AM1_2389	transcriptional regulator, MarR family	K	Transcription
AM1_2405	acetyltransferase, putative	K	Transcription
AM1_2418	transcriptional Regulator, BadM/Rrf2 family	K	Transcription
AM1_2454	acetyltransferase, gnat family	K	Transcription
AM1_2461	type III restriction enzyme, res subunit	K	Transcription
AM1_2508	hypothetical protein	K	Transcription
AM1_2528	SOS mutagenesis protein UmuD, putative	K	Transcription
AM1_2545	transcriptional regulator, PadR family	K	Transcription
AM1_2576	HTH transcriptional regulator	K	Transcription
AM1_2580	RNA polymerase sigma-24 subunit	K	Transcription
AM1_2657	transcriptional regulator, TetR family	K	Transcription
AM1_2663	transcriptional regulator, LysR family	K	Transcription
AM1_2673	transcriptional regulator, TetR family, putative	K	Transcription
AM1_2723	transcriptional regulator, ArsR family	K	Transcription
AM1_2757	acetyltransferase	K	Transcription
AM1_2787	transcriptional regulator, TetR family domain protein	K	Transcription
AM1_2864	transcription termination/antitermination factor NusG	K	Transcription
AM1_2913	ROK family sugar kinase	K	Transcription
AM1_2931	conserved hypothetical protein, possible DNA helicase	K	Transcription
AM1_2933	acetyltransferase, gnat family	K	Transcription
AM1_2956	acetyltransferase, gnat family	K	Transcription
AM1_3015	acetyltransferase, GNAT family	K	Transcription
AM1_3018	transcriptional regulator, TetR family, putative	K	Transcription
AM1_3020	cadmium efflux system accessory protein	K	Transcription
AM1_3034	transcriptional regulator, LuxR family	K	Transcription
AM1_3132	transcriptional regulator, TetR family, putative	K	Transcription
AM1_3187	pentapeptide repeat domain protein	K	Transcription
AM1_3228	acetyltransferase, gnat family	K	Transcription
AM1_3234	RNA polymerase sigma-70 factor	K	Transcription
AM1_3248	transcriptional regulator, TetR family	K	Transcription
AM1_3316	transcriptional Regulator, BadM/Rrf2 family	K	Transcription
AM1_3360	transcriptional regulator, AraC family	K	Transcription
AM1_3379	acetyltransferase, gnat family	K	Transcription
AM1_3382	transcriptional regulator, AraC family	K	Transcription
AM1_3396	transcriptional regulator, AraC family	K	Transcription
AM1_3399	transcriptional regulator, AraC family	K	Transcription
AM1_3406	transcriptional regulator, AraC family	K	Transcription
AM1_3462	transcriptional regulator, MerR family	K	Transcription
AM1_3492	transcriptional regulator, ArsR family	K	Transcription
AM1_3560	transcriptional regulator, XRE family	K	Transcription
AM1_3592	DNA-directed RNA polymerase, beta subunit	K	Transcription
AM1_3593	DNA-directed RNA polymerase, gamma subunit	K	Transcription
AM1_3594	DNA-directed RNA polymerase, beta' subunit	K	Transcription
AM1_3600	RNA polymerase sigma-24 subunit	K	Transcription
AM1_3601	conserved hypothetical protein	K	Transcription
AM1_3677	acetyltransferase. putative	K	Transcription
AM1_3686	acetyltransferase, putative	K	Transcription
AM1_3731	transcriptional regulator, Sir2 family protein	K	Transcription
AM1_3757	conserved hypothetical protein	K	Transcription
AM1_3766	hypothetical protein	K	Transcription
AM1_3786	transcription antitermination protein NusB	K	Transcription
AM1_3815	polyphosphate glucokinase, putative	K	Transcription
AM1_3844	transcriptional regulator, LuxR family	K	Transcription
AM1_3925	RNA polymerase sigma-70 factor	K	Transcription
AM1_3948	LexA repressor	K	Transcription
AM1_3998	PspA/IM30 family protein	K	Transcription
AM1_4038	circadian period extender Pex	K	Transcription
AM1_4120	conserved hypothetical protein	K	Transcription
AM1_4121	S1 RNA binding domain protein	K	Transcription
AM1_4138	acetyltransferase	K	Transcription
AM1_4174	transcriptional regulator, LysR family	K	Transcription
AM1_4185	transcriptional regulator, TetR family	K	Transcription
AM1_4211	transcriptional regulator, ArsR family	K	Transcription
AM1_4216	Acetazolamide conferring resistance protein, putative	K	Transcription
AM1_4226	transcriptional regulator, PadR family	K	Transcription
AM1_4286	acetyltransferase, putative	K	Transcription
AM1_4327	circadian period extender Pex	K	Transcription
AM1_4351	aminoglycoside N(6')-acetyltransferase (AAC(6')), putative	K	Transcription
AM1_4387	transcriptional regulator, LysR family	K	Transcription
AM1_4440	TfoX N-terminal domain protein	K	Transcription
AM1_4455	hypothetical protein	K	Transcription
AM1_4468	Fe-S cluster-binding protein, possible ferredoxin	K	Transcription
AM1_4476	acetyltransferase, gnat family	K	Transcription
AM1_4546	cell envelope-related transcriptional attenuator, putative	K	Transcription
AM1_4556	transcriptional regulator NrdR	K	Transcription
AM1_4586	RNA polymerase sigma-70 factor	K	Transcription
AM1_4594	acetyltransferase, gnat family	K	Transcription
AM1_4617	transcriptional regulator, LysR family	K	Transcription
AM1_4655	RNA polymerase sigma-24 subunit	K	Transcription
AM1_4694	conserved hypothetical protein	K	Transcription
AM1_4730	transcriptional regulator, LuxR family	K	Transcription
AM1_4739	acetyltransferase, gnat family	K	Transcription
AM1_4757	RNA polymerase sigma factor, group 3	K	Transcription
AM1_4810	exoribonuclease II	K	Transcription
AM1_4838	conserved hypothetical protein	K	Transcription
AM1_4984	RNA polymerase sigma factor, group3	K	Transcription
AM1_5036	transcriptional regulator, TetR family, putative	K	Transcription
AM1_5222	addiction module antitoxin, putative	K	Transcription
AM1_5240	acetyltransferase, GNAT family	K	Transcription
AM1_5329	conserved hypothetical protein	K	Transcription
AM1_5334	transcriptional regulator, LysR family	K	Transcription
AM1_5390	hypothetical protein	K	Transcription
AM1_5406	transcriptional regulator, TetR family	K	Transcription
AM1_5408	acetyltransferase, GNAT family	K	Transcription
AM1_5468	transcriptional regulator, AraC family	K	Transcription
AM1_5482	RNA polymerase sigma-70 factor	K	Transcription
AM1_5500	fibronectin binding protein	K	Transcription
AM1_5518	transcriptional regulator, AraC family	K	Transcription
AM1_5616	conserved hypothetical protein	K	Transcription
AM1_5664	transcriptional regulator, TetR family	K	Transcription
AM1_5806	peptidase, S24 family	K	Transcription
AM1_5807	Fe-S cluster-binding protein, possible ferredoxin	K	Transcription
AM1_5844	transcriptional regulator, AraC family	K	Transcription
AM1_5889	Fe-S cluster-binding protein, possible ferredoxin	K	Transcription
AM1_5899	transcriptional regulator, MarR family	K	Transcription
AM1_5922	SNF2 family helicase	K	Transcription
AM1_5953	transcriptional regulator	K	Transcription
AM1_5999	transcriptional regulator, PadR family	K	Transcription
AM1_6085	transcriptional regulator, LuxR family with TPR repeats	K	Transcription
AM1_6086	transcriptional regulator, LuxR family with TPR repeats	K	Transcription
AM1_6096	transcriptional regulator, TetR family	K	Transcription
AM1_6099	transcriptional regulator, TetR family, putative	K	Transcription
AM1_6106	transcriptional Regulator, AraC family	K	Transcription
AM1_6113	transcriptional regulator, TetR family, putative	K	Transcription
AM1_6114	transcriptional regulator, TetR family	K	Transcription
AM1_6135	transcriptional Regulator, AraC family	K	Transcription
AM1_6136	transcriptional regulator, LysR family	K	Transcription
AM1_6171	RNA polymerase sigma-70 factor, putative	K	Transcription
AM1_6178	hypothetical protein	K	Transcription
AM1_6181	helix-turn-helix domain protein	K	Transcription
AM1_6215	helix-turn-helix domain protein	K	Transcription
AM1_6232	transcriptional Regulator, AraC family	K	Transcription
AM1_6281	transcriptional regulator, TetR family protein	K	Transcription
AM1_6300	transcriptional Regulator, ArsR family	K	Transcription
AM1_6308	transcriptional regulator, LuxR family, putative	K	Transcription
AM1_6315	transcriptional regulator, AraC family	K	Transcription
AM1_6316	transcriptional regulator, AraC family	K	Transcription
AM1_6340	conserved hypothetical protein	K	Transcription
AM1_6367	conserved hypothetical protein	K	Transcription
AM1_6407	NAD(P)H-quinone oxidoreductase chain M domain protein, putative	K	Transcription
AM1_0019	transposase, IS4 family	L	Replication, recombination and repair
AM1_0036	holliday junction resolvase, putative	L	Replication, recombination and repair
AM1_0059	conserved hypothetical protein	L	Replication, recombination and repair
AM1_0061	transposase	L	Replication, recombination and repair
AM1_0062	integrase, catalytic region	L	Replication, recombination and repair
AM1_0064	transposase, mutator family	L	Replication, recombination and repair
AM1_0081	transposase, IS4 family	L	Replication, recombination and repair
AM1_0095	transposase	L	Replication, recombination and repair
AM1_0097	conserved hypothetical protein	L	Replication, recombination and repair
AM1_0099	hypothetical protein	L	Replication, recombination and repair
AM1_0102	transposase, mutator family	L	Replication, recombination and repair
AM1_0124	transposase, putative	L	Replication, recombination and repair
AM1_0129	hypothetical protein	L	Replication, recombination and repair
AM1_0131	DEAD/DEAH box RNA helicase	L	Replication, recombination and repair
AM1_0160	hypothetical protein	L	Replication, recombination and repair
AM1_0180	conserved hypothetical protein	L	Replication, recombination and repair
AM1_0223	transposase	L	Replication, recombination and repair
AM1_0245	phage integrase family protein	L	Replication, recombination and repair
AM1_0253	transposase, IS4 family	L	Replication, recombination and repair
AM1_0260	conserved hypothetical protein	L	Replication, recombination and repair
AM1_0261	conserved hypothetical protein	L	Replication, recombination and repair
AM1_0284	primosomal protein N'	L	Replication, recombination and repair
AM1_0329	endonuclease V	L	Replication, recombination and repair
AM1_0343	conserved hypothetical protein	L	Replication, recombination and repair
AM1_0345	conserved hypothetical protein	L	Replication, recombination and repair
AM1_0354	conserved hypothetical protein	L	Replication, recombination and repair
AM1_0355	conserved hypothetical protein	L	Replication, recombination and repair
AM1_0408	DNA methylase	L	Replication, recombination and repair
AM1_0434	transposase, IS4 family	L	Replication, recombination and repair
AM1_0435	phage integrase	L	Replication, recombination and repair
AM1_0462	transposase, IS4 family	L	Replication, recombination and repair
AM1_0468	hydrolase, NUDIX family, putative	L	Replication, recombination and repair
AM1_0485	transposase, orfB, putative	L	Replication, recombination and repair
AM1_0487	transposase, IS4 family, putative	L	Replication, recombination and repair
AM1_0488	transposase, putative	L	Replication, recombination and repair
AM1_0489	transposase, putative	L	Replication, recombination and repair
AM1_0490	transposase, putative	L	Replication, recombination and repair
AM1_0491	conserved hypothetical protein	L	Replication, recombination and repair
AM1_0494	conserved hypothetical protein	L	Replication, recombination and repair
AM1_0495	integrase, catalytic region	L	Replication, recombination and repair
AM1_0497	hypothetical protein	L	Replication, recombination and repair
AM1_0498	transposase-associated ATP-binding protein, putative	L	Replication, recombination and repair
AM1_0499	transposase, putative	L	Replication, recombination and repair
AM1_0500	transposase, putative	L	Replication, recombination and repair
AM1_0501	transposase, putative	L	Replication, recombination and repair
AM1_0507	transposase, IS5 family, putative	L	Replication, recombination and repair
AM1_0535	transposase	L	Replication, recombination and repair
AM1_0538	transposase, IS4 family, putative	L	Replication, recombination and repair
AM1_0540	transposase, IS5 family, putative	L	Replication, recombination and repair
AM1_0569	conserved hypothetical protein	L	Replication, recombination and repair
AM1_0649	Endonuclease VIII (DNA glycosylase/AP lyase Nei)	L	Replication, recombination and repair
AM1_0681	transposase	L	Replication, recombination and repair
AM1_0683	IS1 transposase, putative	L	Replication, recombination and repair
AM1_0697	deoxyribodipyrimidine photolyase	L	Replication, recombination and repair
AM1_0707	conserved hypothetical protein	L	Replication, recombination and repair
AM1_0708	transposase, mutator family	L	Replication, recombination and repair
AM1_0709	conserved hypothetical protein	L	Replication, recombination and repair
AM1_0711	transposase, IS4 family, putative	L	Replication, recombination and repair
AM1_0729	DNA modification methyltransferase, putative	L	Replication, recombination and repair
AM1_0742	IS1 transposase	L	Replication, recombination and repair
AM1_0744	DNA polymerase III alpha subunit, putative	L	Replication, recombination and repair
AM1_0762	transposase, putative	L	Replication, recombination and repair
AM1_0763	transposase, putative	L	Replication, recombination and repair
AM1_0771	transposase, IS4 family	L	Replication, recombination and repair
AM1_0784	endonuclease V	L	Replication, recombination and repair
AM1_0814	transposase, IS5 family, putative	L	Replication, recombination and repair
AM1_0820	transcriptional Regulator, TetR family	L	Replication, recombination and repair
AM1_0845	conserved hypothetical protein	L	Replication, recombination and repair
AM1_0846	conserved hypothetical protein	L	Replication, recombination and repair
AM1_0873	transposase	L	Replication, recombination and repair
AM1_0874	integrase, catalytic region	L	Replication, recombination and repair
AM1_0888	recombinase, putative	L	Replication, recombination and repair
AM1_0965	transposase	L	Replication, recombination and repair
AM1_0966	transposase, putative	L	Replication, recombination and repair
AM1_0999	transposase, IS4 family	L	Replication, recombination and repair
AM1_1051	hypothetical protein	L	Replication, recombination and repair
AM1_1116	excinuclease ABC, C subunit	L	Replication, recombination and repair
AM1_1124	transposase, putative	L	Replication, recombination and repair
AM1_1125	transposase	L	Replication, recombination and repair
AM1_1154	DNA-binding protein HU	L	Replication, recombination and repair
AM1_1175	hypothetical protein	L	Replication, recombination and repair
AM1_1187	DNA ligase, NAD-dependent	L	Replication, recombination and repair
AM1_1203	hypothetical protein	L	Replication, recombination and repair
AM1_1235	IS1 transposase	L	Replication, recombination and repair
AM1_1238	transposase, putative	L	Replication, recombination and repair
AM1_1240	transposase, putative	L	Replication, recombination and repair
AM1_1266	excinuclease ABC, C subunit domain protein	L	Replication, recombination and repair
AM1_1286	phage integrase, putative	L	Replication, recombination and repair
AM1_1289	hypothetical protein	L	Replication, recombination and repair
AM1_1296	hypothetical protein	L	Replication, recombination and repair
AM1_1314	transposase, putative	L	Replication, recombination and repair
AM1_1330	hypothetical protein	L	Replication, recombination and repair
AM1_1358	transposase, IS4 family	L	Replication, recombination and repair
AM1_1359	transposase, IS4 family	L	Replication, recombination and repair
AM1_1428	ATP-dependent DNA helicase PcrA	L	Replication, recombination and repair
AM1_1463	staphylococcal nuclease domain, putative	L	Replication, recombination and repair
AM1_1511	conserved hypothetical protein	L	Replication, recombination and repair
AM1_1512	conserved hypothetical protein	L	Replication, recombination and repair
AM1_1547	transposase, putative	L	Replication, recombination and repair
AM1_1605	transposase, putative	L	Replication, recombination and repair
AM1_1612	transposase, putative	L	Replication, recombination and repair
AM1_1615	conserved hypothetical protein	L	Replication, recombination and repair
AM1_1616	conserved hypothetical protein	L	Replication, recombination and repair
AM1_1656	transposase, IS4 family	L	Replication, recombination and repair
AM1_1675	DNA replication and repair protein RecF	L	Replication, recombination and repair
AM1_1702	DEAD/DEAH box helicase	L	Replication, recombination and repair
AM1_1777	conserved hypothetical protein	L	Replication, recombination and repair
AM1_1778	hypothetical protein	L	Replication, recombination and repair
AM1_1779	transposase, IS4 family, putative	L	Replication, recombination and repair
AM1_1927	transposase	L	Replication, recombination and repair
AM1_1972	NUDIX hydroxylase	L	Replication, recombination and repair
AM1_1986	6-O-methylguanine DNA methyltransferase, DNA binding domain	L	Replication, recombination and repair
AM1_2043	DNA topoisomerase I	L	Replication, recombination and repair
AM1_2051	methyltransferase, putative	L	Replication, recombination and repair
AM1_2074	transposase, IS4 family, putative	L	Replication, recombination and repair
AM1_2094	conserved hypothetical protein	L	Replication, recombination and repair
AM1_2095	transposase, IS4 family, putative	L	Replication, recombination and repair
AM1_2096	transposase, putative	L	Replication, recombination and repair
AM1_2097	transposase, putative	L	Replication, recombination and repair
AM1_2098	transposase, putative	L	Replication, recombination and repair
AM1_2133	transposase, IS4 family	L	Replication, recombination and repair
AM1_2151	DNA polymerase I	L	Replication, recombination and repair
AM1_2163	excinuclease ABC, A subunit	L	Replication, recombination and repair
AM1_2171	single-stranded DNA binding protein	L	Replication, recombination and repair
AM1_2211	transposase, IS5 family, putative	L	Replication, recombination and repair
AM1_2219	DNA helicase, putative	L	Replication, recombination and repair
AM1_2269	phage integrase, putative	L	Replication, recombination and repair
AM1_2272	hypothetical protein	L	Replication, recombination and repair
AM1_2275	conserved hypothetical protein	L	Replication, recombination and repair
AM1_2279	hypothetical protein	L	Replication, recombination and repair
AM1_2285	IS1 transposase	L	Replication, recombination and repair
AM1_2292	DNA polymerase III gamma and tau subunits	L	Replication, recombination and repair
AM1_2378	conserved hypothetical protein	L	Replication, recombination and repair
AM1_2379	conserved hypothetical protein	L	Replication, recombination and repair
AM1_2396	transposase	L	Replication, recombination and repair
AM1_2397	conserved hypothetical protein	L	Replication, recombination and repair
AM1_2401	exonuclease	L	Replication, recombination and repair
AM1_2402	transposase, IS4 family, putative	L	Replication, recombination and repair
AM1_2403	transposase	L	Replication, recombination and repair
AM1_2404	integrase, catalytic region	L	Replication, recombination and repair
AM1_2410	DNA modification methylase, putative	L	Replication, recombination and repair
AM1_2428	deoxyribodipyrimidine photolyase	L	Replication, recombination and repair
AM1_2449	transposase	L	Replication, recombination and repair
AM1_2473	transposase, IS4 family	L	Replication, recombination and repair
AM1_2476	transposase	L	Replication, recombination and repair
AM1_2477	integrase, catalytic region	L	Replication, recombination and repair
AM1_2501	formamidopyrimidine-DNA glycosylase	L	Replication, recombination and repair
AM1_2512	DNA polymerase III alpha subunit	L	Replication, recombination and repair
AM1_2525	conserved hypothetical protein	L	Replication, recombination and repair
AM1_2529	DNA polymerase V, putative	L	Replication, recombination and repair
AM1_2549	hypothetical protein	L	Replication, recombination and repair
AM1_2550	hypothetical protein	L	Replication, recombination and repair
AM1_2562	DNA primase	L	Replication, recombination and repair
AM1_2583	DNA-cytosine methyltransferase	L	Replication, recombination and repair
AM1_2590	transposase	L	Replication, recombination and repair
AM1_2592	conserved hypothetical protein	L	Replication, recombination and repair
AM1_2593	transposase	L	Replication, recombination and repair
AM1_2664	conserved hypothetical protein	L	Replication, recombination and repair
AM1_2712	transposase, putative	L	Replication, recombination and repair
AM1_2713	conserved hypothetical protein	L	Replication, recombination and repair
AM1_2766	DNA repair protein RecN	L	Replication, recombination and repair
AM1_2767	hypothetical protein	L	Replication, recombination and repair
AM1_2803	transposase, IS4 family, putative	L	Replication, recombination and repair
AM1_2823	RecF/RecN/SMC N-terminal domain protein, putative	L	Replication, recombination and repair
AM1_2883	holliday junction DNA helicase RuvA	L	Replication, recombination and repair
AM1_2891	single-stranded-DNA-specific exonuclease RecJ	L	Replication, recombination and repair
AM1_2995	hydroxylase, NUDIX family protein	L	Replication, recombination and repair
AM1_3022	transposase, IS4 family, putative	L	Replication, recombination and repair
AM1_3023	conserved hypothetical protein	L	Replication, recombination and repair
AM1_3024	transposase, putative	L	Replication, recombination and repair
AM1_3062	hypothetical protein	L	Replication, recombination and repair
AM1_3079	DNA adenine methylase	L	Replication, recombination and repair
AM1_3095	chromosomal replication initiator protein DnaA	L	Replication, recombination and repair
AM1_3096	DNA polymerase III, beta subunit	L	Replication, recombination and repair
AM1_3113	DNA gyrase, A subunit	L	Replication, recombination and repair
AM1_3161	single-stranded DNA binding protein	L	Replication, recombination and repair
AM1_3185	conserved hypothetical protein	L	Replication, recombination and repair
AM1_3206	transposase, IS4 family, putative	L	Replication, recombination and repair
AM1_3220	transposase	L	Replication, recombination and repair
AM1_3221	hypothetical protein	L	Replication, recombination and repair
AM1_3223	Ser/Thr protein phosphatase family protein, putative	L	Replication, recombination and repair
AM1_3271	transposase, mutator family	L	Replication, recombination and repair
AM1_3344	exodeoxyribonuclease VII, large subunit	L	Replication, recombination and repair
AM1_3375	conserved hypothetical protein	L	Replication, recombination and repair
AM1_3376	conserved hypothetical protein	L	Replication, recombination and repair
AM1_3432	hypothetical protein	L	Replication, recombination and repair
AM1_3452	DNA mismatch repair protein MutL	L	Replication, recombination and repair
AM1_3455	MutS2 family protein	L	Replication, recombination and repair
AM1_3475	IS1 transposase	L	Replication, recombination and repair
AM1_3493	conserved hypothetical protein	L	Replication, recombination and repair
AM1_3542	transposase, IS5 family, putative	L	Replication, recombination and repair
AM1_3550	protein RecA	L	Replication, recombination and repair
AM1_3570	RNA methylase, putative	L	Replication, recombination and repair
AM1_3591	TatD-related deoxyribonuclease, putative	L	Replication, recombination and repair
AM1_3629	transposase	L	Replication, recombination and repair
AM1_3663	DNA polymerase III, delta subunit	L	Replication, recombination and repair
AM1_3695	transposase, mutator family	L	Replication, recombination and repair
AM1_3696	transposase	L	Replication, recombination and repair
AM1_3700	conserved hypothetical protein	L	Replication, recombination and repair
AM1_3701	transposase	L	Replication, recombination and repair
AM1_3746	conserved hypothetical protein	L	Replication, recombination and repair
AM1_3772	conserved hypothetical protein	L	Replication, recombination and repair
AM1_3826	conserved hypothetical protein	L	Replication, recombination and repair
AM1_3862	integrase, catalytic region	L	Replication, recombination and repair
AM1_3894	hypothetical protein	L	Replication, recombination and repair
AM1_3917	recombination protein RecR	L	Replication, recombination and repair
AM1_3918	A/G-specific adenine glycosylase	L	Replication, recombination and repair
AM1_3923	conserved hypothetical protein	L	Replication, recombination and repair
AM1_3924	transposase	L	Replication, recombination and repair
AM1_3954	conserved hypothetical protein	L	Replication, recombination and repair
AM1_4040	conserved hypothetical protein	L	Replication, recombination and repair
AM1_4052	DEAD/DEAH box-like helicase	L	Replication, recombination and repair
AM1_4059	DNA polymerase bacteriophage-type, putative	L	Replication, recombination and repair
AM1_4064	endonuclease III	L	Replication, recombination and repair
AM1_4075	ATPase, AAA family protein	L	Replication, recombination and repair
AM1_4078	transposase, mutator family	L	Replication, recombination and repair
AM1_4079	transposase, IS4 family, putative	L	Replication, recombination and repair
AM1_4091	transposase, IS200 family	L	Replication, recombination and repair
AM1_4107	ribonuclease HII	L	Replication, recombination and repair
AM1_4147	transcription-repair coupling factor	L	Replication, recombination and repair
AM1_4149	uracil-DNA glycosylase	L	Replication, recombination and repair
AM1_4154	oxidoreductase, 2OG-Fe(II) oxygenase family	L	Replication, recombination and repair
AM1_4165	conserved hypothetical protein	L	Replication, recombination and repair
AM1_4167	transposase, putative	L	Replication, recombination and repair
AM1_4191	conserved hypothetical protein	L	Replication, recombination and repair
AM1_4193	conserved hypothetical protein	L	Replication, recombination and repair
AM1_4194	conserved hypothetical protein	L	Replication, recombination and repair
AM1_4195	transposase, IS4 family, putative	L	Replication, recombination and repair
AM1_4196	transposase associated ATP binding protein, putative	L	Replication, recombination and repair
AM1_4204	transposase, putative	L	Replication, recombination and repair
AM1_4206	transposase, putative	L	Replication, recombination and repair
AM1_4207	transposase, putative	L	Replication, recombination and repair
AM1_4231	transposase	L	Replication, recombination and repair
AM1_4232	conserved hypothetical protein	L	Replication, recombination and repair
AM1_4250	phage integrase family protein	L	Replication, recombination and repair
AM1_4277	hypothetical protein	L	Replication, recombination and repair
AM1_4287	transposase, putative	L	Replication, recombination and repair
AM1_4288	transposase, putative	L	Replication, recombination and repair
AM1_4299	conserved hypothetical protein	L	Replication, recombination and repair
AM1_4300	conserved hypothetical protein	L	Replication, recombination and repair
AM1_4308	hypothetical protein	L	Replication, recombination and repair
AM1_4358	hypothetical protein	L	Replication, recombination and repair
AM1_4368	DNA repair protein RadC	L	Replication, recombination and repair
AM1_4376	UvrD/REP helicase, putative	L	Replication, recombination and repair
AM1_4432	transposase, putative	L	Replication, recombination and repair
AM1_4433	transposase, putative	L	Replication, recombination and repair
AM1_4438	transposase, putative	L	Replication, recombination and repair
AM1_4439	transposase, putative	L	Replication, recombination and repair
AM1_4487	conserved hypothetical protein	L	Replication, recombination and repair
AM1_4494	DNA-3-methyladenine glycosylase I	L	Replication, recombination and repair
AM1_4497	conserved hypothetical protein	L	Replication, recombination and repair
AM1_4499	DNA gyrase, B subunit	L	Replication, recombination and repair
AM1_4515	NUDIX/MutT family protein, putative	L	Replication, recombination and repair
AM1_4549	MutT/nudix hydroxylase family protein, putative	L	Replication, recombination and repair
AM1_4574	conserved hypothetical protein	L	Replication, recombination and repair
AM1_4634	DNA repair protein RecO	L	Replication, recombination and repair
AM1_4662	DNA protecting protein DprA	L	Replication, recombination and repair
AM1_4670	ribonuclease HI	L	Replication, recombination and repair
AM1_4753	holliday junction DNA helicase RuvB	L	Replication, recombination and repair
AM1_4792	RNA-directed DNA polymerase	L	Replication, recombination and repair
AM1_4862	conserved hypothetical protein	L	Replication, recombination and repair
AM1_4872	DNA topoisomerase I	L	Replication, recombination and repair
AM1_4874	transposase, IS5 family, putative	L	Replication, recombination and repair
AM1_4882	transposase, putative	L	Replication, recombination and repair
AM1_4925	alkylated DNA repair protein	L	Replication, recombination and repair
AM1_4991	methylated DNA-protein cysteine methyltransferase	L	Replication, recombination and repair
AM1_5006	transposase, IS4 family	L	Replication, recombination and repair
AM1_5031	protein RecA	L	Replication, recombination and repair
AM1_5034	helicase, RecD/TraA family	L	Replication, recombination and repair
AM1_5070	conserved hypothetical protein	L	Replication, recombination and repair
AM1_5094	hypothetical protein	L	Replication, recombination and repair
AM1_5115	conserved hypothetical protein	L	Replication, recombination and repair
AM1_5116	conserved hypothetical protein	L	Replication, recombination and repair
AM1_5147	transposase, IS4 family	L	Replication, recombination and repair
AM1_5150	ATP-dependent DNA helicase, RecQ family	L	Replication, recombination and repair
AM1_5176	transposase, putative	L	Replication, recombination and repair
AM1_5177	transposase	L	Replication, recombination and repair
AM1_5206	hypothetical protein	L	Replication, recombination and repair
AM1_5225	ATP-dependent DNA helicase RecG	L	Replication, recombination and repair
AM1_5230	hypothetical protein	L	Replication, recombination and repair
AM1_5231	hypothetical protein	L	Replication, recombination and repair
AM1_5256	crossover junction endodeoxyribonuclease RuvC	L	Replication, recombination and repair
AM1_5260	exodeoxyribonuclease III	L	Replication, recombination and repair
AM1_5273	hypothetical protein	L	Replication, recombination and repair
AM1_5274	hypothetical protein	L	Replication, recombination and repair
AM1_5279	transposase, IS4 family, putative	L	Replication, recombination and repair
AM1_5285	conserved hypothetical protein	L	Replication, recombination and repair
AM1_5286	transposase	L	Replication, recombination and repair
AM1_5349	replicative DNA helicase	L	Replication, recombination and repair
AM1_5401	NUDIX hydrolase	L	Replication, recombination and repair
AM1_5416	transposase, IS200 family	L	Replication, recombination and repair
AM1_5441	conserved hypothetical protein	L	Replication, recombination and repair
AM1_5450	conserved hypothetical protein	L	Replication, recombination and repair
AM1_5451	conserved hypothetical protein	L	Replication, recombination and repair
AM1_5452	transposase	L	Replication, recombination and repair
AM1_5464	conserved hypothetical protein	L	Replication, recombination and repair
AM1_5483	protein RecA	L	Replication, recombination and repair
AM1_5486	DNA polymerase IV	L	Replication, recombination and repair
AM1_5489	transposase	L	Replication, recombination and repair
AM1_5529	excinuclease ABC, B subunit	L	Replication, recombination and repair
AM1_5567	transposase, IS4 family, putative	L	Replication, recombination and repair
AM1_5591	ATP-dependent DNA helicase RecQ	L	Replication, recombination and repair
AM1_5594	transposase, putative	L	Replication, recombination and repair
AM1_5596	DNA mismatch repair protein MutS	L	Replication, recombination and repair
AM1_5599	single-stranded-DNA-specific exonuclease RecJ	L	Replication, recombination and repair
AM1_5657	transposase, IS4 family, putative	L	Replication, recombination and repair
AM1_5658	transposase, IS4 family, putative	L	Replication, recombination and repair
AM1_5660	conserved hypothetical protein	L	Replication, recombination and repair
AM1_5679	transposase	L	Replication, recombination and repair
AM1_5680	hypothetical protein	L	Replication, recombination and repair
AM1_5682	conserved hypothetical protein	L	Replication, recombination and repair
AM1_5683	conserved hypothetical protein	L	Replication, recombination and repair
AM1_5737	DNA gyrase, A subunit	L	Replication, recombination and repair
AM1_5804	phage integrase	L	Replication, recombination and repair
AM1_5805	hypothetical protein	L	Replication, recombination and repair
AM1_5818	transposase, IS5 family, putative	L	Replication, recombination and repair
AM1_5821	hypothetical protein	L	Replication, recombination and repair
AM1_5833	hypothetical protein	L	Replication, recombination and repair
AM1_5835	conserved hypothetical protein	L	Replication, recombination and repair
AM1_5836	conserved hypothetical protein	L	Replication, recombination and repair
AM1_5848	transposase	L	Replication, recombination and repair
AM1_5863	transposase, putative	L	Replication, recombination and repair
AM1_5873	D12 class N6 adenine-specific DNA methyltransferase	L	Replication, recombination and repair
AM1_5888	transposase, IS4 family, putative	L	Replication, recombination and repair
AM1_5906	DNA-binding protein HU	L	Replication, recombination and repair
AM1_5926	hypothetical protein	L	Replication, recombination and repair
AM1_5978	IS1 transposase	L	Replication, recombination and repair
AM1_6020	conserved hypothetical protein	L	Replication, recombination and repair
AM1_6025	conserved hypothetical protein	L	Replication, recombination and repair
AM1_6026	conserved hypothetical protein	L	Replication, recombination and repair
AM1_6037	transposase, IS116/IS110/IS902 family	L	Replication, recombination and repair
AM1_6040	DNA polymerase III, delta prime subunit	L	Replication, recombination and repair
AM1_6064	transposase, IS4 family, putative	L	Replication, recombination and repair
AM1_6077	transposase, IS5 family, putative	L	Replication, recombination and repair
AM1_6120	transposase	L	Replication, recombination and repair
AM1_6122	transposase	L	Replication, recombination and repair
AM1_6125	tyrosine recombinase XerC, putative	L	Replication, recombination and repair
AM1_6151	transposase-associated ATP-binding protein, putative	L	Replication, recombination and repair
AM1_6152	transposase, putative	L	Replication, recombination and repair
AM1_6161	conserved hypothetical protein	L	Replication, recombination and repair
AM1_6162	conserved hypothetical protein	L	Replication, recombination and repair
AM1_6172	transposase, IS5 family, putative	L	Replication, recombination and repair
AM1_6173	DNA-binding protein HU	L	Replication, recombination and repair
AM1_6179	conserved hypothetical protein	L	Replication, recombination and repair
AM1_6180	transposase, Tn3 family	L	Replication, recombination and repair
AM1_6182	phage integrase, putative	L	Replication, recombination and repair
AM1_6194	hypothetical protein	L	Replication, recombination and repair
AM1_6197	transposase	L	Replication, recombination and repair
AM1_6202	conserved hypothetical protein	L	Replication, recombination and repair
AM1_6211	phage integrase	L	Replication, recombination and repair
AM1_6213	transposase	L	Replication, recombination and repair
AM1_6225	transposase, putative	L	Replication, recombination and repair
AM1_6227	transposase, putative	L	Replication, recombination and repair
AM1_6236	hypothetical protein	L	Replication, recombination and repair
AM1_6237	transposase, putative	L	Replication, recombination and repair
AM1_6238	transposase-associated ATP-binding protein, putative	L	Replication, recombination and repair
AM1_6240	transposase, mutator family	L	Replication, recombination and repair
AM1_6242	transposase, IS4 family, putative	L	Replication, recombination and repair
AM1_6256	transposase, IS4 family	L	Replication, recombination and repair
AM1_6258	transposase	L	Replication, recombination and repair
AM1_6260	hypothetical protein	L	Replication, recombination and repair
AM1_6261	transposase	L	Replication, recombination and repair
AM1_6268	hypothetical protein	L	Replication, recombination and repair
AM1_6276	hypothetical protein	L	Replication, recombination and repair
AM1_6278	transposase, putative	L	Replication, recombination and repair
AM1_6285	transposase, IS4 family	L	Replication, recombination and repair
AM1_6286	conserved hypothetical protein	L	Replication, recombination and repair
AM1_6309	transposase, IS4 family	L	Replication, recombination and repair
AM1_6393	transposase, putative	L	Replication, recombination and repair
AM1_6394	transposase, putative	L	Replication, recombination and repair
AM1_5428	histone deacetylase family protein	B	Chromatin structure and dynamics
AM1_0391	lipopolysaccharide biosynthesis protein, putative	D	Cell cycle control, mitosis and meiosis
AM1_0407	lipopolysaccharide biosynthesis protein, putative	D	Cell cycle control, mitosis and meiosis
AM1_0555	Conserved CobQ/CobB/MinD/ParA domain	D	Cell cycle control, mitosis and meiosis
AM1_0806	cell division protein FtsZ	D	Cell cycle control, mitosis and meiosis
AM1_0879	addiction module antitoxin, Axe family protein	D	Cell cycle control, mitosis and meiosis
AM1_1059	septum formation protein Maf-like protein	D	Cell cycle control, mitosis and meiosis
AM1_1213	conserved hypothetical protein	D	Cell cycle control, mitosis and meiosis
AM1_1449	ATPase involved in chromosome partitioning	D	Cell cycle control, mitosis and meiosis
AM1_1450	cell cycle protein, FtsW/RodA/SpoVE family	D	Cell cycle control, mitosis and meiosis
AM1_1720	tRNA(Ile)-lysidine synthase	D	Cell cycle control, mitosis and meiosis
AM1_1811	cell division protein, FtsW/RodA/SpoVE superfamily	D	Cell cycle control, mitosis and meiosis
AM1_1849	cell division ATP-binding protein, putative	D	Cell cycle control, mitosis and meiosis
AM1_1850	permease, putative	D	Cell cycle control, mitosis and meiosis
AM1_1910	lipopolysaccharide biosynthesis protein, putative	D	Cell cycle control, mitosis and meiosis
AM1_1954	conserved hypothetical protein, possible PP loop protein	D	Cell cycle control, mitosis and meiosis
AM1_2182	glucose-inhibited dvision protein A	D	Cell cycle control, mitosis and meiosis
AM1_2603	addiction module antitoxin, Axe family protein, putative	D	Cell cycle control, mitosis and meiosis
AM1_2741	prevent-host-death family protein, putative	D	Cell cycle control, mitosis and meiosis
AM1_2750	addiction module antitoxin, Axe family, putative	D	Cell cycle control, mitosis and meiosis
AM1_2805	chromosome segregation protein SMC	D	Cell cycle control, mitosis and meiosis
AM1_2807	conserved hypothetical protein	D	Cell cycle control, mitosis and meiosis
AM1_2871	hypothetical protein	D	Cell cycle control, mitosis and meiosis
AM1_3544	conserved hypothetical protein	D	Cell cycle control, mitosis and meiosis
AM1_4067	conserved hypothetical protein	D	Cell cycle control, mitosis and meiosis
AM1_4239	cell shape determining protein, MreB/Mrl family, putative	D	Cell cycle control, mitosis and meiosis
AM1_4644	septum site-determining protein MinE	D	Cell cycle control, mitosis and meiosis
AM1_4645	septum site-determining protein MinD	D	Cell cycle control, mitosis and meiosis
AM1_4646	septum formation inhibitor MinC	D	Cell cycle control, mitosis and meiosis
AM1_4837	lipopolysaccharide biosynthesis protein, putative	D	Cell cycle control, mitosis and meiosis
AM1_4861	conserved hypothetical protein	D	Cell cycle control, mitosis and meiosis
AM1_5189	cell shape determining protein, MreB/Mrl family	D	Cell cycle control, mitosis and meiosis
AM1_5627	amidase enhancer, putative	D	Cell cycle control, mitosis and meiosis
AM1_5726	lipopolysaccharide biosynthesis protein, putative	D	Cell cycle control, mitosis and meiosis
AM1_5748	SpoIID/LytB domain protein	D	Cell cycle control, mitosis and meiosis
AM1_0137	ABC transporter, ATP-binding protein	V	Defense mechanisms
AM1_0288	HNH endonuclease family protein	V	Defense mechanisms
AM1_0362	DNA-damage-inducible protein, putative	V	Defense mechanisms
AM1_0386	ABC transporter, ATP-binding protein	V	Defense mechanisms
AM1_0471	AcrB/AcrD/AcrF family protein	V	Defense mechanisms
AM1_0647	ABC transporter, permease protein	V	Defense mechanisms
AM1_0648	ATP transporter, ATP-binding region	V	Defense mechanisms
AM1_0672	type I restriction enzyme R protein	V	Defense mechanisms
AM1_0678	type I restriction-modification enzyme S subunit	V	Defense mechanisms
AM1_0679	type I restriction modification system M subunit, putative	V	Defense mechanisms
AM1_0680	type I restriction-modification system, M subunit, putative	V	Defense mechanisms
AM1_0974	ABC transporter, ATP-binding protein	V	Defense mechanisms
AM1_0977	DevC protein	V	Defense mechanisms
AM1_0986	ABC transporter ATPase protein	V	Defense mechanisms
AM1_0987	DevC protein, putative	V	Defense mechanisms
AM1_1064	undecaprenyl-diphosphatase, putative	V	Defense mechanisms
AM1_1176	hypothetical protein	V	Defense mechanisms
AM1_1494	conserved hypothetical protein	V	Defense mechanisms
AM1_1537	beta-lactamase, putative	V	Defense mechanisms
AM1_1589	conserved domain protein	V	Defense mechanisms
AM1_1592	ABC transporter ATP-binding protein, putative	V	Defense mechanisms
AM1_1601	ABC transporter ATP-binding protein	V	Defense mechanisms
AM1_1602	ABC transporter, permease protein	V	Defense mechanisms
AM1_1743	ABC transporter, ATP-binding protein	V	Defense mechanisms
AM1_1759	ABC transporter, ATP-binding protein, putative	V	Defense mechanisms
AM1_1767	RND multidrug efflux transporter	V	Defense mechanisms
AM1_1804	beta-lactamase, putative	V	Defense mechanisms
AM1_1819	ABC transporter, ATP-binding protein	V	Defense mechanisms
AM1_1820	DevC-like ABC transporter permease protein	V	Defense mechanisms
AM1_1912	ABC transporter, ATP-binding/permease protein	V	Defense mechanisms
AM1_2178	ABC transporter, ATP-binding, FHA domain protein	V	Defense mechanisms
AM1_2233	type I restriction-modification system S subunit	V	Defense mechanisms
AM1_2236	type I restriction-modification system, M subunit	V	Defense mechanisms
AM1_2237	type I restriction-modification system, R subunit, putative	V	Defense mechanisms
AM1_2334	conserved hypothetical membrane protein	V	Defense mechanisms
AM1_2335	ABC transporter, ATP-binding protein	V	Defense mechanisms
AM1_2438	HNH endonuclease family protein	V	Defense mechanisms
AM1_2464	ABC transporter, ATP-binding protein	V	Defense mechanisms
AM1_2480	multidrug resistance protein, putative	V	Defense mechanisms
AM1_2492	LD-carboxypeptidase family protein	V	Defense mechanisms
AM1_2542	acriflavin resistance protein, putative	V	Defense mechanisms
AM1_2572	DevC protein, putative	V	Defense mechanisms
AM1_2573	DevA like ABC transporter ATPase component	V	Defense mechanisms
AM1_2597	vancomycin B-type resistance protein VanW, putative	V	Defense mechanisms
AM1_2619	N-acetyl-anhydromuramyl-L-alanine amidase, putative	V	Defense mechanisms
AM1_2872	ABC transporter, ATP-binding protein	V	Defense mechanisms
AM1_2970	ABC transporter, ATP-binding protein	V	Defense mechanisms
AM1_3005	N-acetylmuramoyl-L-alanine amidase, putative	V	Defense mechanisms
AM1_3058	conserved hypothetical protein	V	Defense mechanisms
AM1_3129	aminoglycoside 3-N-acetyltransferase	V	Defense mechanisms
AM1_3182	Type I secretion system ABC transporter, ATPase protein	V	Defense mechanisms
AM1_3502	beta lactamase-related protein, putative	V	Defense mechanisms
AM1_3540	vancomycin B-type resistance protein VanW, putative	V	Defense mechanisms
AM1_3596	MATE efflux family protein	V	Defense mechanisms
AM1_3620	hypothetical protein	V	Defense mechanisms
AM1_3779	ABC transporter, ATP-binding protein	V	Defense mechanisms
AM1_3820	beta-lactamase, putative	V	Defense mechanisms
AM1_3915	conserved hypothetical protein	V	Defense mechanisms
AM1_4009	ABC transporter	V	Defense mechanisms
AM1_4257	hypothetical protein	V	Defense mechanisms
AM1_4269	vancomycin B-type resistance protein VanW, putative	V	Defense mechanisms
AM1_4285	ABC transporter, transmembrane region protein	V	Defense mechanisms
AM1_4306	beta-lactamase, putative	V	Defense mechanisms
AM1_4391	ABC transporter, transmembrane region	V	Defense mechanisms
AM1_4442	MatE efflux family protein	V	Defense mechanisms
AM1_4447	ABC transporter ATP-binding protein	V	Defense mechanisms
AM1_4624	drug exporter-1 ABC transporter ATPase subunit, putative	V	Defense mechanisms
AM1_4625	ABC-2 type transporter	V	Defense mechanisms
AM1_4777	type I restriction enzyme R protein, putative	V	Defense mechanisms
AM1_4781	restriction modification system DNA specificity domain	V	Defense mechanisms
AM1_4782	conserved hypothetical protein	V	Defense mechanisms
AM1_4786	type I restriction-modification system, M subunit, putative	V	Defense mechanisms
AM1_4802	conserved hypothetical protein	V	Defense mechanisms
AM1_5038	macrolide export ATP-binding/permease protein, putative	V	Defense mechanisms
AM1_5039	macrolide export ATP-binding/permease protein, putative	V	Defense mechanisms
AM1_5120	ABC transporter, transmembrane region protein	V	Defense mechanisms
AM1_5325	ferric reductase like transmembrane component family	V	Defense mechanisms
AM1_5538	ABC-2 transporter, permease protein	V	Defense mechanisms
AM1_5602	ABC transporter, permease protein	V	Defense mechanisms
AM1_5603	ABC transporter, ATP-binding protein	V	Defense mechanisms
AM1_5606	ABC transporter, ATP-binding protein	V	Defense mechanisms
AM1_5678	hypothetical protein	V	Defense mechanisms
AM1_5720	ABC transporter, permease protein	V	Defense mechanisms
AM1_6038	ABC transporter, ATP-binding protein	V	Defense mechanisms
AM1_6133	MatE efflux family protein	V	Defense mechanisms
AM1_6139	hydrophobe/amphiphile Efflux-1 (HAE1) Family protein	V	Defense mechanisms
AM1_6226	RNA-directed DNA polymerase	V	Defense mechanisms
AM1_6381	ABC transporter, permease/ATP-binding protein	V	Defense mechanisms
AM1_0004	hypothetical protein	T	Signal transduction mechanisms
AM1_0016	diguanylate cyclase/phosphodiesterase with PAS/PAC sensor	T	Signal transduction mechanisms
AM1_0017	sensor histidine kinase, putative	T	Signal transduction mechanisms
AM1_0018	response regulator	T	Signal transduction mechanisms
AM1_0020	PhoH family protein	T	Signal transduction mechanisms
AM1_0048	GAF domain protein	T	Signal transduction mechanisms
AM1_0067	GTP-binding protein TypA/BipA	T	Signal transduction mechanisms
AM1_0068	two-component hybrid histidine kinase sensor and regulator	T	Signal transduction mechanisms
AM1_0069	diguanylate cyclase (GGDEF domain)	T	Signal transduction mechanisms
AM1_0080	conserved hypothetical protein	T	Signal transduction mechanisms
AM1_0183	STAS domain protein	T	Signal transduction mechanisms
AM1_0193	diguanylate cyclase (GGDEF)	T	Signal transduction mechanisms
AM1_0197	two-component hybrid histidine kinase sensor and regulator	T	Signal transduction mechanisms
AM1_0211	cyclic nucleotide-binding domain	T	Signal transduction mechanisms
AM1_0218	EAL domain protein	T	Signal transduction mechanisms
AM1_0220	two-component hybrid sensor and regulator histidine kinase	T	Signal transduction mechanisms
AM1_0224	two-component sensor histidine kinase	T	Signal transduction mechanisms
AM1_0227	FHA domain containing protein	T	Signal transduction mechanisms
AM1_0267	two-component transcriptional regulator, LuxR family	T	Signal transduction mechanisms
AM1_0268	conserved hypothetical protein	T	Signal transduction mechanisms
AM1_0285	two-component hybrid histidine kinase sensor and regulator	T	Signal transduction mechanisms
AM1_0286	response regulator	T	Signal transduction mechanisms
AM1_0287	signal transduction histidine kinase	T	Signal transduction mechanisms
AM1_0368	hypothetical protein	T	Signal transduction mechanisms
AM1_0394	two-component response regulator	T	Signal transduction mechanisms
AM1_0395	sensory transduction histidine kinase	T	Signal transduction mechanisms
AM1_0469	two-component hybrid histidine kinase sensor and regulator	T	Signal transduction mechanisms
AM1_0480	cyclic nucleotide-binding domain	T	Signal transduction mechanisms
AM1_0515	two-component transcriptional regulator, LuxR family	T	Signal transduction mechanisms
AM1_0516	two-component sensor histidine kinase	T	Signal transduction mechanisms
AM1_0522	diguanylate cyclase/phosphodiesterase, putative	T	Signal transduction mechanisms
AM1_0547	diguanylate cyclase (GGDEF domain)	T	Signal transduction mechanisms
AM1_0548	diguanylate cyclase/phosphodiesterase with GAF domain	T	Signal transduction mechanisms
AM1_0564	diguanylate cyclase (GGDEF domain), putative	T	Signal transduction mechanisms
AM1_0582	diguanylate cyclase/phosphodiesterase with PAS/PAC sensor	T	Signal transduction mechanisms
AM1_0594	arsenate reductase	T	Signal transduction mechanisms
AM1_0635	two-component hybrid sensor and regulator histidine kinase, putative	T	Signal transduction mechanisms
AM1_0636	universal stress protein, putative	T	Signal transduction mechanisms
AM1_0702	adenylate cyclase, putative	T	Signal transduction mechanisms
AM1_0714	EAL and cyclic nucleotide-binding domain protein	T	Signal transduction mechanisms
AM1_0794	two-component transcriptional regulator	T	Signal transduction mechanisms
AM1_0810	transcriptional regulator, Crp/Fnr family	T	Signal transduction mechanisms
AM1_0828	response regulator	T	Signal transduction mechanisms
AM1_0829	two-component sensor histidine kinase	T	Signal transduction mechanisms
AM1_0832	adenylate cyclase, family 3, putative	T	Signal transduction mechanisms
AM1_0908	response regulator receiver domain protein (CheY)	T	Signal transduction mechanisms
AM1_0909	response regulator receiver, putative	T	Signal transduction mechanisms
AM1_0952	transcriptional regulator, putative	T	Signal transduction mechanisms
AM1_0959	histidine kinase, putative	T	Signal transduction mechanisms
AM1_0992	circadian clock protein KaiC	T	Signal transduction mechanisms
AM1_1056	diguanylate cyclase (GGDEF) domain protein	T	Signal transduction mechanisms
AM1_1098	response regulator receiver, putative	T	Signal transduction mechanisms
AM1_1106	response regulator receiver domain protein	T	Signal transduction mechanisms
AM1_1107	response regulator, putative	T	Signal transduction mechanisms
AM1_1156	anti-sigma-factor antagonist	T	Signal transduction mechanisms
AM1_1157	two-component response regulator, putative	T	Signal transduction mechanisms
AM1_1158	anti-sigma regulatory factor	T	Signal transduction mechanisms
AM1_1262	diguanylate cyclase/phosphodiesterase with PAS domain	T	Signal transduction mechanisms
AM1_1379	chemotaxis response regulator, putative	T	Signal transduction mechanisms
AM1_1400	mechanosensitive ion channel/cyclic nucleotide-binding domain protein, putative	T	Signal transduction mechanisms
AM1_1416	PAS sensor diguanylate cyclase/phophodiesterase, putative	T	Signal transduction mechanisms
AM1_1468	two-component sensor histidine kinase	T	Signal transduction mechanisms
AM1_1469	two-component response regulator	T	Signal transduction mechanisms
AM1_1480	two-component transcriptional regulator	T	Signal transduction mechanisms
AM1_1481	two-component sensor histidine kinase	T	Signal transduction mechanisms
AM1_1499	two-component hybrid sensor and regulator	T	Signal transduction mechanisms
AM1_1500	two-component sensor histidine kinase, putative	T	Signal transduction mechanisms
AM1_1501	two-component transcriptional regulator	T	Signal transduction mechanisms
AM1_1557	two-component hybrid sensor and regulator	T	Signal transduction mechanisms
AM1_1565	conserved hypothetical protein	T	Signal transduction mechanisms
AM1_1566	two-component transcriptional regulator, LuxR family	T	Signal transduction mechanisms
AM1_1629	diguanylate cyclase domain protein	T	Signal transduction mechanisms
AM1_1639	diguanylate cyclase (GGDEF)	T	Signal transduction mechanisms
AM1_1646	universal stress protein	T	Signal transduction mechanisms
AM1_1648	response regulator receiver domain protein (CheY)	T	Signal transduction mechanisms
AM1_1721	two-component transcriptional regulator	T	Signal transduction mechanisms
AM1_1725	diguanylate cyclase/phosphodiesterase with PAS/PAC sensor	T	Signal transduction mechanisms
AM1_1726	response regulator	T	Signal transduction mechanisms
AM1_1727	signal transduction histidine kinase	T	Signal transduction mechanisms
AM1_1735	GAF sensor signal transduction histidine kinase	T	Signal transduction mechanisms
AM1_1751	stress response protein	T	Signal transduction mechanisms
AM1_1805	Hpt domain protein	T	Signal transduction mechanisms
AM1_1808	two component transcriptional regulator, LuxR family	T	Signal transduction mechanisms
AM1_1838	conserved hypothetical protein	T	Signal transduction mechanisms
AM1_1841	diguanylate cyclase (GGDEF domain)	T	Signal transduction mechanisms
AM1_1870	two-component hybrid sensor and regulator histidine kinase	T	Signal transduction mechanisms
AM1_1917	conserved hypothetical protein	T	Signal transduction mechanisms
AM1_1934	EAL domain protein	T	Signal transduction mechanisms
AM1_1960	response regulator receiver domain protein, putative	T	Signal transduction mechanisms
AM1_1963	two-component signal transduction sensor histidine kinase	T	Signal transduction mechanisms
AM1_1965	conserved hypothetical protein	T	Signal transduction mechanisms
AM1_1966	signal transduction histidine kinase with HAMP domain	T	Signal transduction mechanisms
AM1_2030	conserved hypothetical protein	T	Signal transduction mechanisms
AM1_2156	phosphohistidine phosphatase SixA	T	Signal transduction mechanisms
AM1_2177	conserved hypothetical protein	T	Signal transduction mechanisms
AM1_2217	two component transcriptional regulator, LuxR family	T	Signal transduction mechanisms
AM1_2240	conserved hypothetical protein	T	Signal transduction mechanisms
AM1_2247	conserved hypothetical protein	T	Signal transduction mechanisms
AM1_2305	sensory box/response regulator, putative	T	Signal transduction mechanisms
AM1_2315	conserved hypothetical protein	T	Signal transduction mechanisms
AM1_2374	protein phosphatase 2C domain protein	T	Signal transduction mechanisms
AM1_2387	two-component sensor histidine kinase	T	Signal transduction mechanisms
AM1_2452	adenylate/guanylate cyclase, putative	T	Signal transduction mechanisms
AM1_2474	hypothetical protein	T	Signal transduction mechanisms
AM1_2504	adaptive response sensory kinase SasA	T	Signal transduction mechanisms
AM1_2514	ppGpp 3'-pyrophosphohydrolase	T	Signal transduction mechanisms
AM1_2556	FHA domain containing protein	T	Signal transduction mechanisms
AM1_2560	conserved hypothetical protein	T	Signal transduction mechanisms
AM1_2581	conserved hypothetical protein	T	Signal transduction mechanisms
AM1_2600	conserved hypothetical protein	T	Signal transduction mechanisms
AM1_2638	FHA domain containing protein	T	Signal transduction mechanisms
AM1_2659	conserved hypothetical protein	T	Signal transduction mechanisms
AM1_2670	conserved hypothetical protein	T	Signal transduction mechanisms
AM1_2687	FHA domain containing protein	T	Signal transduction mechanisms
AM1_2721	conserved hypothetical protein	T	Signal transduction mechanisms
AM1_2725	conserved hypothetical protein	T	Signal transduction mechanisms
AM1_2730	response regulator domain protein	T	Signal transduction mechanisms
AM1_2755	conserved hypothetical protein	T	Signal transduction mechanisms
AM1_2797	response regulator	T	Signal transduction mechanisms
AM1_2800	two-component sensor histidine kinase	T	Signal transduction mechanisms
AM1_2818	conserved hypothetical protein	T	Signal transduction mechanisms
AM1_2832	hypothetical protein	T	Signal transduction mechanisms
AM1_2860	diguanylate cyclase/phosphodiesterase	T	Signal transduction mechanisms
AM1_2926	conserved hypothetical protein	T	Signal transduction mechanisms
AM1_2939	diguanylate cyclase (GGDEF)	T	Signal transduction mechanisms
AM1_2994	cyclic nucleotide-binding protein, putative	T	Signal transduction mechanisms
AM1_2996	diguanylate cyclase/phosphodiesterase (GGDEF & EAL domains), putative	T	Signal transduction mechanisms
AM1_2997	hypothetical protein	T	Signal transduction mechanisms
AM1_3046	diguanylate cyclase	T	Signal transduction mechanisms
AM1_3049	transcriptional regulator, Crp/Fnr family, putative	T	Signal transduction mechanisms
AM1_3059	metallophosphoesterase, putative	T	Signal transduction mechanisms
AM1_3060	conserved hypothetical protein	T	Signal transduction mechanisms
AM1_3100	low molecular weight protein-tyrosine-phosphatase	T	Signal transduction mechanisms
AM1_3101	two component transcriptional regulator, LuxR family	T	Signal transduction mechanisms
AM1_3155	nitrogen-responsive regulatory protein	T	Signal transduction mechanisms
AM1_3189	adenylate cyclase, family 3	T	Signal transduction mechanisms
AM1_3230	two component transcriptional regulator, winged helix family	T	Signal transduction mechanisms
AM1_3241	two-component response regulator (CheY)	T	Signal transduction mechanisms
AM1_3254	signal transduction histidine kinase, putative	T	Signal transduction mechanisms
AM1_3285	diguanylate cyclase/phosphodiesterase, putative	T	Signal transduction mechanisms
AM1_3330	diguanylate cyclase/phosphodiesterase with PAS/PAC sensor	T	Signal transduction mechanisms
AM1_3419	conserved hypothetical protein	T	Signal transduction mechanisms
AM1_3454	signal transduction protein containing an EAL domain, a PAS domain, a CBS domain pair and a GGDEF domain	T	Signal transduction mechanisms
AM1_3461	two-component transcriptional regulator	T	Signal transduction mechanisms
AM1_3465	two-component sensor histidine kinase	T	Signal transduction mechanisms
AM1_3466	two-component transcriptional regulator	T	Signal transduction mechanisms
AM1_3481	response regulator receiver domain protein	T	Signal transduction mechanisms
AM1_3498	diguanylate cyclase (GGDEF) domain protein	T	Signal transduction mechanisms
AM1_3566	response regulator	T	Signal transduction mechanisms
AM1_3567	multi-sensor signal transduction histidine kinase domain protein	T	Signal transduction mechanisms
AM1_3568	diguanylate cyclase (GGDEF domain), putative	T	Signal transduction mechanisms
AM1_3569	diguanylate cyclase (GGDEF domain), putative	T	Signal transduction mechanisms
AM1_3711	diguanylate cyclase (GGDEF) domain protein	T	Signal transduction mechanisms
AM1_3716	universal stress protein	T	Signal transduction mechanisms
AM1_3725	two-component transcriptional regulator	T	Signal transduction mechanisms
AM1_3742	response regulator	T	Signal transduction mechanisms
AM1_3743	two-component response regulator, putative	T	Signal transduction mechanisms
AM1_3789	serine phosphatase, putative	T	Signal transduction mechanisms
AM1_3846	response regulator receiver domain protein (CheY), putative	T	Signal transduction mechanisms
AM1_3869	PAS/PAC sensor signal transduction histidine kinase	T	Signal transduction mechanisms
AM1_3870	PAS/PAC sensor signal transduction histidine kinase	T	Signal transduction mechanisms
AM1_3871	response regulator receiver, CheY-like protein	T	Signal transduction mechanisms
AM1_3875	EAL domain protein	T	Signal transduction mechanisms
AM1_3916	response regulator	T	Signal transduction mechanisms
AM1_3935	diguanylate cyclase/phosphodiesterase with PAS/PAC sensor	T	Signal transduction mechanisms
AM1_3937	two-component response regulator	T	Signal transduction mechanisms
AM1_3967	adenylate/guanylate cyclase	T	Signal transduction mechanisms
AM1_4053	two-component transcriptional regulator	T	Signal transduction mechanisms
AM1_4057	response regulator	T	Signal transduction mechanisms
AM1_4061	sensor histidine kinase	T	Signal transduction mechanisms
AM1_4072	diguanylate cyclase/phosphodiesterase with PAS/PAC and GAF domains	T	Signal transduction mechanisms
AM1_4100	phosphate starvation-induced protein PhoH, putative	T	Signal transduction mechanisms
AM1_4123	signal transduction protein with Nacht domain, putative	T	Signal transduction mechanisms
AM1_4200	anti-sigma-factor antagonist	T	Signal transduction mechanisms
AM1_4214	two-component sensor histidine kinase	T	Signal transduction mechanisms
AM1_4273	FHA domain protein	T	Signal transduction mechanisms
AM1_4282	two-component hybrid sensor and regulator histidine kinase	T	Signal transduction mechanisms
AM1_4304	conserved hypothetical protein	T	Signal transduction mechanisms
AM1_4314	diguanylate cyclase	T	Signal transduction mechanisms
AM1_4363	anti-sigma factor antagonist	T	Signal transduction mechanisms
AM1_4373	mechanosensitive ion channel, putative	T	Signal transduction mechanisms
AM1_4430	circadian input kinase	T	Signal transduction mechanisms
AM1_4519	conserved hypothetical protein with FHA domain	T	Signal transduction mechanisms
AM1_4521	FHA domain protein	T	Signal transduction mechanisms
AM1_4535	signal transduction protein with Nacht domain, putative	T	Signal transduction mechanisms
AM1_4536	response regulator receiver, CheY-like protein	T	Signal transduction mechanisms
AM1_4537	two-component sensor histidine kinase	T	Signal transduction mechanisms
AM1_4571	diguanylate cyclase (GGDEF domain)	T	Signal transduction mechanisms
AM1_4613	FHA domain protein	T	Signal transduction mechanisms
AM1_4772	GGDEF domain protein	T	Signal transduction mechanisms
AM1_4793	two-component hybrid sensor and regulator	T	Signal transduction mechanisms
AM1_4794	response regulator	T	Signal transduction mechanisms
AM1_4795	histidine kinase, putative	T	Signal transduction mechanisms
AM1_4822	two-component hybrid sensor and regulator	T	Signal transduction mechanisms
AM1_4827	ggdef family protein	T	Signal transduction mechanisms
AM1_4863	cellulose synthase catalytic subunit	T	Signal transduction mechanisms
AM1_4886	cyclic nucleotide-binding domain	T	Signal transduction mechanisms
AM1_4894	BolA family protein	T	Signal transduction mechanisms
AM1_4914	serine/threonine protein phosphatase	T	Signal transduction mechanisms
AM1_4921	universal stress protein, putative	T	Signal transduction mechanisms
AM1_4945	diguanylate cyclase/phosphodiesterase with EAL domain	T	Signal transduction mechanisms
AM1_4948	response regulator	T	Signal transduction mechanisms
AM1_4979	response regulator receiver modulated diguanylate cyclase protein, putative	T	Signal transduction mechanisms
AM1_4980	diguanylate cyclase/phosphodiesterase, putative	T	Signal transduction mechanisms
AM1_4981	PAS sensor diguanylate cyclase, putative	T	Signal transduction mechanisms
AM1_4996	PAS/PAC domain protein	T	Signal transduction mechanisms
AM1_5049	universal stress family protein	T	Signal transduction mechanisms
AM1_5051	sensor histidine kinase, putative	T	Signal transduction mechanisms
AM1_5052	two component transcriptional regulator, LuxR family	T	Signal transduction mechanisms
AM1_5055	protein phosphatase 2C, putative	T	Signal transduction mechanisms
AM1_5056	response regulator	T	Signal transduction mechanisms
AM1_5057	two-component hybrid histidine kinase sensor and regulator	T	Signal transduction mechanisms
AM1_5058	two-component hybrid histidine kinase sensor and regulator	T	Signal transduction mechanisms
AM1_5067	two-component transcriptional regulator, LuxR family	T	Signal transduction mechanisms
AM1_5068	histidine kinase domain protein	T	Signal transduction mechanisms
AM1_5080	conserved hypothetical protein	T	Signal transduction mechanisms
AM1_5081	conserved hypothetical protein	T	Signal transduction mechanisms
AM1_5088	diguanylate cyclase/phosphodiesterase with EAL and GAF domains	T	Signal transduction mechanisms
AM1_5096	two-component transcriptional regulator	T	Signal transduction mechanisms
AM1_5108	PAS/PAC sensor signal transduction histidine kinase	T	Signal transduction mechanisms
AM1_5118	diguanylate cyclase/phosphodiesterase	T	Signal transduction mechanisms
AM1_5140	transcriptional regulator, Crp/Fnr family	T	Signal transduction mechanisms
AM1_5145	two-component sensor histidine kinase, putative	T	Signal transduction mechanisms
AM1_5154	diguanylate cyclase/phosphodiesterase with PAS/PAC sensor, putative	T	Signal transduction mechanisms
AM1_5169	two component transcriptional regulator, AraC family	T	Signal transduction mechanisms
AM1_5170	two-component sensor histidine kinase, putative	T	Signal transduction mechanisms
AM1_5192	FHA domain protein	T	Signal transduction mechanisms
AM1_5211	diguanylate cyclase/phosphodiesterase with response regulator, putative	T	Signal transduction mechanisms
AM1_5227	cyclic diguanylate phosphodiesterase (EAL) domain protein	T	Signal transduction mechanisms
AM1_5241	HPP family protein	T	Signal transduction mechanisms
AM1_5261	sensor histidine kinase	T	Signal transduction mechanisms
AM1_5262	two-component transcriptional regulator	T	Signal transduction mechanisms
AM1_5302	conserved hypothetical protein	T	Signal transduction mechanisms
AM1_5308	two-component hybrid sensor and regulator	T	Signal transduction mechanisms
AM1_5326	conserved hypothetical protein	T	Signal transduction mechanisms
AM1_5354	FHA domain protein	T	Signal transduction mechanisms
AM1_5360	protein serine/threonine phosphatase, putative	T	Signal transduction mechanisms
AM1_5391	hypothetical protein	T	Signal transduction mechanisms
AM1_5501	anti-sigma factor antagonist, putative	T	Signal transduction mechanisms
AM1_5528	two-component sensor histidine kinase, putative	T	Signal transduction mechanisms
AM1_5539	two-component sensor histidine kinase	T	Signal transduction mechanisms
AM1_5540	two-component transcriptional regulator	T	Signal transduction mechanisms
AM1_5554	cyclic nucleotide-binding domain protein	T	Signal transduction mechanisms
AM1_5569	diguanylate cyclase/phosphodiesterase with PAS/PAC sensor, putative	T	Signal transduction mechanisms
AM1_5588	dual specificity protein phosphatase, putative	T	Signal transduction mechanisms
AM1_5605	serine/threonine protein phosphatase 2C	T	Signal transduction mechanisms
AM1_5623	PAS sensor diguanylate cyclase, putative	T	Signal transduction mechanisms
AM1_5637	diguanylate cyclase (GGDEF)	T	Signal transduction mechanisms
AM1_5638	two-component hybrid sensor and regulator, putative	T	Signal transduction mechanisms
AM1_5663	two-component transcriptional regulator	T	Signal transduction mechanisms
AM1_5668	two-component hybrid sensor and regulator, putative	T	Signal transduction mechanisms
AM1_5687	GAF domain protein	T	Signal transduction mechanisms
AM1_5688	two-component hybrid sensor and regulator histidine kinase, putative	T	Signal transduction mechanisms
AM1_5704	two-component sensor histidine kinase	T	Signal transduction mechanisms
AM1_5858	diguanylate cyclase (GGDEF) domain protein	T	Signal transduction mechanisms
AM1_5859	diguanylate cyclase/phosphodiesterase with PAS/PAC and GAF sensor	T	Signal transduction mechanisms
AM1_5891	PAS domain S-box	T	Signal transduction mechanisms
AM1_5892	chemotaxis response regulator, putative	T	Signal transduction mechanisms
AM1_5894	bacteriophytochrome	T	Signal transduction mechanisms
AM1_5895	response regulator reciever protein	T	Signal transduction mechanisms
AM1_5896	response regulator	T	Signal transduction mechanisms
AM1_5897	PAS/PAC sensor signal transduction histidine kinase	T	Signal transduction mechanisms
AM1_5924	conserved hypothetical protein	T	Signal transduction mechanisms
AM1_5925	conserved hypothetical protein	T	Signal transduction mechanisms
AM1_5960	diguanylate cyclase	T	Signal transduction mechanisms
AM1_5975	two-component hybrid sensor and regulator	T	Signal transduction mechanisms
AM1_5976	two-component response regulator, putative	T	Signal transduction mechanisms
AM1_5997	two-component hybrid sensor and regulator histidine kinase	T	Signal transduction mechanisms
AM1_6006	transcriptional regulator, Crp/Fnr family, putative	T	Signal transduction mechanisms
AM1_6053	GGDEF family protein	T	Signal transduction mechanisms
AM1_6056	hypothetical protein	T	Signal transduction mechanisms
AM1_6067	sensory transduction histidine kinase, putative	T	Signal transduction mechanisms
AM1_6069	response regulator receiver domain protein	T	Signal transduction mechanisms
AM1_6070	sensory transduction histidine kinase, putative	T	Signal transduction mechanisms
AM1_6199	diguanylate cyclase (GGDEF domain), putative	T	Signal transduction mechanisms
AM1_6205	two component transcriptional regulator, winged helix family	T	Signal transduction mechanisms
AM1_6206	two-component sensor histidine kinase	T	Signal transduction mechanisms
AM1_6216	conserved hypothetical protein	T	Signal transduction mechanisms
AM1_6265	FHA domain protein	T	Signal transduction mechanisms
AM1_6282	GAF domain protein	T	Signal transduction mechanisms
AM1_6305	two-component hybrid sensor and regulator	T	Signal transduction mechanisms
AM1_6306	response regulator	T	Signal transduction mechanisms
AM1_6313	two component transcriptional regulator, LuxR family	T	Signal transduction mechanisms
AM1_6323	protein tyrosine phosphatase, putative	T	Signal transduction mechanisms
AM1_6332	two component transcriptional regulator, winged helix family	T	Signal transduction mechanisms
AM1_6333	two-component sensor histidine kinase	T	Signal transduction mechanisms
AM1_6334	universal stress protein	T	Signal transduction mechanisms
AM1_6336	universal stress family protein	T	Signal transduction mechanisms
AM1_6338	CHASE2 domain protein	T	Signal transduction mechanisms
AM1_6357	signal transduction histidine kinase	T	Signal transduction mechanisms
AM1_6358	two-component hybrid sensor and regulator, putative	T	Signal transduction mechanisms
AM1_6359	two-component hybrid sensory histidine kinase, putative	T	Signal transduction mechanisms
AM1_6368	conserved hypothetical protein	T	Signal transduction mechanisms
AM1_6374	two-component sensor histidine kinase	T	Signal transduction mechanisms
AM1_6386	response regulator	T	Signal transduction mechanisms
AM1_6387	two component transcriptional regulator, winged helix family	T	Signal transduction mechanisms
AM1_6402	conserved hypothetical protein	T	Signal transduction mechanisms
AM1_0049	nucleoside-diphosphate-sugar epimerase, putative	M	Cell wall/membrane biogenesis
AM1_0073	mechanosensitive ion channel, putative	M	Cell wall/membrane biogenesis
AM1_0151	D-alanyl-D-alanine carboxypeptidase, putative	M	Cell wall/membrane biogenesis
AM1_0250	peptidase M23 domain protein	M	Cell wall/membrane biogenesis
AM1_0283	glycosyl transferase WecB/TagA/CpsF family protein, putative	M	Cell wall/membrane biogenesis
AM1_0338	peptidase M23 domain protein	M	Cell wall/membrane biogenesis
AM1_0373	glycosyl transferase, family 2	M	Cell wall/membrane biogenesis
AM1_0377	glycosyl transferase, group 1	M	Cell wall/membrane biogenesis
AM1_0379	glycosyl transferase, group 1 family protein, putative	M	Cell wall/membrane biogenesis
AM1_0380	glycosyl transferase, group 1 family protein	M	Cell wall/membrane biogenesis
AM1_0384	glycosyl transferase, group 1 family protein	M	Cell wall/membrane biogenesis
AM1_0387	glycosyl transferase, group 1 family protein, putative	M	Cell wall/membrane biogenesis
AM1_0393	NAD-dependent epimerase/dehydratase family protein, putative	M	Cell wall/membrane biogenesis
AM1_0403	dTDP-4-dehydrorhamnose 3,5-epimerase	M	Cell wall/membrane biogenesis
AM1_0404	glucose-1-phosphate thymidylyltransferase	M	Cell wall/membrane biogenesis
AM1_0405	dTDP-glucose 4,6-dehydratase, putative	M	Cell wall/membrane biogenesis
AM1_0429	rare lipoprotein A, putative	M	Cell wall/membrane biogenesis
AM1_0454	efflux transporter, RND family, MFP subunit protein, putative	M	Cell wall/membrane biogenesis
AM1_0518	undecaprenyl-phosphate galactose phosphotransferase, putative	M	Cell wall/membrane biogenesis
AM1_0562	peptidase M23B	M	Cell wall/membrane biogenesis
AM1_0575	glycosyl transferase, group 1, putative	M	Cell wall/membrane biogenesis
AM1_0581	lipid-A-disaccharide synthase	M	Cell wall/membrane biogenesis
AM1_0583	acyl-[acyl-carrier-protein]--UDP-N- acetylglucosamine O-acyltransferase	M	Cell wall/membrane biogenesis
AM1_0586	UDP-3-0-acyl N-acetylglucosamine deacetylase	M	Cell wall/membrane biogenesis
AM1_0587	surface antigen variable number	M	Cell wall/membrane biogenesis
AM1_0602	glutamate racemase	M	Cell wall/membrane biogenesis
AM1_0624	peptidase M23 domain protein	M	Cell wall/membrane biogenesis
AM1_0646	efflux transporter, RND family, MFP subunit, putative	M	Cell wall/membrane biogenesis
AM1_0693	peptidase, M50 family	M	Cell wall/membrane biogenesis
AM1_0735	hypothetical protein	M	Cell wall/membrane biogenesis
AM1_0777	acetyltransferase, putative	M	Cell wall/membrane biogenesis
AM1_0800	glycosyl transferase, group 1 family protein	M	Cell wall/membrane biogenesis
AM1_0803	dTDP-4-dehydrorhamnose reductase	M	Cell wall/membrane biogenesis
AM1_0847	penicillin-binding protein, putative	M	Cell wall/membrane biogenesis
AM1_0849	S-adenosyl-methyltransferase MraW, putative	M	Cell wall/membrane biogenesis
AM1_0858	alanine racemase, putative	M	Cell wall/membrane biogenesis
AM1_0934	glycosyl transferase, group 2 family protein	M	Cell wall/membrane biogenesis
AM1_0943	UDP-N-acetylglucosamine 1-carboxyvinyltransferase, putative	M	Cell wall/membrane biogenesis
AM1_0978	membrane fusion protein DevB, putative	M	Cell wall/membrane biogenesis
AM1_0988	secretion protein HlyD, putative	M	Cell wall/membrane biogenesis
AM1_1023	glycosyl transferase, group 2 family protein	M	Cell wall/membrane biogenesis
AM1_1024	glycosyl transferase, group 1	M	Cell wall/membrane biogenesis
AM1_1025	glycosyl transferase, group 1 family protein, putative	M	Cell wall/membrane biogenesis
AM1_1027	glycosyl transferase, family 2	M	Cell wall/membrane biogenesis
AM1_1112	NAD dependent epimerase/dehydratase family protein	M	Cell wall/membrane biogenesis
AM1_1153	peptidase M23 domain protein	M	Cell wall/membrane biogenesis
AM1_1350	UDP-3-O-[3-hydroxymyristoyl] glucosamine N-acyltransferase	M	Cell wall/membrane biogenesis
AM1_1404	UDP-N-acetylmuramoylalanyl-D-glutamate--2, 6-diaminopimelate ligase	M	Cell wall/membrane biogenesis
AM1_1431	diacylglycerol kinase	M	Cell wall/membrane biogenesis
AM1_1454	fasciclin domain protein	M	Cell wall/membrane biogenesis
AM1_1508	peptidase, putative	M	Cell wall/membrane biogenesis
AM1_1525	UDP-N-acetylmuramoylalanine--D-glutamate ligase, putative	M	Cell wall/membrane biogenesis
AM1_1579	conserved hypothetical protein	M	Cell wall/membrane biogenesis
AM1_1585	NAD-dependent epimerase/dehydratase	M	Cell wall/membrane biogenesis
AM1_1703	penicillin-binding protein 1A, putative	M	Cell wall/membrane biogenesis
AM1_1710	peptidase, M50 family	M	Cell wall/membrane biogenesis
AM1_1744	penicillin-binding protein, 1A family	M	Cell wall/membrane biogenesis
AM1_1758	HlyD family secretion protein	M	Cell wall/membrane biogenesis
AM1_1766	efflux transporter, RND family, MFP subunit	M	Cell wall/membrane biogenesis
AM1_1789	apolipoprotein N-acyltransferase	M	Cell wall/membrane biogenesis
AM1_1799	UDP-N-acetylenolpyruvoylglucosamine reductase	M	Cell wall/membrane biogenesis
AM1_1800	UDP-N-acetylmuramate--L-alanine ligase	M	Cell wall/membrane biogenesis
AM1_1821	membrane fusion protein, putative	M	Cell wall/membrane biogenesis
AM1_1832	D-alanyl-D-alanine carboxypeptidase	M	Cell wall/membrane biogenesis
AM1_1848	glycosyl transferase WecB/TagA/CpsF family protein	M	Cell wall/membrane biogenesis
AM1_1894	glycosyl transferase, group 1 family protein	M	Cell wall/membrane biogenesis
AM1_1896	glycosyl transferase, group 1 family protein	M	Cell wall/membrane biogenesis
AM1_1897	hypothetical protein	M	Cell wall/membrane biogenesis
AM1_1900	glycosyl transferase, group 1 family protein, putative	M	Cell wall/membrane biogenesis
AM1_1906	group 1 glycosyltransferase, putative	M	Cell wall/membrane biogenesis
AM1_1911	glycosyl transferase, group 1	M	Cell wall/membrane biogenesis
AM1_1939	probable undecaprenyl-phosphate N-acetylglucosaminyl 1-phosphatetransferase	M	Cell wall/membrane biogenesis
AM1_1950	rare lipoprotein A	M	Cell wall/membrane biogenesis
AM1_2021	polysaccharide export protein	M	Cell wall/membrane biogenesis
AM1_2059	UDP-glucose 4-epimerase	M	Cell wall/membrane biogenesis
AM1_2060	glycosyl transferase, group 4 family protein, putative	M	Cell wall/membrane biogenesis
AM1_2077	conserved hypothetical protein	M	Cell wall/membrane biogenesis
AM1_2083	peptidase S41B	M	Cell wall/membrane biogenesis
AM1_2090	hypothetical protein	M	Cell wall/membrane biogenesis
AM1_2136	N-acetylmuramoyl-L-alanine amidase, putative	M	Cell wall/membrane biogenesis
AM1_2185	alginate O-acetylation protein	M	Cell wall/membrane biogenesis
AM1_2188	glucose-1-phosphate cytidylyltransferase, putative	M	Cell wall/membrane biogenesis
AM1_2189	NAD-dependent epimerase/dehydratase	M	Cell wall/membrane biogenesis
AM1_2190	dTDP-4-dehydrorhamnose 3,5-epimerase	M	Cell wall/membrane biogenesis
AM1_2191	NAD dependent epimerase/dehydratase, putative	M	Cell wall/membrane biogenesis
AM1_2194	3-deoxy-D-manno-octulosonate cytidylyltransferase	M	Cell wall/membrane biogenesis
AM1_2195	3-deoxy-8-phosphooctulonate synthase	M	Cell wall/membrane biogenesis
AM1_2197	hypothetical protein	M	Cell wall/membrane biogenesis
AM1_2198	hypothetical protein	M	Cell wall/membrane biogenesis
AM1_2200	glycosyl transferase, group 1, putative	M	Cell wall/membrane biogenesis
AM1_2216	O-antigen polymerase, putative	M	Cell wall/membrane biogenesis
AM1_2239	glycosyl transferase, group 1, putative	M	Cell wall/membrane biogenesis
AM1_2311	D-Ala-D-Ala carboxypeptidase	M	Cell wall/membrane biogenesis
AM1_2352	peptidase M23 domain protein	M	Cell wall/membrane biogenesis
AM1_2365	dTDP-glucose 4-6-dehydratase, putative	M	Cell wall/membrane biogenesis
AM1_2366	UDP-glucose 6-dehydrogenase	M	Cell wall/membrane biogenesis
AM1_2367	D-alanyl-d-alanine dipeptidase, putative	M	Cell wall/membrane biogenesis
AM1_2375	glucosamine--fructose-6-phosphate aminotransferase, putative	M	Cell wall/membrane biogenesis
AM1_2394	3,8-divinyl protochlorophyllide a 8-vinyl reductase, putative	M	Cell wall/membrane biogenesis
AM1_2423	methyltransferase GidB	M	Cell wall/membrane biogenesis
AM1_2429	outer membrane efflux protein	M	Cell wall/membrane biogenesis
AM1_2432	glycosyl transferase, group 2 family protein, putative	M	Cell wall/membrane biogenesis
AM1_2460	conserved hypothetical protein	M	Cell wall/membrane biogenesis
AM1_2468	glycosyl transferase, group 1	M	Cell wall/membrane biogenesis
AM1_2469	glycosyl transferase, group 1	M	Cell wall/membrane biogenesis
AM1_2479	efflux transporter, RND family, MFP subunit, putative	M	Cell wall/membrane biogenesis
AM1_2491	glycosyl transferase, group 1	M	Cell wall/membrane biogenesis
AM1_2518	N-acetylmuramoyl-L-alanine amidase, putative	M	Cell wall/membrane biogenesis
AM1_2527	mannose-1-phosphate guanylyltransferase	M	Cell wall/membrane biogenesis
AM1_2543	efflux transporter, RND family, MFP subunit	M	Cell wall/membrane biogenesis
AM1_2571	DevB-like secretion protein, putative	M	Cell wall/membrane biogenesis
AM1_2595	D-alanine--D-alanine ligase A	M	Cell wall/membrane biogenesis
AM1_2665	hypothetical protein	M	Cell wall/membrane biogenesis
AM1_2666	NmrA family protein	M	Cell wall/membrane biogenesis
AM1_2682	glycosyl transferase WecB/TagA/CpsF, putative	M	Cell wall/membrane biogenesis
AM1_2683	M23 peptidase domain protein	M	Cell wall/membrane biogenesis
AM1_2699	glycosyl transferase, group 2 family protein	M	Cell wall/membrane biogenesis
AM1_2701	glycosyl transferase, group 1 family protein, putative	M	Cell wall/membrane biogenesis
AM1_2706	NAD-dependent epimerase/dehydratase, putative	M	Cell wall/membrane biogenesis
AM1_2714	glycosyl transferase, group 1	M	Cell wall/membrane biogenesis
AM1_2789	hypothetical protein	M	Cell wall/membrane biogenesis
AM1_2796	glycosyl transferase, group 2 family protein, putative	M	Cell wall/membrane biogenesis
AM1_2806	glycosyl transferase, group 2 family protein	M	Cell wall/membrane biogenesis
AM1_2808	chain length determinant protein, putative	M	Cell wall/membrane biogenesis
AM1_2812	UDP-sulfoquinovose synthase, putative	M	Cell wall/membrane biogenesis
AM1_2853	UDP-N-acetylmuramoyl-tripeptide--D-alanyl-D- alanine ligase	M	Cell wall/membrane biogenesis
AM1_2878	OpcA protein	M	Cell wall/membrane biogenesis
AM1_2999	outer membrane protein A, putative	M	Cell wall/membrane biogenesis
AM1_3099	glycosyl transferase, group 2 family protein	M	Cell wall/membrane biogenesis
AM1_3118	UDP-N-acetylglucosamine 2-epimerase	M	Cell wall/membrane biogenesis
AM1_3124	D-alanine--D-alanine ligase	M	Cell wall/membrane biogenesis
AM1_3127	D-alanyl-D-alanine carboxypeptidase	M	Cell wall/membrane biogenesis
AM1_3166	lipid-A-disaccharide synthase, putative	M	Cell wall/membrane biogenesis
AM1_3169	Nucleotidyl transferase	M	Cell wall/membrane biogenesis
AM1_3183	HlyD family secretion protein	M	Cell wall/membrane biogenesis
AM1_3188	hypothetical protein	M	Cell wall/membrane biogenesis
AM1_3195	glycosyl transferase, group 1 family protein	M	Cell wall/membrane biogenesis
AM1_3217	CsgG family protein, putative	M	Cell wall/membrane biogenesis
AM1_3327	membrane-bound lytic transglycosylase A, putative	M	Cell wall/membrane biogenesis
AM1_3345	penicillin-binding protein 1A (PBP-1a)	M	Cell wall/membrane biogenesis
AM1_3437	penicillin-binding protein, putative	M	Cell wall/membrane biogenesis
AM1_3442	conserved hypothetical protein	M	Cell wall/membrane biogenesis
AM1_3519	undecaprenyl-phosphate glucose phosphotransferase, putative	M	Cell wall/membrane biogenesis
AM1_3556	NAD dependent epimerase/dehydratase family	M	Cell wall/membrane biogenesis
AM1_3607	glycosyl transferase, group 1 family protein, putative	M	Cell wall/membrane biogenesis
AM1_3608	glycosyl transferase, group 1	M	Cell wall/membrane biogenesis
AM1_3609	NDP-sugar dehydratase or epimerase/NAD binding domain 4, putative	M	Cell wall/membrane biogenesis
AM1_3622	DegT/DnrJ/EryC1/StrS aminotransferase family protein	M	Cell wall/membrane biogenesis
AM1_3625	UDP-N-acetyl-D-mannosamine 6-dehydrogenase, putative	M	Cell wall/membrane biogenesis
AM1_3626	capsular polysaccharide biosynthesis protein	M	Cell wall/membrane biogenesis
AM1_3639	NAD dependent epimerase/dehydratase	M	Cell wall/membrane biogenesis
AM1_3648	conserved hypothetical protein	M	Cell wall/membrane biogenesis
AM1_3652	lipoprotein signal peptidase	M	Cell wall/membrane biogenesis
AM1_3661	glycine/ betaine ABC transporter, periplasmic component, putative	M	Cell wall/membrane biogenesis
AM1_3751	D-alanyl-D-alanine carboxypeptidase, putative	M	Cell wall/membrane biogenesis
AM1_3753	o-succinylbenzoic acid (OSB) synthetase	M	Cell wall/membrane biogenesis
AM1_3780	S-layer region-like protein, putative	M	Cell wall/membrane biogenesis
AM1_3785	conserved hypothetical protein	M	Cell wall/membrane biogenesis
AM1_3808	peptidase M23 domain protein	M	Cell wall/membrane biogenesis
AM1_3946	NAD-dependent epimerase/dehydratase family protein	M	Cell wall/membrane biogenesis
AM1_3968	NAD-dependent epimerase/dehydratase, putative	M	Cell wall/membrane biogenesis
AM1_3986	heptosyltransferase family protein	M	Cell wall/membrane biogenesis
AM1_4011	HlyD family secretion protein	M	Cell wall/membrane biogenesis
AM1_4019	glycosyl transferase, group 1 family protein	M	Cell wall/membrane biogenesis
AM1_4021	glycosyl transferase, group 1, putative	M	Cell wall/membrane biogenesis
AM1_4063	membrane-associated zinc metalloprotease, putative	M	Cell wall/membrane biogenesis
AM1_4073	peptidase, M23 family, putative	M	Cell wall/membrane biogenesis
AM1_4118	NAD dependent epimerase/dehydratase family protein	M	Cell wall/membrane biogenesis
AM1_4128	transglycosylase, SLT family	M	Cell wall/membrane biogenesis
AM1_4132	peptidase M23 domain protein	M	Cell wall/membrane biogenesis
AM1_4136	glycosyl transferase, group 1 family protein	M	Cell wall/membrane biogenesis
AM1_4221	glycosyl transferase, family 2	M	Cell wall/membrane biogenesis
AM1_4332	NAD-dependent epimerase/dehydratase family protein, putative	M	Cell wall/membrane biogenesis
AM1_4392	peptidase M23 domain protein	M	Cell wall/membrane biogenesis
AM1_4459	carboxyl--terminal protease	M	Cell wall/membrane biogenesis
AM1_4460	LrgB family protein	M	Cell wall/membrane biogenesis
AM1_4473	NAD-dependent epimerase/dehydratase family protein, putative	M	Cell wall/membrane biogenesis
AM1_4474	hypothetical protein	M	Cell wall/membrane biogenesis
AM1_4475	aminotransferase, DegT/DnrJ/EryC1/StrS family	M	Cell wall/membrane biogenesis
AM1_4478	conserved hypothetical protein	M	Cell wall/membrane biogenesis
AM1_4513	conserved hypothetical protein	M	Cell wall/membrane biogenesis
AM1_4514	glycosyl transferase, group 2 family protein, putative	M	Cell wall/membrane biogenesis
AM1_4547	nucleotidyl transferase protein	M	Cell wall/membrane biogenesis
AM1_4569	glucosamine--fructose-6-phosphate aminotransferase, isomerizing	M	Cell wall/membrane biogenesis
AM1_4576	putative inner membrane glycosyl transferase, family 2	M	Cell wall/membrane biogenesis
AM1_4581	prolipoprotein diacylglyceryl transferase	M	Cell wall/membrane biogenesis
AM1_4636	glycosyl transferase, group 1, putative	M	Cell wall/membrane biogenesis
AM1_4648	undecaprenyldiphospho-muramoylpentapeptide beta-N-acetylglucosaminyltransferase, putative	M	Cell wall/membrane biogenesis
AM1_4667	carboxyl-terminal protease	M	Cell wall/membrane biogenesis
AM1_4717	conserved hypothetical protein	M	Cell wall/membrane biogenesis
AM1_4755	undecaprenyl-phosphate galactosephosphotransferase, putative	M	Cell wall/membrane biogenesis
AM1_4819	RmlD substrate binding domain	M	Cell wall/membrane biogenesis
AM1_4829	glycosyl transferase, group 1, putative	M	Cell wall/membrane biogenesis
AM1_4833	glycosyl transferase, group 1 family protein	M	Cell wall/membrane biogenesis
AM1_4835	glycosyl transferase, group 1 family protein	M	Cell wall/membrane biogenesis
AM1_4836	aminotransferase	M	Cell wall/membrane biogenesis
AM1_4849	carboxyl-terminal protease	M	Cell wall/membrane biogenesis
AM1_4850	glycosyl transferase, group 1 family protein	M	Cell wall/membrane biogenesis
AM1_4868	UDP-N-acetylglucosamine pyrophosphorylase	M	Cell wall/membrane biogenesis
AM1_4956	glycosyl transferase, group 2 family protein	M	Cell wall/membrane biogenesis
AM1_4972	carboxyl--terminal protease	M	Cell wall/membrane biogenesis
AM1_5027	hypothetical protein	M	Cell wall/membrane biogenesis
AM1_5037	secretion protein HlyD	M	Cell wall/membrane biogenesis
AM1_5060	Mechanosensitive ion channel protein	M	Cell wall/membrane biogenesis
AM1_5075	glycosyl transferase, group 1 family protein, putative	M	Cell wall/membrane biogenesis
AM1_5127	NAD-dependent epimerase/dehydratase, putative	M	Cell wall/membrane biogenesis
AM1_5172	glycosyl transferase, group 2 family protein	M	Cell wall/membrane biogenesis
AM1_5188	rod shape-determining protein MreC, putative	M	Cell wall/membrane biogenesis
AM1_5210	glycosyl transferase, family 2	M	Cell wall/membrane biogenesis
AM1_5228	mechanosensitive ion channel	M	Cell wall/membrane biogenesis
AM1_5255	GTP-binding protein lepA	M	Cell wall/membrane biogenesis
AM1_5300	glycosyl transferase, group 1 family protein	M	Cell wall/membrane biogenesis
AM1_5313	N-acetylmuramoyl-L-alanine amidase	M	Cell wall/membrane biogenesis
AM1_5315	mechanosensitive ion channel	M	Cell wall/membrane biogenesis
AM1_5374	peptidase M23 domain protein	M	Cell wall/membrane biogenesis
AM1_5448	outer membrane efflux protein	M	Cell wall/membrane biogenesis
AM1_5478	undecaprenyl-phosphate glucose phosphotransferase	M	Cell wall/membrane biogenesis
AM1_5546	glycosyl transferase, group 1 family protein	M	Cell wall/membrane biogenesis
AM1_5547	glycosyl transferase, group 1 family protein	M	Cell wall/membrane biogenesis
AM1_5548	glycosyl transferase, group 1 family protein, putative	M	Cell wall/membrane biogenesis
AM1_5549	glycosyl transferase, group 1 family protein, putative	M	Cell wall/membrane biogenesis
AM1_5553	carboxyl--terminal protease	M	Cell wall/membrane biogenesis
AM1_5577	UDP-glucose 4-epimerase	M	Cell wall/membrane biogenesis
AM1_5586	glycosyl transferase, group 2 family protein	M	Cell wall/membrane biogenesis
AM1_5651	mechanosensitive ion channel	M	Cell wall/membrane biogenesis
AM1_5653	mechanosensitive ion channel	M	Cell wall/membrane biogenesis
AM1_5702	glycosyl transferase, family 2	M	Cell wall/membrane biogenesis
AM1_5713	glycosyl transferase, group 2 family protein	M	Cell wall/membrane biogenesis
AM1_5714	glycosyl transferase, group 2 family protein	M	Cell wall/membrane biogenesis
AM1_5715	glycosyl transferase, group 1 family protein	M	Cell wall/membrane biogenesis
AM1_5718	glycosyl transferase, group 1 family protein, putative	M	Cell wall/membrane biogenesis
AM1_5721	glycosyl transferase, family 2, putative	M	Cell wall/membrane biogenesis
AM1_5727	glycosyl transferase, group 1 family protein, putative	M	Cell wall/membrane biogenesis
AM1_5729	glycosyl transferase, group 1 family protein	M	Cell wall/membrane biogenesis
AM1_5749	GDP-mannose 4,6-dehydratase	M	Cell wall/membrane biogenesis
AM1_5759	glycosyl transferase, WecB/TagA/CpsF family protein	M	Cell wall/membrane biogenesis
AM1_5761	UDP-N-acetyl-D-mannosamine 6-dehydrogenase, putative	M	Cell wall/membrane biogenesis
AM1_5762	NAD dependent epimerase/dehydratase protein	M	Cell wall/membrane biogenesis
AM1_5763	DegT/DnrJ/EryC1/StrS aminotransferase family protein	M	Cell wall/membrane biogenesis
AM1_5769	conserved hypothetical protein	M	Cell wall/membrane biogenesis
AM1_5771	NAD dependent epimerase/dehydratase family protein	M	Cell wall/membrane biogenesis
AM1_5772	hypothetical protein	M	Cell wall/membrane biogenesis
AM1_5773	conserved hypothetical protein	M	Cell wall/membrane biogenesis
AM1_5776	glycosyl transferase, group 2 family protein, putative	M	Cell wall/membrane biogenesis
AM1_5787	phospho-N-acetylmuramoyl-pentapeptide- transferase, putative	M	Cell wall/membrane biogenesis
AM1_5794	glycosyl transferase, group 2 family protein, putative	M	Cell wall/membrane biogenesis
AM1_5800	glycosyl transferase, group 1 family protein	M	Cell wall/membrane biogenesis
AM1_5876	peptidase M23 domain protein	M	Cell wall/membrane biogenesis
AM1_6048	sucrose synthase	M	Cell wall/membrane biogenesis
AM1_6097	hypothetical protein	M	Cell wall/membrane biogenesis
AM1_6098	conserved hypothetical protein	M	Cell wall/membrane biogenesis
AM1_6107	NAD-dependent epimerase/dehydratase family protein, putative	M	Cell wall/membrane biogenesis
AM1_6119	NADH dehydrogenase/oxidoreductase, putative	M	Cell wall/membrane biogenesis
AM1_6138	efflux transporter, RND family, MFP subunit	M	Cell wall/membrane biogenesis
AM1_6144	NmrA family protein	M	Cell wall/membrane biogenesis
AM1_6145	nmrA-family protein	M	Cell wall/membrane biogenesis
AM1_6370	fasciclin domain protein	M	Cell wall/membrane biogenesis
AM1_6382	glycosyl transferase, group 1 family protein	M	Cell wall/membrane biogenesis
AM1_6391	glycosyl transferase WecB/TagA/CpsF	M	Cell wall/membrane biogenesis
AM1_0417	type II secretion system domain protein/ pilin biogenesis protein PilC	N	Cell motility
AM1_0418	type IV pili twitching motility protein PilT	N	Cell motility
AM1_0419	type IV pilus assembly protein PilB	N	Cell motility
AM1_0542	prepilin-type N- cleavage/methylation domain protein	N	Cell motility
AM1_0779	conserved hypothetical protein	N	Cell motility
AM1_0910	CheW domain protein	N	Cell motility
AM1_0912	methyl-accepting chemotaxis signaling protein, putative	N	Cell motility
AM1_0913	CheA signal transduction histidine kinase	N	Cell motility
AM1_0914	conserved hypothetical protein	N	Cell motility
AM1_1101	chemotaxis histidine kinase, putative	N	Cell motility
AM1_1103	methyl-accepting chemotaxis protein, putative	N	Cell motility
AM1_1104	methyl-accepting chemotaxis protein (MCP) signaling domain, putative	N	Cell motility
AM1_1355	general secretion pathway protein	N	Cell motility
AM1_1378	methyl-accepting chemotaxis protein with GAF domain, putative	N	Cell motility
AM1_1395	type IV pilus assembly protein PilM	N	Cell motility
AM1_1401	cyclase, putative	N	Cell motility
AM1_1845	conserved hypothetical protein	N	Cell motility
AM1_2351	conserved hypothetical protein	N	Cell motility
AM1_2419	type IV pilus prepilin peptidase PilD	N	Cell motility
AM1_2467	general secretion pathway protein E, putative	N	Cell motility
AM1_2968	conserved hypothetical protein	N	Cell motility
AM1_3098	hypothetical protein	N	Cell motility
AM1_3120	type IV pili twitching motility protein PilT	N	Cell motility
AM1_3318	type IV pilin protein, putative	N	Cell motility
AM1_3321	general secretion pathway protein	N	Cell motility
AM1_3739	two-component hybrid sensor and regulator	N	Cell motility
AM1_3740	methyl-accepting chemotaxis protein, putative	N	Cell motility
AM1_3741	hypothetical protein	N	Cell motility
AM1_4054	two-component hybrid sensor and regulator histidine kinase, CheW family	N	Cell motility
AM1_4055	methyl-accepting chemotaxis protein, putative	N	Cell motility
AM1_4056	CheW domain protein	N	Cell motility
AM1_4892	hypothetical protein	N	Cell motility
AM1_4963	conserved domain protein	N	Cell motility
AM1_5076	response regulator receiver, putative	N	Cell motility
AM1_5077	CheA signal transduction histidine kinase	N	Cell motility
AM1_5078	methyl-accepting chemotaxis signaling domain protein	N	Cell motility
AM1_5079	chemotaxis signal transduction protein CheW, putative	N	Cell motility
AM1_5626	type IV pilin protein, putative	N	Cell motility
AM1_5825	prepilin-type N- cleavage/methylation domain protein	N	Cell motility
AM1_5855	conserved hypothetical protein	N	Cell motility
AM1_5881	hypothetical protein	N	Cell motility
AM1_5961	hypothetical protein	N	Cell motility
AM1_5962	conserved hypothetical protein	N	Cell motility
AM1_6019	general secretion pathway protein, putative	N	Cell motility
AM1_6128	conserved hypothetical protein	N	Cell motility
AM1_6176	hypothetical protein	N	Cell motility
AM1_0075	haemagglutination activity domain protein	U	Intracellular trafficking and secretion
AM1_0085	protein-export membrane protein SecD, putative	U	Intracellular trafficking and secretion
AM1_0169	Biopolymer transport protein ExbD/TolR, putative	U	Intracellular trafficking and secretion
AM1_0170	biopolymer transport protein, putative	U	Intracellular trafficking and secretion
AM1_0171	biopolymer transport protein ExbB like, putative	U	Intracellular trafficking and secretion
AM1_0510	peptidase S26 family protein, putative	U	Intracellular trafficking and secretion
AM1_0694	protein-export membrane protein SecF	U	Intracellular trafficking and secretion
AM1_0695	protein-export membrane protein SecD	U	Intracellular trafficking and secretion
AM1_0748	conserved hypothetical protein	U	Intracellular trafficking and secretion
AM1_0958	surface antigen variable number	U	Intracellular trafficking and secretion
AM1_1087	preprotein translocase, SecA subunit	U	Intracellular trafficking and secretion
AM1_1088	multiple antibiotic resistance (MarC)-related protein, putative	U	Intracellular trafficking and secretion
AM1_1091	haemagglutination activity domain protein	U	Intracellular trafficking and secretion
AM1_1398	secretion system protein	U	Intracellular trafficking and secretion
AM1_2139	conserved hypothetical protein	U	Intracellular trafficking and secretion
AM1_2510	haemagglutination activity domain protein	U	Intracellular trafficking and secretion
AM1_2574	signal peptidase I	U	Intracellular trafficking and secretion
AM1_2863	conserved domain protein	U	Intracellular trafficking and secretion
AM1_3092	inner membrane protein OxaA, putative	U	Intracellular trafficking and secretion
AM1_3140	signal peptidase I	U	Intracellular trafficking and secretion
AM1_3141	signal peptidase I	U	Intracellular trafficking and secretion
AM1_3153	conserved hypothetical protein	U	Intracellular trafficking and secretion
AM1_3266	polypeptide-transport-associated, ShlB-type	U	Intracellular trafficking and secretion
AM1_3267	haemagglutination activity domain protein	U	Intracellular trafficking and secretion
AM1_3410	biopolymer transport ExbD/TolR family protein	U	Intracellular trafficking and secretion
AM1_3411	MotA/TolQ/ExbB family proton channel, putative	U	Intracellular trafficking and secretion
AM1_3787	signal recognition particle GTPase	U	Intracellular trafficking and secretion
AM1_4137	signal recognition particle protein	U	Intracellular trafficking and secretion
AM1_4342	haemagglutination activity domain protein	U	Intracellular trafficking and secretion
AM1_4425	conserved hypothetical protein	U	Intracellular trafficking and secretion
AM1_4452	Sec-independent protein translocase TatC	U	Intracellular trafficking and secretion
AM1_4714	preprotein translocase, SecY subunit	U	Intracellular trafficking and secretion
AM1_4902	biopolymer transport ExbD, putative	U	Intracellular trafficking and secretion
AM1_4903	biopolymer transport ExbB, putative	U	Intracellular trafficking and secretion
AM1_4908	signal peptidase I	U	Intracellular trafficking and secretion
AM1_4965	haemagglutination activity domain protein	U	Intracellular trafficking and secretion
AM1_4968	haemagglutination activity domain protein	U	Intracellular trafficking and secretion
AM1_4987	hypothetical protein	U	Intracellular trafficking and secretion
AM1_5513	twin-arginine translocation protein TatA/E family	U	Intracellular trafficking and secretion
AM1_5536	conserved hypothetical protein	U	Intracellular trafficking and secretion
AM1_5879	prepilin-type N- cleavage/methylation domain protein	U	Intracellular trafficking and secretion
AM1_5969	conserved hypothetical protein	U	Intracellular trafficking and secretion
AM1_0005	ADP-ribosylglycohydrolase superfamily	O	Posttranslational modification, protein turnover, chaperones
AM1_0011	signal peptide peptidase SppA, 36K type	O	Posttranslational modification, protein turnover, chaperones
AM1_0114	glutaredoxin-related protein, putative	O	Posttranslational modification, protein turnover, chaperones
AM1_0191	hypothetical protein	O	Posttranslational modification, protein turnover, chaperones
AM1_0239	hypothetical protein	O	Posttranslational modification, protein turnover, chaperones
AM1_0249	conserved domain protein	O	Posttranslational modification, protein turnover, chaperones
AM1_0259	hypothetical protein	O	Posttranslational modification, protein turnover, chaperones
AM1_0263	AAA family ATPase domain protein	O	Posttranslational modification, protein turnover, chaperones
AM1_0402	chaperone ClpB	O	Posttranslational modification, protein turnover, chaperones
AM1_0416	DnaJ-like protein	O	Posttranslational modification, protein turnover, chaperones
AM1_0421	co-chaperone GrpE	O	Posttranslational modification, protein turnover, chaperones
AM1_0422	chaperone protein DnaK	O	Posttranslational modification, protein turnover, chaperones
AM1_0423	chaperone protein DnaJ	O	Posttranslational modification, protein turnover, chaperones
AM1_0424	conserved hypothetical protein	O	Posttranslational modification, protein turnover, chaperones
AM1_0441	pyruvate formate-lyase activating enzyme	O	Posttranslational modification, protein turnover, chaperones
AM1_0457	anaerobic ribonucleoside-triphosphate reductase activating protein	O	Posttranslational modification, protein turnover, chaperones
AM1_0460	FAD-dependent pyridine nucleotide-disulphide oxidoreductase	O	Posttranslational modification, protein turnover, chaperones
AM1_0560	peptidase, M48B family	O	Posttranslational modification, protein turnover, chaperones
AM1_0603	peptidyl-prolyl cis-trans isomerase, cyclophilin-type	O	Posttranslational modification, protein turnover, chaperones
AM1_0620	peptidase, M48 family	O	Posttranslational modification, protein turnover, chaperones
AM1_0630	subtilase family protease	O	Posttranslational modification, protein turnover, chaperones
AM1_0663	hypothetical protein	O	Posttranslational modification, protein turnover, chaperones
AM1_0721	aspartyl/asparaginyl beta-hydroxylase, putative	O	Posttranslational modification, protein turnover, chaperones
AM1_0722	aspartyl/asparaginyl beta-hydroxylase, putative	O	Posttranslational modification, protein turnover, chaperones
AM1_0723	aspartyl/asparaginyl beta-hydroxylase, putative	O	Posttranslational modification, protein turnover, chaperones
AM1_0765	conserved hypothetical protein	O	Posttranslational modification, protein turnover, chaperones
AM1_0796	band 7 family protein, putative	O	Posttranslational modification, protein turnover, chaperones
AM1_0819	hypothetical protein	O	Posttranslational modification, protein turnover, chaperones
AM1_0822	glutaredoxin 3	O	Posttranslational modification, protein turnover, chaperones
AM1_0825	DnaJ-like protein, putative	O	Posttranslational modification, protein turnover, chaperones
AM1_0859	glutathione S-transferase family protein, putative	O	Posttranslational modification, protein turnover, chaperones
AM1_0867	urease accessory protein UreG	O	Posttranslational modification, protein turnover, chaperones
AM1_0868	urease accessory protein UreF	O	Posttranslational modification, protein turnover, chaperones
AM1_0875	probable urease accessory protein UreE	O	Posttranslational modification, protein turnover, chaperones
AM1_0926	SsrA-binding protein	O	Posttranslational modification, protein turnover, chaperones
AM1_0948	glutathione S-transferase C-terminal domain protein, putative	O	Posttranslational modification, protein turnover, chaperones
AM1_0971	TPR domain protein	O	Posttranslational modification, protein turnover, chaperones
AM1_0993	circadian clock protein KaiB	O	Posttranslational modification, protein turnover, chaperones
AM1_1074	glutathione-S-transferase domain protein, putative	O	Posttranslational modification, protein turnover, chaperones
AM1_1081	peptidyl-prolyl cis-trans isomerase, cyclophilin-type	O	Posttranslational modification, protein turnover, chaperones
AM1_1111	chaperone DnaJ family	O	Posttranslational modification, protein turnover, chaperones
AM1_1150	peptidase, M48 family	O	Posttranslational modification, protein turnover, chaperones
AM1_1161	bacterioferritin comigratory protein	O	Posttranslational modification, protein turnover, chaperones
AM1_1172	conserved hypothetical protein	O	Posttranslational modification, protein turnover, chaperones
AM1_1182	glutathione S-transferase N-terminal domain protein	O	Posttranslational modification, protein turnover, chaperones
AM1_1192	hydrogenase accessory protein HupE/UreJ protein, putative	O	Posttranslational modification, protein turnover, chaperones
AM1_1222	FeS assembly protein SufD	O	Posttranslational modification, protein turnover, chaperones
AM1_1223	FeS assembly ATPase SufC	O	Posttranslational modification, protein turnover, chaperones
AM1_1224	FeS assembly protein SufB	O	Posttranslational modification, protein turnover, chaperones
AM1_1230	glutathione S-transferase	O	Posttranslational modification, protein turnover, chaperones
AM1_1308	ATP-dependent metalloprotease FtsH-like protein	O	Posttranslational modification, protein turnover, chaperones
AM1_1351	DnaJ domain protein	O	Posttranslational modification, protein turnover, chaperones
AM1_1360	Mg chelatase-like protein	O	Posttranslational modification, protein turnover, chaperones
AM1_1365	conserved hypothetical protein	O	Posttranslational modification, protein turnover, chaperones
AM1_1405	glutaredoxin 2	O	Posttranslational modification, protein turnover, chaperones
AM1_1410	A and B-type proteasome family	O	Posttranslational modification, protein turnover, chaperones
AM1_1441	O-sialoglycoprotein endopeptidase, putative	O	Posttranslational modification, protein turnover, chaperones
AM1_1464	heat shock protein (HSP20) family protein	O	Posttranslational modification, protein turnover, chaperones
AM1_1529	NifU domain protein	O	Posttranslational modification, protein turnover, chaperones
AM1_1550	anaerobic ribonucleoside-triphosphate reductase activating protein, putative	O	Posttranslational modification, protein turnover, chaperones
AM1_1599	ATP-dependent metalloprotease FtsH-like protein	O	Posttranslational modification, protein turnover, chaperones
AM1_1608	glutathione S-transferase	O	Posttranslational modification, protein turnover, chaperones
AM1_1641	conserved hypothetical protein	O	Posttranslational modification, protein turnover, chaperones
AM1_1653	conserved hypothetical protein	O	Posttranslational modification, protein turnover, chaperones
AM1_1657	conserved hypothetical protein	O	Posttranslational modification, protein turnover, chaperones
AM1_1670	subtilase family protein	O	Posttranslational modification, protein turnover, chaperones
AM1_1718	cytochrome c-type biogenesis protein CcsA	O	Posttranslational modification, protein turnover, chaperones
AM1_1773	protease, putative	O	Posttranslational modification, protein turnover, chaperones
AM1_1781	Ribulose bisphosphate carboxylase activase, putative	O	Posttranslational modification, protein turnover, chaperones
AM1_1788	DnaJ-like protein, putative	O	Posttranslational modification, protein turnover, chaperones
AM1_1791	peptidylprolyl isomerase, FKBP type	O	Posttranslational modification, protein turnover, chaperones
AM1_1809	cytochrome c biogenesis protein CcsB	O	Posttranslational modification, protein turnover, chaperones
AM1_1810	cytochrome c biogenesis protein, thiol reduction transmembrane region, CcdA	O	Posttranslational modification, protein turnover, chaperones
AM1_1868	thioredoxin	O	Posttranslational modification, protein turnover, chaperones
AM1_1924	ADP-ribosylglycohydrolase	O	Posttranslational modification, protein turnover, chaperones
AM1_1945	TPR domain protein	O	Posttranslational modification, protein turnover, chaperones
AM1_1947	ATP-dependent protease, ATP-binding subunit ClpC	O	Posttranslational modification, protein turnover, chaperones
AM1_1987	conserved hypothetical protein	O	Posttranslational modification, protein turnover, chaperones
AM1_2057	DnaK family protein	O	Posttranslatior, chaperones
AM1_6329	TPR domain protein	O	Posttranslational modification, protein turnover, chaperones
AM1_6330	TPR domain protein	O	Posttranslational modification, protein turnover, chaperones
AM1_0043	PBS lyase HEAT repeat NblB-like protein	C	Energy production and conversion
AM1_0132	proton-translocating NAD(P)H-quinone oxidoreductase, chain A, putative	C	Energy production and conversion
AM1_0133	proton-translocating NAD(P)H-quinone oxidoreductase, chain J	C	Energy production and conversion
AM1_0141	mercuric reductase	C	Energy production and conversion
AM1_0212	globin domain protein	C	Energy production and conversion
AM1_0439	formate acetyltransferase	C	Energy production and conversion
AM1_0442	aldehyde-alcohol dehydrogenase	C	Energy production and conversion
AM1_0445	acetate kinase	C	Energy production and conversion
AM1_0450	rieske iron-sulfur (cyt b6f) fusion protein	C	Energy production and conversion
AM1_0634	heme NO binding domain protein	C	Energy production and conversion
AM1_0696	pyruvate dehydrogenase E1 component beta subunit	C	Energy production and conversion
AM1_0780	dehydrogenase containing FAD binding domain	C	Energy production and conversion
AM1_0839	iron-sulfur cluster binding protein, putative	C	Energy production and conversion
AM1_0891	ATP synthase F0, A subunit	C	Energy production and conversion
AM1_0892	ATP synthase F0, C subunit	C	Energy production and conversion
AM1_0893	ATP synthase B' chain	C	Energy production and conversion
AM1_0894	ATP synthase B chain, putative	C	Energy production and conversion
AM1_0895	ATP synthase F1, delta subunit	C	Energy production and conversion
AM1_0896	ATP synthase F1, alpha subunit	C	Energy production and conversion
AM1_0897	ATP synthase F1, gamma subunit	C	Energy production and conversion
AM1_0898	3-isopropylmalate dehydrogenase, putative	C	Energy production and conversion
AM1_1070	glycolate oxidase, subunit GlcD	C	Energy production and conversion
AM1_1209	pyridine nucleotide-disulphide oxidoreductase	C	Energy production and conversion
AM1_1261	glycerophosphoryl diester phosphodiesterase, putative	C	Energy production and conversion
AM1_1324	oxidoreductase, aldo/keto reductase family	C	Energy production and conversion
AM1_1335	alcohol dehydrogenase	C	Energy production and conversion
AM1_1336	aldehyde dehydrogenase	C	Energy production and conversion
AM1_1352	pyruvate dehydrogenase E1 component, alpha subunit	C	Energy production and conversion
AM1_1363	4Fe-4S ferredoxinication, protein turnover, chaperones
AM1_2802	methionine-S-sulfoxide reductase, putative	O	Posttranslational modification, protein turnover, chaperones
AM1_2835	hydrogenase accessory protein HypB	O	Posttranslational modification, protein turnover, chaperones
AM1_2840	anhydro-N-acetylmuramic acid kinase	O	Posttranslational modification, protein turnover, chaperones
AM1_2858	oxidoreductase, 2OG-Fe(II) oxygenase family, putative	O	Posttranslational modification, protein turnover, chaperones
AM1_2923	thiol:disulfide interchange protein TxlA	O	Posttranslational modification, protein turnover, chaperones
AM1_2940	alkyl hydroperoxide reductase/ Thiol specific antioxidant, putative	O	Posttranslational modification, protein turnover, chaperones
AM1_2992	protease, putative	O	Posttranslational modification, protein turnover, chaperones
AM1_2993	heat shock protein (HSP20) family protein	O	Posttranslational modification, protein turnover, chaperones
AM1_3043	conserved hypothetical protein	O	Posttranslational modification, protein turnover, chaperones
AM1_3084	conserved hypothetical protein	O	Posttranslational modification, protein turnover, chaperones
AM1_3121	circadian clock protein containing KaiB domain	O	Posttranslational modification, protein turnover, chaperones
AM1_3147	conserved domain protein	O	Posttranslational modification, protein turnover, chaperones
AM1_3151	conserved hypothetical protein	O	Posttranslational modification, protein turnover, chaperones
AM1_3181	PpiC-type peptidyl-prolyl cis-trans isomerase domain containing protein	O	Posttranslational modification, protein turnover, chaperones
AM1_3214	chaperonin GroEL	O	Posttranslational modification, protein turnover, chaperones
AM1_3218	TPR domain protein	O	Posttranslational modification, protein turnover, chaperones
AM1_3237	ATP-dependent metalloprotease FtsH-like protein	O	Posttranslational modification, protein turnover, chaperones
AM1_3242	DsbA oxidoreductase domain protein, putative	O	Posttranslational modification, protein turnover, chaperones
AM1_3255	thioredoxin reductase, putative	O	Posttranslational modification, protein turnover, chaperones
AM1_3269	TPR domain protein	O	Posttranslational modification, protein turnover, chaperones
AM1_3352	pyridine nucleotide-disulphide oxidoreductase	O	Posttranslational modification, protein turnover, chaperones
AM1_3361	conserved hypothetical protein	O	Posttranslational modification, protein turnover, chaperones
AM1_3421	trypsin-like serine protease, putative	O	Posttranslational modification, protein turnover, chaperones
AM1_3448	trigger factor	O	Posttranslational modification, protein turnover, chaperones
AM1_3449	ATP-dependent Clp protease, proteolytic subunit ClpP	O	Posttranslational modification, protein turnover, chaperones
AM1_3450	ATP-dependent Clp protease, ATP-binding subunit ClpX	O	Posttranslational modification, protein turnover, chaperones
AM1_3463	membrane associated glutaredoxin, putative	O	Posttranslational modification, protein turnover, chaperones
AM1_3680	peroxiredoxin, putative	O	Posttranslational modification, protein turnover, chaperones
AM1_3737	conserved domain protein	O	Posttranslational modification, protein turnover, chaperones
AM1_3738	conserved hypothetical protein	O	Posttranslational modification, protein turnover, chaperones
AM1_3764	band 7 protein, putative	O	Posttranslational modification, protein turnover, chaperones
AM1_3814	redoxin domain protein, putative AhpC/TSA family	O	Posttranslational modification, protein turnover, chaperones
AM1_3877	conserved hypothetical protein	O	Posttranslational modification, protein turnover, chaperones
AM1_3902	conserved hypothetical protein	O	Posttranslational modification, protein turnover, chaperones
AM1_3971	band 7 protein, putative	O	Posttranslational modification, protein turnover, chaperones
AM1_3972	conserved hypothetical protein	O	Posttranslational modification, protein turnover, chaperones
AM1_3977	Peptidase family M48	O	Posttranslational modification, protein turnover, chaperones
AM1_4008	conserved hypothetical protein	O	Posttranslational modification, protein turnover, chaperones
AM1_4074	trypsin-like serine protease	O	Posttranslational modification, protein turnover, chaperones
AM1_4173	redoxin domain protein, putative AhpC/TSA family	O	Posttranslational modification, protein turnover, chaperones
AM1_4353	trypsin-like serine protease	O	Posttranslational modification, protein turnover, chaperones
AM1_4355	dolichyl-phosphate-mannose-protein mannosyltransferase, putative	O	Posttranslational modification, protein turnover, chaperones
AM1_4364	ATP-dependent metalloprotease FtsH-like protein	O	Posttranslational modification, protein turnover, chaperones
AM1_4403	cytochrome c-type biogenesis protein, CcsA-like protein, putative	O	Posttranslational modification, protein turnover, chaperones
AM1_4411	chaperonin GroEL	O	Posttranslational modification, protein turnover, chaperones
AM1_4412	chaperonin GroES	O	Posttranslational modification, protein turnover, chaperones
AM1_4424	glycoprotease family protein, putative	O	Posttranslational modification, protein turnover, chaperones
AM1_4446	methionine-R-sulfoxide reductase, putative	O	Posttranslational modification, protein turnover, chaperones
AM1_4456	conserved domain protein	O	Posttranslational modification, protein turnover, chaperones
AM1_4590	ATP-dependent metalloprotease FtsH-like protein	O	Posttranslational modification, protein turnover, chaperones
AM1_4606	peptidyl-prolyl cis-trans isomerase, cyclophilin-type	O	Posttranslational modification, protein turnover, chaperones
AM1_4622	cytochrome oxidase assembly protein, putative	O	Posttranslational modification, protein turnover, chaperones
AM1_4623	protoheme IX farnesyltransferase	O	Posttranslational modification, protein turnover, chaperones
AM1_4752	glutathione S-transferase, putative	O	Posttranslational modification, protein turnover, chaperones
AM1_4763	conserved hypothetical protein	O	Posttranslational modification, protein turnover, chaperones
AM1_4765	redoxin domain protein, putative AhpC/TSA family	O	Posttranslational modification, protein turnover, chaperones
AM1_4839	thioredoxin	O	Posttranslational modification, protein turnover, chaperones
AM1_4893	glutaredoxin related protein	O	Posttranslational modification, protein turnover, chaperones
AM1_4910	thioredoxin reductase, putative	O	Posttranslational modification, protein turnover, chaperones
AM1_4917	ATP-dependent metalloprotease FtsH-like protein	O	Posttranslational modification, protein turnover, chaperones
AM1_4966	hypothetical protein	O	Posttranslational modification, protein turnover, chaperones
AM1_4974	chaperonin HSP33	O	Posttranslational modification, protein turnover, chaperones
AM1_4988	conserved hypothetical protein	O	Posttranslational modification, protein turnover, chaperones
AM1_5047	peptidyl-prolyl cis-trans isomerase, cyclophilin-type	O	Posttranslational modification, protein turnover, chaperones
AM1_5093	leucyl/phenylalanyl-tRNA--protein transferase	O	Posttranslational modification, protein turnover, chaperones
AM1_5103	urease accessory protein UreD	O	Posttranslational modification, protein turnover, chaperones
AM1_5148	peptidase S1 and S6, chymotrypsin/Hap, putative	O	Posttranslational modification, protein turnover, chaperones
AM1_5249	protease, putative	O	Posttranslational modification, protein turnover, chaperones
AM1_5253	peptidase, M48 family	O	Posttranslational modification, protein turnover, chaperones
AM1_5257	conserved hypothetical protein	O	Posttranslational modification, protein turnover, chaperones
AM1_5290	prohibitin protein, putative	O	Posttranslational modification, protein turnover, chaperones
AM1_5336	redoxin domain protein, putative AhpC/TSA family	O	Posttranslational modification, protein turnover, chaperones
AM1_5342	hypothetical protein	O	Posttranslational modification, protein turnover, chaperones
AM1_5345	glutathione S-transferase N-terminal domain protein	O	Posttranslational modification, protein turnover, chaperones
AM1_5356	methionine-S-sulfoxide reductase	O	Posttranslational modification, protein turnover, chaperones
AM1_5436	bacterioferritin comigratory protein	O	Posttranslational modification, protein turnover, chaperones
AM1_5443	thioredoxin	O	Posttranslational modification, protein turnover, chaperones
AM1_5446	TPR domain protein	O	Posttranslational modification, protein turnover, chaperones
AM1_5447	AAA family ATPase	O	Posttranslational modification, protein turnover, chaperones
AM1_5479	conserved domain protein	O	Posttranslational modification, protein turnover, chaperones
AM1_5488	glutathione S-transferase, putative	O	Posttranslational modification, protein turnover, chaperones
AM1_5494	Alkyl hydroperoxide reductase/Thiol specific antioxidant family protein	O	Posttranslational modification, protein turnover, chaperones
AM1_5575	glutaredoxin 3	O	Posttranslational modification, protein turnover, chaperones
AM1_5617	TPR domain protein	O	Posttranslational modification, protein turnover, chaperones
AM1_5645	RTX toxin acyltransferase family protein	O	Posttranslational modification, protein turnover, chaperones
AM1_5646	RTX toxin acyltransferase family protein	O	Posttranslational modification, protein turnover, chaperones
AM1_5662	DNA repair protein RadA	O	Posttranslational modification, protein turnover, chaperones
AM1_5692	chaperone protein DnaK	O	Posttranslational modification, protein turnover, chaperones
AM1_5693	DnaJ-like protein	O	Posttranslational modification, protein turnover, chaperones
AM1_5697	peptidase, M48 family, putative	O	Posttranslational modification, protein turnover, chaperones
AM1_5903	glutathione transferase C terminal domain protein	O	Posttranslational modification, protein turnover, chaperones
AM1_5914	conserved hypothetical protein	O	Posttranslational modification, protein turnover, chaperones
AM1_5927	heat shock protein HtpG	O	Posttranslational modification, protein turnover, chaperones
AM1_5949	conserved hypothetical protein	O	Posttranslational modification, protein turnover, chaperones
AM1_5952	conserved domain protein	O	Posttranslational modification, protein turnover, chaperones
AM1_5965	hydrogenase accessory protein HupE / UreJ protein	O	Posttranslational modification, protein turnover, chaperones
AM1_6007	Alkyl hydroperoxide reductase/Thiol specific antioxidant family protein	O	Posttranslational modification, protein turnover, chaperones
AM1_6050	conserved hypothetical protein	O	Posttranslational modification, protein turnover, chaperones
AM1_6065	TPR domain protein	O	Posttranslational modification, protein turnover, chaperones
AM1_6153	hypothetical protein	O	Posttranslational modification, protein turnover, chaperones
AM1_6174	conserved hypothetical protein	O	Posttranslational modification, protein turnover, chaperones
AM1_6307	transcriptional regulator with ATPase activity	O	Posttranslational modification, protein turnover, chaperones
AM1_6314	DsbA oxidoreductase, putative	O	Posttranslational modification, protein turnover, chaperones
AM1_6328	trypsin-like serine protease	O	Posttranslational modification, protein turnover, chaperones
AM1_6329	TPR domain protein	O	Posttranslational modification, protein turnover, chaperones
AM1_6330	TPR domain protein	O	Posttranslational modification, protein turnover, chaperones
AM1_0043	PBS lyase HEAT repeat NblB-like protein	C	Energy production and conversion
AM1_0132	proton-translocating NAD(P)H-quinone oxidoreductase, chain A, putative	C	Energy production and conversion
AM1_0133	proton-translocating NAD(P)H-quinone oxidoreductase, chain J	C	Energy production and conversion
AM1_0141	mercuric reductase	C	Energy production and conversion
AM1_0212	globin domain protein	C	Energy production and conversion
AM1_0439	formate acetyltransferase	C	Energy production and conversion
AM1_0442	aldehyde-alcohol dehydrogenase	C	Energy production and conversion
AM1_0445	acetate kinase	C	Energy production and conversion
AM1_0450	rieske iron-sulfur (cyt b6f) fusion protein	C	Energy production and conversion
AM1_0634	heme NO binding domain protein	C	Energy production and conversion
AM1_0696	pyruvate dehydrogenase E1 component beta subunit	C	Energy production and conversion
AM1_0780	dehydrogenase containing FAD binding domain	C	Energy production and conversion
AM1_0839	iron-sulfur cluster binding protein, putative	C	Energy production and conversion
AM1_0891	ATP synthase F0, A subunit	C	Energy production and conversion
AM1_0892	ATP synthase F0, C subunit	C	Energy production and conversion
AM1_0893	ATP synthase B' chain	C	Energy production and conversion
AM1_0894	ATP synthase B chain, putative	C	Energy production and conversion
AM1_0895	ATP synthase F1, delta subunit	C	Energy production and conversion
AM1_0896	ATP synthase F1, alpha subunit	C	Energy production and conversion
AM1_0897	ATP synthase F1, gamma subunit	C	Energy production and conversion
AM1_0898	3-isopropylmalate dehydrogenase, putative	C	Energy production and conversion
AM1_1070	glycolate oxidase, subunit GlcD	C	Energy production and conversion
AM1_1209	pyridine nucleotide-disulphide oxidoreductase	C	Energy production and conversion
AM1_1261	glycerophosphoryl diester phosphodiesterase, putative	C	Energy production and conversion
AM1_1324	oxidoreductase, aldo/keto reductase family	C	Energy production and conversion
AM1_1335	alcohol dehydrogenase	C	Energy production and conversion
AM1_1336	aldehyde dehydrogenase	C	Energy production and conversion
AM1_1352	pyruvate dehydrogenase E1 component, alpha subunit	C	Energy production and conversion
AM1_1363	4Fe-4S ferredoxin, iron-sulfur binding domain	C	Energy production and conversion
AM1_1371	proton-translocating NAD(P)H-quinone oxidoreductase, chain B, putative	C	Energy production and conversion
AM1_1384	Flavin reductase-like, FMN-binding protein	C	Energy production and conversion
AM1_1386	Flavin reductase-like, FMN-binding protein	C	Energy production and conversion
AM1_1394	fumarate hydratase, class II	C	Energy production and conversion
AM1_1444	light-independent protochlorophyllide reductase, N subunit	C	Energy production and conversion
AM1_1539	light-independent protochlorophyllide reductase, B subunit	C	Energy production and conversion
AM1_1618	oxidoreductase, zinc-binding dehydrogenase family	C	Energy production and conversion
AM1_1622	luciferase-like monooxygenase	C	Energy production and conversion
AM1_1630	aconitate hydratase 2	C	Energy production and conversion
AM1_1644	conserved hypothetical protein	C	Energy production and conversion
AM1_1650	ferredoxin, 2Fe-2S type	C	Energy production and conversion
AM1_1652	ferredoxin, 4Fe-4S type	C	Energy production and conversion
AM1_1660	photosystem I ferredoxin protein PsaC	C	Energy production and conversion
AM1_1688	glycerol kinase	C	Energy production and conversion
AM1_1692	radical SAM domain/ B12 binding domain protein	C	Energy production and conversion
AM1_1739	ferredoxin, 4Fe-4S type, putative	C	Energy production and conversion
AM1_1746	cytochrome c, CytM	C	Energy production and conversion
AM1_1772	molybdopterin oxidoreductase family protein	C	Energy production and conversion
AM1_1783	ribulose bisphosphate carboxylase, small subunit RbcS	C	Energy production and conversion
AM1_1815	conserved hypothetical protein	C	Energy production and conversion
AM1_1858	FAD dependent oxidoreductase, putative	C	Energy production and conversion
AM1_1864	aldehyde dehydrogenase (NAD) family protein	C	Energy production and conversion
AM1_1961	short putative Rieske iron sulfur protein	C	Energy production and conversion
AM1_2018	oxidoreductase, aldo reductase	C	Energy production and conversion
AM1_2025	ferredoxin, 2Fe-2S type	C	Energy production and conversion
AM1_2044	proton-translocating NAD(P)H-quinone oxidoreductase, chain N	C	Energy production and conversion
AM1_2046	geranylgeranyl reductase	C	Energy production and conversion
AM1_2126	proton-translocating NAD(P)H-quinone oxidoreductase, chain M	C	Energy production and conversion
AM1_2127	proton-translocating NAD(P)H-quinone oxidoreductase, chain L	C	Energy production and conversion
AM1_2135	malate dehydrogenase	C	Energy production and conversion
AM1_2157	2-methylcitrate synthase/citrate synthase	C	Energy production and conversion
AM1_2158	proton-translocating NAD(P)H-quinone oxidoreductase, chain H	C	Energy production and conversion
AM1_2159	proton-translocating NAD(P)H-quinone oxidoreductase, chain I	C	Energy production and conversion
AM1_2160	proton-translocating NAD(P)H-quinone oxidoreductase, chain J, putative	C	Energy production and conversion
AM1_2161	proton-translocating NAD(P)H-quinone oxidoreductase, chain K	C	Energy production and conversion
AM1_2307	inorganic pyrophosphatase	C	Energy production and conversion
AM1_2319	PBS lyase HEAT-like repeat-containing protein	C	Energy production and conversion
AM1_2373	radical SAM domain protein	C	Energy production and conversion
AM1_2400	hypothetical protein	C	Energy production and conversion
AM1_2463	Alcohol dehydrogenase, Zn-binding family, putative	C	Energy production and conversion
AM1_2496	proton-translocating NAD(P)H-quinone oxidoreductase, chain L	C	Energy production and conversion
AM1_2497	proton-translocating NAD(P)H-quinone oxidoreductase, chain M	C	Energy production and conversion
AM1_2531	aldo/keto reductase, putative	C	Energy production and conversion
AM1_2566	NADH-flavin oxidoreductase/NADH oxidase	C	Energy production and conversion
AM1_2569	conserved hypothetical protein	C	Energy production and conversion
AM1_2598	malate dehydrogenase, putative	C	Energy production and conversion
AM1_2609	hypothetical protein	C	Energy production and conversion
AM1_2632	rubredoxin	C	Energy production and conversion
AM1_2686	ferredoxin, 2Fe-2S, putative	C	Energy production and conversion
AM1_2688	ferredoxin, 2Fe-2S type	C	Energy production and conversion
AM1_2697	FAD-dependent pyridine nucleotide-disulphide oxidoreductase	C	Energy production and conversion
AM1_2702	glycerol-3-phosphate dehydrogenase domain protein	C	Energy production and conversion
AM1_2743	glycolate oxidase subunit	C	Energy production and conversion
AM1_2744	glycolate oxidase subunit	C	Energy production and conversion
AM1_2756	cytochrome c6 PetJ	C	Energy production and conversion
AM1_2784	succinate dehydrogenase/fumarate reductase, flavoprotein subunit	C	Energy production and conversion
AM1_2849	coenzyme F420 hydrogenase beta subunit	C	Energy production and conversion
AM1_2983	PBS lyase HEAT-like repeat protein	C	Energy production and conversion
AM1_2987	molybdopterin oxidoreductase	C	Energy production and conversion
AM1_2990	nitroreductase family protein	C	Energy production and conversion
AM1_3076	glycerophosphoryl diester phosphodiesterase, putative	C	Energy production and conversion
AM1_3109	ferredoxin, 2Fe-2S type, putative	C	Energy production and conversion
AM1_3110	aldehyde dehydrogenase family protein	C	Energy production and conversion
AM1_3199	NADH dehydrogenase family protein	C	Energy production and conversion
AM1_3209	nitrite reductase [NAD(P)H], large subunit	C	Energy production and conversion
AM1_3333	proton-translocating NAD(P)H-quinone oxidoreductase, chain H	C	Energy production and conversion
AM1_3335	hypothetical protein	C	Energy production and conversion
AM1_3369	plastocyanin PetE	C	Energy production and conversion
AM1_3418	thiol oxidoreductase, putative	C	Energy production and conversion
AM1_3571	pyruvate dehydrogenase complex dihydrolipoamide acetyltransferase	C	Energy production and conversion
AM1_3574	SUF system FeS assembly protein, NifU family	C	Energy production and conversion
AM1_3576	glycerol dehydrogenase, putative	C	Energy production and conversion
AM1_3667	succinate dehydrogenase/fumarate reductase, Fe-S protein subunit	C	Energy production and conversion
AM1_3681	glutathione-disulfide reductase	C	Energy production and conversion
AM1_3682	short putative Rieske iron sulfur protein	C	Energy production and conversion
AM1_3813	conserved domain protein	C	Energy production and conversion
AM1_3831	conserved hypothetical protein	C	Energy production and conversion
AM1_3887	cytochrome c6 PetJ	C	Energy production and conversion
AM1_3904	NAD-dependent malic enzyme	C	Energy production and conversion
AM1_3914	ferrodoxin, putative	C	Energy production and conversion
AM1_3957	ferredoxin, 2Fe-2S type	C	Energy production and conversion
AM1_3988	ferredoxin, 2Fe-2S type	C	Energy production and conversion
AM1_4001	oxidoreductase, aldo/keto reductase family protein	C	Energy production and conversion
AM1_4002	2-methylcitrate synthase/citrate synthase II	C	Energy production and conversion
AM1_4031	ferredoxin-thioredoxin reductase catalytic beta chain	C	Energy production and conversion
AM1_4076	hypothetical protein	C	Energy production and conversion
AM1_4081	hypothetical protein	C	Energy production and conversion
AM1_4220	conserved hypothetical protein	C	Energy production and conversion
AM1_4347	NAD(P) transhydrogenase, alpha subunit	C	Energy production and conversion
AM1_4348	NAD(P) transhydrogenase beta subunit	C	Energy production and conversion
AM1_4361	dihydrolipoamide dehydrogenase	C	Energy production and conversion
AM1_4370	radical SAM domain protein	C	Energy production and conversion
AM1_4374	isopentenyl-diphosphate delta-isomerase, type 2	C	Energy production and conversion
AM1_4397	hypothetical protein	C	Energy production and conversion
AM1_4406	globin domain protein	C	Energy production and conversion
AM1_4450	cytochrome b6f complex Rieske iron-sulfur subunit PetC	C	Energy production and conversion
AM1_4492	FAD dependent oxidoreductase, putative	C	Energy production and conversion
AM1_4560	phosphoenolpyruvate carboxylase	C	Energy production and conversion
AM1_4619	cytochrome c oxidase subunit III	C	Energy production and conversion
AM1_4620	cytochrome c oxidase, subunit I	C	Energy production and conversion
AM1_4621	cytochrome c oxidase, subunit II	C	Energy production and conversion
AM1_4665	cytochrome b6/f complex subunit IV PetD	C	Energy production and conversion
AM1_4666	cytochrome b6 subunit of cytochrome b6f complex PetB	C	Energy production and conversion
AM1_4767	glycerol-3-phosphate dehydrogenase	C	Energy production and conversion
AM1_4768	NAD-dependent glycerol-3-phosphate dehydrogenase	C	Energy production and conversion
AM1_4840	oxidoreductase, FAD/FMN-binding family protein	C	Energy production and conversion
AM1_4994	oxidoreductase, zinc-binding dehydrogenase family	C	Energy production and conversion
AM1_5024	tryptophan halogenase, putative	C	Energy production and conversion
AM1_5026	L-lactate dehydrogenase	C	Energy production and conversion
AM1_5028	conserved hypothetical protein	C	Energy production and conversion
AM1_5099	L-lactate permease, putative	C	Energy production and conversion
AM1_5122	D-isomer specific 2-hydroxyacid dehydrogenase family protein	C	Energy production and conversion
AM1_5141	ferredoxin, 2Fe-2S type	C	Energy production and conversion
AM1_5209	hypothetical protein	C	Energy production and conversion
AM1_5327	ATP synthase F1, epsilon subunit	C	Energy production and conversion
AM1_5328	ATP synthase F1, beta subunit	C	Energy production and conversion
AM1_5378	proton-translocating NAD(P)H-quinone oxidoreductase, chain M	C	Energy production and conversion
AM1_5379	NADH dehydrogenase subunit 5	C	Energy production and conversion
AM1_5402	glycerophosphoryl diester phosphodiesterase	C	Energy production and conversion
AM1_5438	conserved hypothetical protein	C	Energy production and conversion
AM1_5442	ferredoxin, 2Fe-2S type	C	Energy production and conversion
AM1_5508	geranylgeranyl reductase family protein	C	Energy production and conversion
AM1_5515	ferredoxin, 2Fe-2S type, PetF1	C	Energy production and conversion
AM1_5526	heterodisulfide reductase, subunit B, putative	C	Energy production and conversion
AM1_5550	radical SAM domain protein	C	Energy production and conversion
AM1_5621	conserved hypothetical protein	C	Energy production and conversion
AM1_5667	nitrogen regulatory protein, putative	C	Energy production and conversion
AM1_5745	conserved hypothetical protein	C	Energy production and conversion
AM1_5753	isocitrate dehydrogenase NAD-dependent	C	Energy production and conversion
AM1_5754	isocitrate dehydrogenase, NADP-dependent	C	Energy production and conversion
AM1_5798	radical SAM domain protein	C	Energy production and conversion
AM1_5811	ferredoxin, 2Fe-2S type, putative	C	Energy production and conversion
AM1_5841	hypothetical protein	C	Energy production and conversion
AM1_5904	pyridine nucleotide-disulphide oxidoreductase, putative	C	Energy production and conversion
AM1_5929	conserved hypothetical protein	C	Energy production and conversion
AM1_5966	conserved hypothetical protein	C	Energy production and conversion
AM1_5994	formamidase	C	Energy production and conversion
AM1_6000	cytochrome b6-like protein	C	Energy production and conversion
AM1_6004	flavodoxin IsiB	C	Energy production and conversion
AM1_6029	cytochrome d ubiquinol oxidase, subunit II	C	Energy production and conversion
AM1_6030	cytochrome d ubiquinol oxidase subunit I	C	Energy production and conversion
AM1_6082	zinc-binding oxidoreductase, putative	C	Energy production and conversion
AM1_6083	halogenase, putative	C	Energy production and conversion
AM1_6100	zinc-binding oxidoreductase, putative	C	Energy production and conversion
AM1_6208	pyridine nucleotide-disulphide oxidoreductase	C	Energy production and conversion
AM1_6234	zinc-binding oxidoreductase, putative	C	Energy production and conversion
AM1_6339	hypothetical protein	C	Energy production and conversion
AM1_6372	proton-translocating NAD(P)H-quinone oxidoreductase, chain M	C	Energy production and conversion
AM1_6373	NAD(P)H dehydrogenase, subunit NdhF3 family	C	Energy production and conversion
AM1_6378	oxidoreductase, aldo/keto reductase family protein	C	Energy production and conversion
AM1_6388	acylphosphatase	C	Energy production and conversion
AM1_0013	DUF6 domain transmembrane protein	G	Carbohydrate transport and metabolism
AM1_0028	kinase, pfkB family, putative	G	Carbohydrate transport and metabolism
AM1_0065	cupin family protein	G	Carbohydrate transport and metabolism
AM1_0084	phosphoglucomutase/phosphomannomutase family protein	G	Carbohydrate transport and metabolism
AM1_0090	glycogen debranching enzyme, archaeal type, putative	G	Carbohydrate transport and metabolism
AM1_0140	glucokinase	G	Carbohydrate transport and metabolism
AM1_0142	alpha amylase, catalytic region	G	Carbohydrate transport and metabolism
AM1_0254	DUF6 domain transmembrane protein	G	Carbohydrate transport and metabolism
AM1_0440	phosphoenolpyruvate synthase	G	Carbohydrate transport and metabolism
AM1_0443	D-xylulose 5-phosphate/D-fructose 6-phosphate phosphoketolase	G	Carbohydrate transport and metabolism
AM1_0444	pyruvate kinase barrel domain protein	G	Carbohydrate transport and metabolism
AM1_0502	membrane protein, putative	G	Carbohydrate transport and metabolism
AM1_0576	major facilitator family protein	G	Carbohydrate transport and metabolism
AM1_0590	inositol monophosphatase	G	Carbohydrate transport and metabolism
AM1_0622	alpha amylase, catalytic region	G	Carbohydrate transport and metabolism
AM1_0637	phosphoglycerate kinase	G	Carbohydrate transport and metabolism
AM1_0654	DUF6 domain transmembrane protein	G	Carbohydrate transport and metabolism
AM1_0727	phosphoglycerate mutase, putative	G	Carbohydrate transport and metabolism
AM1_0782	ATP-NAD kinase	G	Carbohydrate transport and metabolism
AM1_0855	N-acetylglucosamine-6-phosphate deacetylase	G	Carbohydrate transport and metabolism
AM1_0949	glyceraldehyde-3-phosphate dehydrogenase, type I	G	Carbohydrate transport and metabolism
AM1_0950	pyruvate kinase	G	Carbohydrate transport and metabolism
AM1_0996	1,4-alpha-glucan branching enzyme	G	Carbohydrate transport and metabolism
AM1_1053	conserved hypothetical protein	G	Carbohydrate transport and metabolism
AM1_1113	ATP-NAD kinase	G	Carbohydrate transport and metabolism
AM1_1118	glycogen synthase	G	Carbohydrate transport and metabolism
AM1_1138	phosphoglycerate mutase, putative	G	Carbohydrate transport and metabolism
AM1_1165	major facilitator superfamily (MFS) transporter, putative	G	Carbohydrate transport and metabolism
AM1_1239	FG-GAP repeat/calx-beta domain protein	G	Carbohydrate transport and metabolism
AM1_1399	ribulose-phosphate 3-epimerase	G	Carbohydrate transport and metabolism
AM1_1415	mannose-6-phosphate isomerase	G	Carbohydrate transport and metabolism
AM1_1478	sugar ABC transporter, ATP-binding protein	G	Carbohydrate transport and metabolism
AM1_1503	hypothetical protein	G	Carbohydrate transport and metabolism
AM1_1506	fructose-bisphosphate aldolase, class II, Calvin cycle subtype	G	Carbohydrate transport and metabolism
AM1_1587	hypothetical protein	G	Carbohydrate transport and metabolism
AM1_1643	2,3-bisphosphoglycerate-independent phosphoglycerate mutase	G	Carbohydrate transport and metabolism
AM1_1645	phosphoenolpyruvate synthase	G	Carbohydrate transport and metabolism
AM1_1655	transaldolase, putative	G	Carbohydrate transport and metabolism
AM1_1685	glucosylglycerol-phosphate synthase	G	Carbohydrate transport and metabolism
AM1_1689	calx-beta domain protein	G	Carbohydrate transport and metabolism
AM1_1738	sugar ABC transporter, periplasmic sugar-binding protein, putative	G	Carbohydrate transport and metabolism
AM1_1749	glycosyl transferase, family 28, putative	G	Carbohydrate transport and metabolism
AM1_1785	ribulose bisphosphate carboxylase large chain RbcL	G	Carbohydrate transport and metabolism
AM1_1825	conserved hypothetical protein	G	Carbohydrate transport and metabolism
AM1_1890	conserved hypothetical protein	G	Carbohydrate transport and metabolism
AM1_1891	acyltransferase family protein	G	Carbohydrate transport and metabolism
AM1_1929	glucose-1-phosphate adenylyltransferase	G	Carbohydrate transport and metabolism
AM1_1998	hypothetical protein	G	Carbohydrate transport and metabolism
AM1_2011	glycosyl transferase, family 28, putative	G	Carbohydrate transport and metabolism
AM1_2022	glycogen synthase	G	Carbohydrate transport and metabolism
AM1_2089	Phosphotransferase system, lactose/cellobiose IIC component, putative	G	Carbohydrate transport and metabolism
AM1_2091	6-phosphogluconate dehydrogenase, decarboxylating	G	Carbohydrate transport and metabolism
AM1_2103	4-alpha-glucanotransferase	G	Carbohydrate transport and metabolism
AM1_2114	glycogen/starch/alpha-glucan phosphorylase	G	Carbohydrate transport and metabolism
AM1_2170	Phosphoglucomutase/phosphomannomutase family Nucleotidyl transferase	G	Carbohydrate transport and metabolism
AM1_2192	hypothetical protein	G	Carbohydrate transport and metabolism
AM1_2209	glycosyl transferase, family 28, putative	G	Carbohydrate transport and metabolism
AM1_2282	glucose-1-phosphate adenylyltransferase	G	Carbohydrate transport and metabolism
AM1_2283	fructose-1,6-bisphosphatase, class II	G	Carbohydrate transport and metabolism
AM1_2293	alpha-amylase	G	Carbohydrate transport and metabolism
AM1_2324	glycoside hydrolase, family 57	G	Carbohydrate transport and metabolism
AM1_2347	phosphoenolpyruvate synthase, putative	G	Carbohydrate transport and metabolism
AM1_2413	transketolase, putative	G	Carbohydrate transport and metabolism
AM1_2415	ribose 5-phosphate isomerase A	G	Carbohydrate transport and metabolism
AM1_2488	fructosamine kinase, putative	G	Carbohydrate transport and metabolism
AM1_2557	major facilitator superfamily transporter	G	Carbohydrate transport and metabolism
AM1_2599	major facilitator superfamily transporter, putative	G	Carbohydrate transport and metabolism
AM1_2637	6-phosphogluconolactonase	G	Carbohydrate transport and metabolism
AM1_2692	conserved hypothetical protein	G	Carbohydrate transport and metabolism
AM1_2715	polysaccharide deacetylase	G	Carbohydrate transport and metabolism
AM1_2790	beta-glucosidase	G	Carbohydrate transport and metabolism
AM1_2814	glycoside hydrolase family 2, sugar binding	G	Carbohydrate transport and metabolism
AM1_2828	conserved hypothetical membrane protein	G	Carbohydrate transport and metabolism
AM1_2875	fructose-1,6-bisphosphatase	G	Carbohydrate transport and metabolism
AM1_2876	transaldolase	G	Carbohydrate transport and metabolism
AM1_2877	glucose-6-phosphate 1-dehydrogenase	G	Carbohydrate transport and metabolism
AM1_2885	major facilitator superfamily transporter	G	Carbohydrate transport and metabolism
AM1_2958	sugar ABC transporter, solute-binding protein, putative	G	Carbohydrate transport and metabolism
AM1_2960	sugar ABC transporter, permease protein	G	Carbohydrate transport and metabolism
AM1_2961	sugar ABC transporter, permease protein	G	Carbohydrate transport and metabolism
AM1_3082	beta-glucosidase, putative	G	Carbohydrate transport and metabolism
AM1_3086	major facilitator superfamily transporter	G	Carbohydrate transport and metabolism
AM1_3103	folate/biopterin transporter, putative	G	Carbohydrate transport and metabolism
AM1_3192	conserved hypothetical membrane protein	G	Carbohydrate transport and metabolism
AM1_3194	type I secretion target repeat protein	G	Carbohydrate transport and metabolism
AM1_3315	pyruvate kinase	G	Carbohydrate transport and metabolism
AM1_3342	sugar (Glycoside-Pentoside-Hexuronide) symporter	G	Carbohydrate transport and metabolism
AM1_3351	nickel resistance protein, putative	G	Carbohydrate transport and metabolism
AM1_3372	fructose-bisphosphate aldolase, putative	G	Carbohydrate transport and metabolism
AM1_3381	conserved hypothetical protein	G	Carbohydrate transport and metabolism
AM1_3390	major facilitator superfamily transporter	G	Carbohydrate transport and metabolism
AM1_3400	major facilitator superfamily transporter	G	Carbohydrate transport and metabolism
AM1_3435	phosphoglucosamine mutase, putative	G	Carbohydrate transport and metabolism
AM1_3468	alpha amylase, catalytic region	G	Carbohydrate transport and metabolism
AM1_3509	aquaporin Z	G	Carbohydrate transport and metabolism
AM1_3532	glycoside hydrolase, family 57	G	Carbohydrate transport and metabolism
AM1_3536	endo-1,4-beta-xylanase, putative	G	Carbohydrate transport and metabolism
AM1_3583	phosphoglycerate mutase	G	Carbohydrate transport and metabolism
AM1_3649	sucrose phosphorylase, putative	G	Carbohydrate transport and metabolism
AM1_3842	N-acylglucosamine 2-epimerase	G	Carbohydrate transport and metabolism
AM1_3943	fructokinase, putative	G	Carbohydrate transport and metabolism
AM1_3947	6-phosphofructokinase 1	G	Carbohydrate transport and metabolism
AM1_3978	enolase	G	Carbohydrate transport and metabolism
AM1_3989	inositol monophosphatase family protein	G	Carbohydrate transport and metabolism
AM1_4094	gluconate kinase	G	Carbohydrate transport and metabolism
[truncated: 6,470 more rows]
