# Supplementary material for: The Complex Transcriptional Response of Acaryochloris marina to Different Oxygen Levels
Source: G3 (Bethesda). 2016 Dec 14;7(2):517–32. doi: 10.1534/g3.116.036855 (PMC5295598; doi:10.1534/g3.116.036855)
Supplement: Supplementary file 6 [file 517TableS2.xlsx]

## Sheet: Sheet1
Gene ID	Product (Cyanobase Anotation)	Coordinates (translation)	Expression Control	Expression Microoxic	Expression Hyperoxic
AM1_0242	hypothetical protein	240309, 240193	0	0	0
AM1_5007	hypothetical protein	5054988, 5055107	0	0	0
AM1_5292	hypothetical protein	5357958, 5357404	0	0	0
AM1_5837	hypothetical protein	5909464, 5909348	0	0	0
AM1_5840	hypothetical protein	5911211, 5911444	0	0	0
AM1_A0163	Iron(III) dicitrate ABC transporter, permease protein	144789, 143812	0	0	0
AM1_A0327	hypothetical protein	328016, 327756	0	0	0
AM1_B0198	hypothetical protein	148110, 147943	0	0	0
AM1_B0217	hypothetical protein	160175, 159798	0	0	0
AM1_C0030	hypothetical protein	31792, 30344	0	0	0
AM1_C0031	hypothetical protein	32511, 31792	0	0	0
AM1_D0170	hypothetical protein	133545, 133426	0	0	0
AM1_D0224	hypothetical protein	182930, 183073	0	0	0
AM1_E0070	hypothetical protein	46322, 46182	0	0	0
AM1_E0147	hypothetical protein	109954, 109652	0	0	0
