# Supplementary material for: The Complex Transcriptional Response of Acaryochloris marina to Different Oxygen Levels
Source: G3 (Bethesda). 2016 Dec 14;7(2):517–32. doi: 10.1534/g3.116.036855 (PMC5295598; doi:10.1534/g3.116.036855)
Supplement: Supplementary file 8 [file 517TableS3.xlsx]

## Sheet: Genes Differentially Expressed
Gene ID	Product (Cyanobase Anotation)	Symbol	Strand	Transcription Start	Translation Start	Translation Stop	Transcription Stop	Expression Control	Expression Microoxic	Expression Hyperoxic	Log2(Microoxic/control)	Log2(Hyperoxic/control)
AM1_0004	hypothetical protein	-	+	2320	2404	3255		260	110	154	-1.23349	-0.751782
AM1_0012	hypothetical protein	-	+		10013	10150	10231	63	231	135	1.85798	1.08746
AM1_0018	response regulator	-	-	19406	19227	18826	18814	85	33	77	-1.3388	-0.140863
AM1_0021	hypothetical protein	-	-	22390	22390	21929	21929	529	203	595	-1.37742	0.16932
AM1_0030	pentapeptide repeat-containing protein	-	+		31872	33323		29	23	14	-0.321928	-1
AM1_0031	pheophorbide A oxygenase	pao	-	35157	34762	33359	33324	34	135	60	1.95818	0.801454
AM1_0032	hypothetical protein	-	+	35158	35158	35352	35373	348	112	335	-1.6269	-0.0547658
AM1_0039	hypothetical protein	-	-	41285	41120	40992	40992	23217	9864	14083	-1.23485	-0.721187
AM1_0040	carbohydrate porin	-	-	43216	43209	41419	41387	8179	1056	1494	-2.95213	-2.45196
AM1_0041	hypothetical protein	-	-	43576	43543	43400	43221	4011	1932	3189	-1.05348	-0.330765
AM1_0050	hypothetical protein	-	-		50986	50687		33	16	38	-1	0.197939
AM1_0058	hypothetical protein	-	+	56783	56869	57216	57216	6079	3389	1724	-0.842786	-1.81747
AM1_0059	hypothetical protein	-	+	57300	57306	57686	57686	667	296	163	-1.16939	-2.02615
AM1_0063	hypothetical protein	-	-	60888	60436	60296	60260	40	17	39	-1.18763	-0.0356239
AM1_0065	cupin family protein	-	-	62798	62795	62478	62321	12	11	41	-0.115477	1.69188
AM1_0087	hypothetical protein	-	-	93607	93573	93457	93404	904	357	1971	-1.33796	1.12367
AM1_0089	pyridoxamine 5'-phosphate oxidase family protein, N-terminus	-	+	95176	95193	95660	95660	145	624	239	2.09789	0.717066
AM1_0094	hypothetical protein	-	+	98833	98833	98997	98997	80	285	336	1.82002	2.05675
AM1_0097	hypothetical protein	-	+		100633	101184		31	29	10	-0.0931094	-1.54057
AM1_0105	hypothetical protein	-	+	108869	109163	109753	109753	62	29	67	-1.07039	0.110183
AM1_0108	hypothetical protein	-	-		116952	116437		19	47	24	1.26303	0.321928
AM1_0111	Arg tRNA	-	-	119056			118983	163	82	81	-0.982513	-1
AM1_0122	hypothetical protein	-	+	124959	124959	125465	125605	18	24	42	0.395929	1.17834
AM1_0127	hypothetical protein	-	-		128047	127820		10	19	21	0.862496	1
AM1_0128	hypothetical protein	-	-		128425	128150		35	96	22	1.42999	-0.646363
AM1_0129	hypothetical protein	-	-	129672	129672	128563	128506	127	284	155	1.15482	0.285402
AM1_0135	hypothetical protein	-	-	135036	134420	134250	134165	220	108	192	-1.01972	-0.195446
AM1_0136	transcriptional regulator	-	-		135534	135037		57	26	68	-1.10309	0.250543
AM1_0140	glucokinase	glk	+		137260	138318		39	22	17	-0.798366	-1.152
AM1_0141	mercuric reductase	-	+		138414	139961		32	14	15	-1.1375	-1.04439
AM1_0145	hypothetical protein	-	-	145087	145008	144877	144786	1868	743	1156	-1.32889	-0.691878
AM1_0146	phosphotransferase family protein	-	-	147037	146804	145815		262	54	215	-2.25756	-0.284031
AM1_0147	hypothetical protein	-	+	145394	145468	145818		133	47	145	-1.48113	0.123735
AM1_0160	hypothetical protein	-	+	158975	158975	160084	160123	124	284	155	1.18903	0.319618
AM1_0166	hypothetical protein	-	-		168511	167846		49	20	6	-1.25154	-2.8365
AM1_0167	hypothetical protein	-	+		168534	168674		76	14	22	-2.3599	-1.74322
AM1_0168	phosphate ABC transporter substrate-binding protein	sphX	-		169963	168971		637	39	1	-3.99548	-8.31741
AM1_0169	biopolymer transport protein ExbD/TolR	-	-	170570	170566	170141	169964	147	72	76	-1.01963	-0.942667
AM1_0170	biopolymer transport protein	-	-		170981	170571	170571	177	50	25	-1.80331	-2.77529
AM1_0171	biopolymer transport protein ExbB like	-	-		171728	171021		64	12	2	-2.32193	-4.43741
AM1_0174	phosphate ABC transporter ATP-binding protein	pstB	-	179280	179153	178326	178326	520	255	206	-1.02514	-1.33165
AM1_0175	phosphate ABC transporter permease	pstA	-		180216	179281	179281	132	56	99	-1.22239	-0.411426
AM1_0176	phosphate ABC transporter permease	pstC	-		181088	180213		117	72	36	-0.692818	-1.67319
AM1_0177	phosphate ABC transporter substrate-binding protein	sphX	-	182528	182263	181250	181089	311	137	57	-1.17688	-2.42742
AM1_0178	hypothetical protein	-	+	182529	182531	182800	182895	503	165	890	-1.60224	0.822002
AM1_0180	hypothetical protein	-	-	185005	184878	184336	184289	881	152	1062	-2.52725	0.269291
AM1_0181	DnaJ-like protein	-	-	187123	186726	185998		318	134	231	-1.2406	-0.459432
AM1_0182	hypothetical protein	-	+	185815	185901	186023		96	116	296	0.270452	1.61441
AM1_0186	hypothetical protein	-	-	189784	189624	189139	188964	204	62	118	-1.7022	-0.784662
AM1_0187	high light inducible protein	hli	-	189983	189949	189785	189785	2703	4759	6414	0.815866	1.24635
AM1_0192	hypothetical protein	-	-	193036	192928	192791	192318	56	103	124	0.86755	1.13289
AM1_0194	hypothetical protein	-	-	194349	194169	193837	193797	160	84	325	-0.921526	1.01781
AM1_0197	two-component hybrid histidine kinase sensor and regulator	-	+		196412	199129		12	29	17	1.20645	0.469485
AM1_0205	TetR family transcriptional regulator	-	-		204895	204239		36	34	9	-0.0801703	-1.88753
AM1_0208	hypothetical protein	-	-		207007	206885		11	28	23	1.27302	1
AM1_0210	short-chain dehydrogenase/reductase SDR	-	-		208453	207614	207614	7	43	110	2.45943	3.79442
AM1_0212	globin domain-containing protein	-	+		209523	209969	209969	9	37	260	1.926	4.70598
AM1_0221	hypothetical protein	-	-	218473	218452	217595	217400	313	426	817	0.443472	1.38134
AM1_0224	two-component sensor histidine kinase	-	-		223541	221175		14	31	21	1.09311	0.552541
AM1_0226	hypothetical protein	-	-	224976	224976	224677		13	32	23	1.23704	0.777608
AM1_0227	FHA domain-containing protein	-	+		225836	226582	226582	32	37	15	0.203533	-1.04439
AM1_0228	hypothetical protein	-	+	226583	226802	227083	227126	38	65	89	0.758992	1.20645
AM1_0229	hypothetical protein	-	-	227620	227450	227133	227127	39	79	59	1	0.584963
AM1_0233	hypothetical protein	-	-		231101	230133		10	26	20	1.29546	0.932886
AM1_0235	hypothetical protein	-	-		231773	231465		10	19	35	0.862496	1.71049
AM1_0243	hypothetical protein	-	+		240623	240769		42	36	89	-0.216811	1.06559
AM1_0246	hypothetical protein	-	-	243291	243209	243081		273	345	642	0.336596	1.23064
AM1_0249	hypothetical protein	-	-	246541	245969	244827	244827	129	109	313	-0.241008	1.27225
AM1_0252	hypothetical protein	-	-	249146	249083	248934	248922	482	280	1191	-0.781453	1.30329
AM1_0255	hypothetical protein	-	+	251290	251320	251811	251874	18	62	53	1.72935	1.50696
AM1_0256	K+ channel, inward rectifier protein	-	+	251883	251883	252749	252749	24	51	60	1.05658	1.28688
AM1_0260	hypothetical protein	-	-		259673	259173		69	70	31	0.0204641	-1.12928
AM1_0262	hypothetical protein	-	-	262431	262431	260350	260056	122	54	245	-1.16115	1
AM1_0263	ATPase central domain-containing protein	-	-		264597	262603		47	19	25	-1.26303	-0.884523
AM1_0269	hypothetical protein	-	-	268436	268399	268274		89	108	206	0.276331	1.20163
AM1_0272	hypothetical protein	-	+	271463	271463	271963	272021	1801	554	1820	-1.69904	0.0151319
AM1_0274	hypothetical protein	-	+	272639	272639	273043	273044	111	72	237	-0.61753	1.08746
AM1_0278	hypothetical protein	-	-	276439	276424	276215	276215	3522	1181	5030	-1.57557	0.514041
AM1_0280	hypothetical protein	-	+		279700	280194		22	48	20	1.09115	-0.131245
AM1_0282	hypothetical protein	-	+		280613	280732		83	38	46	-1.10692	-0.837729
AM1_0283	glycosyl transferase WecB/TagA/CpsF family protein	-	+	281069	281259	282101	282126	3344	1773	1236	-0.915	-1.43516
AM1_0288	HNH endonuclease family protein	-	+		288736	289254		54	361	12	2.71849	-2.08092
AM1_0289	hypothetical protein	-	+	289313	289313	289696		34	594	24	4.08746	-0.485427
AM1_0290	hypothetical protein	-	+		289900	290640		33	640	36	4.23672	0.121991
AM1_0291	hypothetical protein	-	+		290637	290756	290953	63	974	90	3.92926	0.507795
AM1_0292	Asp tRNA	-	+	290954			291028	37	607	35	4	-0.0780025
AM1_0294	Cys tRNA	-	+	291114			291189	8	196	2	4.45213	-1.58496
AM1_0295	Trp tRNA	-	+	291196			291266	34	249	9	2.8365	-1.80735
AM1_0296	Glu tRNA	-	+	291300			291376	146	4058	60	4.78724	-1.26894
AM1_0298	Tyr tRNA	-	+	291382			291466	138	4478	56	5.01002	-1.28605
AM1_0299	Ser tRNA	-	+	291520			291605	27	356	12	3.67243	-1.10692
AM1_0300	Arg tRNA	-	+	291610			291683	23	179	3	2.90689	-2.58496
AM1_0301	Phe tRNA	-	+	291711			291783	6	160	5	4.52356	-0.222392
AM1_0302	Asn tRNA	-	+	291790			291865	20	260	5	3.63559	-1.80735
AM1_0303	Gln tRNA	-	+	291872			291943	32	320	12	3.28204	-1.34395
AM1_0304	Gln tRNA	-	+	291955			292026	32	201	26	2.61382	-0.289507
AM1_0305	Leu tRNA	-	+	292083			292156	36	385	27	3.383	-0.402098
AM1_0306	Leu tRNA	-	+	292238			292311	48	2177	48	5.47408	0
AM1_0307	Leu tRNA	-	+	292349			292422	21	398	12	4.18081	-0.758992
AM1_0308	Leu tRNA	-	+	292427			292504	40	256	15	2.64807	-1.35755
AM1_0309	Pro tRNA	-	+	292510			292583	82	496	57	2.58206	-0.517058
AM1_0310	hypothetical protein	-	-	293108	292898	292638	292584	158	2025	157	3.67154	-0.00910221
AM1_0312	Lys tRNA	-	+	293109			293184	87	789	215	3.16628	1.29546
AM1_0313	hypothetical protein	-	+	293185	293486	294106	294349	172	2207	194	3.6739	0.172702
AM1_0314	phenylalanyl-tRNA synthetase subunit beta	pheT	+		294350	295651	295651	68	986	39	3.83838	-0.786596
AM1_0315	hypothetical protein	-	+		295689	295805		54	772	33	3.81296	-0.693897
AM1_0316	hypothetical protein	-	+	295806	295903	296184	296280	134	2327	93	4.10806	-0.522227
AM1_0318	Thr tRNA	-	+	296371			296443	149	3890	271	4.69711	0.858644
AM1_0319	AraC family transcriptional regulator	-	+	296444	296509	297024	297173	92	1990	80	4.42012	-0.199309
AM1_0320	Xaa tRNA	-	+	297174			297244	9	162	18	4.0268	0.925999
AM1_0321	Val tRNA	-	+	297249			297325	7	142	12	4.15987	0.70044
AM1_0322	Arg tRNA	-	+	297423			297498	50	719	19	3.81943	-1.3505
AM1_0323	His tRNA	-	+	297605			297681	11	319	5	4.73697	-1
AM1_0324	hypothetical protein	-	-		299148	298984		22	345	56	3.91107	1.30933
AM1_0325	hypothetical protein	-	+		299110	299238	299285	88	993	145	3.48137	0.714091
AM1_0326	hypothetical protein	-	+	299286	299286	299504	299504	52	303	23	2.52001	-1.14296
AM1_0327	Xaa tRNA	-	+	299739			299814	245	6969	88	4.82443	-1.46678
AM1_0328	hypothetical protein	-	+		299957	300697		72	570	30	2.96752	-1.23563
AM1_0329	endonuclease V	-	+	300736	300736	301416		73	476	26	2.68839	-1.45457
AM1_0330	hypothetical protein	-	+		301774	303201		58	420	21	2.83503	-1.42321
AM1_0331	hypothetical protein	-	-		303885	303316	303316	70	169	66	1.25964	-0.0836579
AM1_0332	hypothetical protein	-	+	303970	303970	304815		29	160	4	2.42403	-2.58496
AM1_0333	ThiF domain-containing protein	thiF	+		304808	305443		6	50	0	2.86507	-2.80735
AM1_0334	hyaluronidase	-	+		305599	306675		35	83	32	1.22239	-0.125531
AM1_0335	polyphosphate kinase 2	ppk2	-	307808	307761	306802	306676	29	104	96	1.80735	1.69302
AM1_0336	glutamine synthetase	glnN	-	310210	310077	307903	307892	251	67	532	-1.88982	1.08071
AM1_0337	hypothetical protein	-	-	310373	310345	310211	310211	11918	440	3254	-4.75634	-1.87253
AM1_0339	iron permease FTR1	-	+		310553	311482		92	28	67	-1.68118	-0.451696
AM1_0345	hypothetical protein	-	+	316950	317020	317865	318115	498	227	165	-1.13001	-1.58786
AM1_0346	hypothetical protein	-	+	318184	318184	318573		29	79	44	1.41504	0.584963
AM1_0348	hypothetical protein	-	-		320358	319792		78	31	44	-1.30378	-0.811928
AM1_0350	phosphoadenosine phosphosulfate reductase	cysH	-		321482	320754		45	27	18	-0.716207	-1.27563
AM1_0359	phosphate ABC transporter substrate-binding protein	-	+		326618	327679		68	33	46	-1.02106	-0.553936
AM1_0362	DNA-damage-inducible protein	dinF	-		331819	330470	330470	140	25	71	-2.43911	-0.969626
AM1_0363	hypothetical protein	-	-	331988	331907	331791		1615	47	107	-5.07325	-3.90332
AM1_0364	hypothetical protein	-	+		332200	334383		205	25	67	-2.98606	-1.59904
AM1_0365	glutaminase	-	-	335629	335419	334454	334384	207	93	250	-1.14585	0.271104
AM1_0366	methyltransferase	-	-	336618	336534	335770	335630	1750	428	4145	-2.02913	1.24354
AM1_0367	hypothetical protein	-	-	337452	337452	336661	336661	3420	992	19750	-1.78455	2.52944
AM1_0368	hypothetical protein	-	-	337937	337918	337469	337453	1819	399	4935	-2.18587	1.4394
AM1_0371	hypothetical protein	-	-	340781	340600	339656	339359	4734	623	10437	-2.92375	1.14041
AM1_0372	hypothetical protein	-	-	342003	342003	341056	340899	8777	1696	22241	-2.37091	1.34132
AM1_0373	glycosyl transferase family protein	-	-	343808	343808	342942		5006	662	8572	-2.91687	0.775854
AM1_0374	hypothetical protein	-	+	342213	342822	342956		3822	704	21780	-2.43901	2.51029
AM1_0375	hypothetical protein	-	-	344120	344031	343900	343809	6738	1949	11615	-1.78906	0.785507
AM1_0376	hypothetical protein	-	-	345380	344644	344480	344338	4000	825	14349	-2.27615	1.84262
AM1_0377	group 1 glycosyl transferase	-	-	346804	346784	345579	345579	2274	447	3507	-2.3443	0.624782
AM1_0378	asparagine synthase	-	-		348638	346827	346805	5271	1151	9481	-2.19421	0.846841
AM1_0379	glycoside hydrolase family protein	-	-		349789	348602		2532	676	3496	-1.90362	0.465271
AM1_0380	glycoside hydrolase family protein	-	-	350714	350710	349790		5407	1068	8040	-2.33883	0.57228
AM1_0381	hypothetical protein	-	-	350856	350852	350730	350716	7972	1116	14597	-2.83549	0.872576
AM1_0382	hypothetical protein	-	-	351988	351988	350975	350903	3398	695	5159	-2.28795	0.602261
AM1_0383	hypothetical protein	-	-	353573	353557	351995	351995	3645	605	5600	-2.58892	0.61937
AM1_0384	glycoside hydrolase family protein	-	-	354780	354740	353574	353574	2345	462	4015	-2.34112	0.775556
AM1_0385	hypothetical protein	-	-	355706	355623	354781	354781	5395	1411	15261	-1.93415	1.49998
AM1_0386	ABC transporter ATP-binding protein	-	-	357541	357541	355745	355745	3407	783	8069	-2.12	1.24364
AM1_0387	glycoside hydrolase family protein	-	-	359200	358985	357699	357668	3075	451	5455	-2.76666	0.826788
AM1_0388	hypothetical protein	-	-	360719	360719	359547	359547	11750	2198	18184	-2.41786	0.629965
AM1_0389	hypothetical protein	-	-	361735	361654	360770	360770	2696	964	4677	-1.48275	0.794536
AM1_0390	hypothetical protein	-	-	361917	361900	361736	361736	96439	7619	297265	-3.66177	1.62405
AM1_0391	lipopolysaccharide biosynthesis protein	-	-	364321	364233	362101	361943	3159	779	5940	-2.01838	0.910781
AM1_0392	hypothetical protein	-	+	365502	365510	365653	365661	4757	628	6418	-2.91922	0.431993
AM1_0394	two-component response regulator	-	+		367434	367805		39	34	12	-0.192645	-1.62149
AM1_0401	acyl-CoA dehydrogenase family protein	-	-		374531	373470		13	27	10	1	-0.347923
AM1_0424	hypothetical protein	-	+	399710	399730	399966		54	119	75	1.12553	0.466568
AM1_0430	phosphoribosylaminoimidazole synthetase	purM	+	404487	405212	406273	406273	39	79	50	1	0.350497
AM1_0433	Pro tRNA	-	+	407567			407640	19	5	26	-1.73697	0.432959
AM1_0436	hypothetical protein	-	+		409859	410005		53	25	9	-1.05445	-2.43296
AM1_0437	Acetyl-CoA synthetase	-	-	412911	412911	410158		107	34	52	-1.6256	-1.02697
AM1_0438	hypothetical protein	-	+	413039	413083	413196	413214	1020	161	693	-2.65592	-0.556975
AM1_0445	acetate kinase	ackA	+		426544	427740	427740	13	80	11	2.5325	-0.222392
AM1_0446	hypothetical protein	-	-	427896	427890	427765	427741	80	341	42	2.078	-0.913585
AM1_0447	pentapeptide repeat-containing protein	-	-	428370	428370	427897	427897	118	529	202	2.15503	0.770518
AM1_0448	photosystem II D1 protein PsbA	psbA	-	429743	429743	428652		23	711	25	4.89077	0.115477
AM1_0449	rhodanese domain-containing protein	-	-	430179	430179	429778		12	772	3	5.89388	-1.70044
AM1_0450	Rieske iron-sulfur (cyt b6f) fusion protein	-	-		431292	430261		5	604	7	6.65583	0.415037
AM1_0451	hypothetical protein	-	-		431535	431323	431323	1	1691	0	9.72451	-1
AM1_0452	sulfide quinone reductase	sqr	+		432067	433377	433377	4	173	8	5.12102	0.847997
AM1_0453	hypothetical protein	-	+		433407	433559		0	87	3	6.45943	2
AM1_0454	RND family efflux transporter MFP subunit	-	+		433712	434902		3	206	4	5.69349	0.321928
AM1_0455	hypothetical protein	-	+		435182	435634		3	168	15	5.40088	2
AM1_0456	hypothetical protein	-	+		435682	436089		6	153	8	4.45943	0.36257
AM1_0457	anaerobic ribonucleoside-triphosphate reductase activating protein	nrdG	+		436139	436762	436762	10	197	5	4.16993	-0.874469
AM1_0458	hypothetical protein	-	+		436845	437003		19	393	17	4.30012	-0.152003
AM1_0459	2-nitropropane dioxygenase	-	+		437130	438230	438230	4	113	10	4.51096	1.1375
AM1_0460	FAD-dependent pyridine nucleotide-disulfide oxidoreductase	-	+		438279	439277		11	212	7	4.14975	-0.584963
AM1_0462	IS4 family transposase	-	+	440189	440249	441049	441096	24	55	37	1.1635	0.604071
AM1_0463	ArsR family transcriptional regulator	-	+	441295	441313	441675	441675	257	2635	188	3.35291	-0.448985
AM1_0464	pentapeptide repeat-containing protein	-	+		441778	442494	442494	6	381	4	5.77007	-0.485427
AM1_0465	magnesium-protoporphyrin IX monomethyl ester cyclase	acsF	-		443581	442514		9	1078	5	6.75355	-0.736966
AM1_0466	heme oxygenase	-	+		443903	444631	444631	17	1132	8	5.97601	-1
AM1_0467	coproporphyrinogen III oxidase	hemN	+		444729	446123		4	685	4	7.10014	0
AM1_0468	NUDIX family hydrolase	-	+		446213	446755		11	154	21	3.69116	0.874469
AM1_0470	hypothetical protein	-	-		449732	449589		4	29	39	2.58496	3
AM1_0471	AcrB/AcrD/AcrF family protein	-	+		450176	453400		14	396	17	4.7261	0.263034
AM1_0472	hypothetical protein	-	-	453943	453907	453563	453401	98	300	103	1.60426	0.0710831
AM1_0473	ferrous iron transport protein B	feoB	-		456304	453944		39	9	5	-2	-2.73697
AM1_0509	hypothetical protein	-	+	483787	483787	484830		43	37	15	-0.211504	-1.45943
AM1_0516	two-component sensor histidine kinase	-	-	491169	490653	489385		41	96	60	1.2076	0.53842
AM1_0518	undecaprenyl-phosphate galactose phosphotransferase	-	+		491364	491963		23	46	66	0.969626	1.48113
AM1_0521	hypothetical protein	-	+	493979	494032	495108	495108	128	101	59	-0.338802	-1.10434
AM1_0525	RNA polymerase sigma factor SigF	fliA	-	502786	502419	501625	501506	112	52	63	-1.09226	-0.820179
AM1_0526	photosystem II manganese-stabilizing protein PsbO	psbO	-	503761	503652	502849	502787	3695	1172	3118	-1.65576	-0.244881
AM1_0528	hypothetical protein	-	-	505377	504821	504339	504339	272	111	178	-1.2854	-0.608941
AM1_0529	CDP-diacylglycerol--glycerol-3-phosphate 3-phosphatidyltransferase	pgsA	-	505908	505902	505378	505378	170	76	104	-1.15107	-0.703607
AM1_0532	hypothetical protein	-	+	511830	511830	513290	513290	32	68	40	1.06413	0.313158
AM1_0534	hypothetical protein	-	-	515675	515665	515456	515357	19	58	27	1.56071	0.485427
AM1_0539	hypothetical protein	-	-		520650	520306		79	34	54	-1.19265	-0.540568
AM1_0546	hypothetical protein	-	+	528541	528831	529232		3303	3060	593	-0.110211	-2.47568
AM1_0547	diguanylate cyclase	-	-		530564	529233		52	50	19	-0.0554951	-1.40599
AM1_0553	hypothetical protein	-	-	540654	540654	540274	540256	124	276	161	1.14796	0.374066
AM1_0554	hypothetical protein	-	+	540655	540686	541189	541189	63	139	42	1.12928	-0.573735
AM1_0556	rubisco operon transcriptional regulator RbcR	rbcR	+	542094	542143	543057	543199	7	126	33	3.98868	2.08746
AM1_0557	hypothetical protein	-	-		543880	543200		42	23	14	-0.841302	-1.51937
AM1_0558	hypothetical protein	-	-	544222	544155	544027	543881	224	77	206	-1.52838	-0.120294
AM1_0562	peptidase M23B	-	-		551383	550667		124	73	29	-0.756331	-2.05889
AM1_0564	diguanylate cyclase	-	-	553615	553100	551988	551780	206	75	145	-1.44556	-0.503662
AM1_0568	RNA-binding domain-containing protein	-	+	556709	556808	557095	557095	2435	5710	1741	1.22923	-0.48377
AM1_0570	hypothetical protein	-	+	557999	557999	558160	558163	485	71	325	-2.75489	-0.576084
AM1_0573	TetR family transcriptional regulator	-	+	559703	559735	560322	560438	20	41	48	1	1.22239
AM1_0576	major facilitator family protein	-	-		563665	562313		37	48	14	0.366782	-1.34104
AM1_0577	hypothetical protein	-	-		563884	563666		59	55	25	-0.0995357	-1.20645
AM1_0586	UDP-3-O-[3-hydroxymyristoyl] N-acetylglucosamine deacetylase	lpxC	-	573628	573628	572855		29	41	13	0.485427	-1.09954
AM1_0588	phosphoribosylaminoimidazole-succinocarboxamide synthase	purC	-		577015	576278		217	98	43	-1.13883	-2.30875
AM1_0589	hypothetical protein	-	-		577541	577131		74	51	25	-0.528379	-1.52838
AM1_0591	hypothetical protein	-	+		578342	578461	578603	46	70	93	0.595158	1
AM1_0592	lipoprotein	-	+		578604	579626		134	59	84	-1.16993	-0.667425
AM1_0601	elongation factor G	-	+	589474	589587	591605	591643	624	191	596	-1.70275	-0.0661253
AM1_0613	photosystem II oxygen evolution complex protein PsbP	psbP	+	603057	603103	603642	603709	976	477	863	-1.03135	-0.177327
AM1_0616	hypothetical protein	-	-		605548	605018		11	36	15	1.62449	0.415037
AM1_0618	hypothetical protein	-	+	606606	606609	606878	606915	53	118	49	1.13993	-0.111031
AM1_0627	hypothetical protein	-	+		615097	615495		11	42	21	1.8413	0.874469
AM1_0633	pirin-like protein	-	+		619766	620473	620473	178	35	119	-2.31389	-0.576925
AM1_0634	heme NO binding domain-containing protein	-	+	620831	620835	621383		114	68	315	-0.736966	1.45829
AM1_0639	hypothetical protein	-	-	626793	626678	626481		57	187	57	1.69661	0
AM1_0649	endonuclease VIII	-	+		636856	637677		20	44	19	1.09954	-0.0703893
AM1_0651	Leu tRNA	-	+	638687			638768	109	48	93	-1.16665	-0.226771
AM1_0654	hypothetical protein	-	+		641095	641970	641970	20	73	21	1.81714	0.0671142
AM1_0665	hypothetical protein	-	+	652038	652153	652407		798	281	213	-1.5025	-1.90058
AM1_0666	binding-protein-dependent inner membrane transport system	-	+		652404	653033	653033	153	64	50	-1.24442	-1.59436
AM1_0667	DnaJ domain-containing protein	-	+		653201	654508		21	62	31	1.51785	0.540568
AM1_0674	hypothetical protein	-	+	661701	661708	662181	662181	76	71	157	-0.0968615	1.03699
AM1_0675	hypothetical protein	-	+	662182	662184	662345	662528	119	103	281	-0.206451	1.23266
AM1_0687	hypothetical protein	-	+	670295	670304	670516		379	1353	644	1.83316	0.7633
AM1_0689	Gly tRNA	-	-	671119			671048	295	258	742	-0.192645	1.32777
AM1_0691	hypothetical protein	-	+		671989	672132		765	38	51	-4.2958	-3.88076
AM1_0692	hypothetical protein	-	-		672955	672194	672133	710	190	334	-1.89628	-1.08569
AM1_0697	deoxyribodipyrimidine photolyase	phrB	-		679733	678336		13	39	14	1.51457	0.0995357
AM1_0706	hypothetical protein	-	+	688888	688888	689388	689874	65	119	133	0.862496	1.0217
AM1_0717	hypothetical protein	-	-		701681	701505		31	45	14	0.523562	-1.09311
AM1_0718	hypothetical protein	-	-		701887	701681		26	34	12	0.374396	-1.05445
AM1_0721	aspartyl/asparaginyl beta-hydroxylase	aspH	+		705721	706494		90	34	52	-1.37851	-0.779874
AM1_0724	AMP-dependent synthetase and ligase	-	+		708174	710054		41	33	19	-0.304855	-1.07039
AM1_0737	hypothetical protein	-	+	717878	717878	718111	718253	121	130	476	0.102686	1.96711
AM1_0747	tryptophan/tyrosine permease transporter	-	+		725055	726329		15	32	13	1.04439	-0.192645
AM1_0752	hypothetical protein	-	-	733838	733696	732689	732672	319	441	787	0.465974	1.30012
AM1_0755	hypothetical protein	-	+		735554	736327		28	27	8	-0.0506261	-1.68806
AM1_0757	hypothetical protein	-	+	737385	737655	738116	738496	48	31	107	-0.61471	1.14018
AM1_0758	hypothetical protein	-	-		738904	738497		35	22	11	-0.646363	-1.58496
AM1_0760	hypothetical protein	-	+	740073	740104	740310	740310	176	610	542	1.78742	1.6172
AM1_0762	transposase	-	-		741583	740957	740932	61	173	76	1.48875	0.31259
AM1_0764	hypothetical protein	-	-		742302	742120		47	14	32	-1.67807	-0.540568
AM1_0765	hypothetical protein	-	-		743597	742398		13	35	22	1.36257	0.716207
AM1_0766	TetR family transcriptional regulator	-	+	743755	743770	744396	744412	216	364	516	0.750201	1.25247
AM1_0767	hypothetical protein	-	+	744605	744605	744805	744902	359	1036	1035	1.52635	1.52496
AM1_0770	aspartate kinase	lysC	+		747149	748921		30	18	14	-0.706269	-1.04731
AM1_0774	hypothetical protein	-	+		753121	753336		397	45	134	-3.11306	-1.55981
AM1_0779	hypothetical protein	-	+		757406	758431		76	30	151	-1.31259	0.981141
AM1_0785	hypothetical protein	-	+	762855	763645	764019	764185	21	38	43	0.825971	1
AM1_0790	hypothetical protein	-	-	771083	771073	770450	770450	287	316	804	0.138414	1.48292
AM1_0793	lipoprotein	-	-		772850	772305		43	44	21	0.0324215	-1
AM1_0795	hypothetical protein	-	-	774155	774153	773539		289	74	221	-1.95109	-0.385493
AM1_0796	hypothetical protein	-	-		774512	774252		25	52	20	1.02748	-0.308122
AM1_0800	glycoside hydrolase family protein	-	-	778766	778669	777464		96	77	38	-0.314511	-1.31451
AM1_0808	hypothetical protein	-	-	785229	785066	784620	784594	71	87	148	0.289507	1.04924
AM1_0810	Crp/FNR family transcriptional regulator	-	+		786008	786646	786646	283	32	16	-3.10535	-4.06228
AM1_0811	hypothetical protein	-	-		786872	786759		52	39	17	-0.405992	-1.558
AM1_0820	TetR family transcriptional regulator	-	-		801645	800434		55	70	24	0.342392	-1.1635
AM1_0821	delta-9 desaturase	-	+		801808	802665		4891	2777	105	-0.816378	-5.52829
AM1_0827	hypothetical protein	-	+	807202	807218	807454	807454	1728	1421	3602	-0.282016	1.05926
AM1_0832	adenylate cyclase	-	+	811951	812073	815531	815531	273	201	605	-0.439821	1.14514
AM1_0833	hypothetical protein	-	+	815532	815541	816425	816432	95	155	242	0.70044	1.33985
AM1_0839	iron-sulfur cluster binding protein	-	-		822474	822025		14	29	8	1	-0.736966
AM1_0840	hypothetical protein	-	+		821915	822028		10	46	11	2.09516	0.125531
AM1_0842	hypothetical protein	-	-		824449	824108	824108	204	325	78	0.669248	-1.3757
AM1_0843	hypothetical protein	-	+	824450	824585	825040	825042	288	212	135	-0.440216	-1.08746
AM1_0844	hypothetical protein	-	+	825169	825292	825573	825573	189	251	387	0.407424	1.03006
AM1_0846	hypothetical protein	-	-	826958	826680	826270		65	148	155	1.17477	1.24101
AM1_0850	heme oxygenase	-	-	832223	831834	831088		146	53	63	-1.44478	-1.19967
AM1_0855	N-acetylglucosamine-6-phosphate deacetylase	nagA	-	835266	835266	834100		22	38	49	0.76184	1.12029
AM1_0858	alanine racemase	alr	+		836312	837472		50	54	22	0.108934	-1.14886
AM1_0859	glutathione S-transferase family protein	-	-	838294	838132	837515	837473	68	172	137	1.3261	1
AM1_0866	porin	-	+		844675	846507	846507	533	146	945	-1.86102	0.825
AM1_0868	urease accessory protein UreF	ureF	-		847966	847286	847286	13	47	45	1.77761	1.71621
AM1_0877	hypothetical protein	-	+		853068	853349		18	27	55	0.559427	1.55943
AM1_0882	pentapeptide repeat-containing protein	-	-	856182	856182	855646	855646	1158	249	1045	-2.21288	-0.147998
AM1_0883	hypothetical protein	-	+	856183	856284	856406	856406	2352	874	3072	-1.42715	0.385146
AM1_0884	hypothetical protein	-	-		857086	856421		9	30	15	1.63227	0.678072
AM1_0890	ATP synthase protein I	atpI	+	861553	861641	862090	862090	601	403	214	-0.575408	-1.48543
AM1_0892	F0F1 ATP synthase subunit C	atpE	+	863012	863050	863295	863295	1292	734	425	-0.814906	-1.6018
AM1_0897	F0F1 ATP synthase subunit gamma	atpG	+	866617	866617	867570	867626	255	119	147	-1.09311	-0.790547
AM1_0898	3-isopropylmalate dehydrogenase	leuB	-		868715	867627	867627	54	178	55	1.70246	0.0259952
AM1_0900	hypothetical protein	-	+		868714	868848		15	70	22	2.14975	0.523562
AM1_0903	homocysteine S-methyltransferase	-	+		871586	872551		82	64	10	-0.352672	-2.91561
AM1_0907	hypothetical protein	-	+	873746	874365	874757	875400	113	31	52	-1.83289	-1.10497
AM1_0920	threonine synthase	thrC	-		889491	888193		234	337	75	0.524362	-1.62859
AM1_0927	hypothetical protein	-	-		895879	895694	895694	68	111	28	0.69883	-1.25054
AM1_0930	hypothetical protein	-	+		897827	898279		56	37	27	-0.584963	-1.02554
AM1_0935	serine O-acetyltransferase	cysE	-		905201	904653		26	52	12	0.973033	-1.05445
AM1_0960	Na+/H+ antiporter	-	+		935065	936645		12	25	23	1	0.884523
AM1_0962	hypothetical protein	-	+	937312	937427	937996	938050	26	35	60	0.415037	1.17585
AM1_0964	hypothetical protein	-	-	939997	939982	939008	938819	12	32	49	1.34395	1.94342
AM1_0969	hypothetical protein	-	-		944342	944079		23	31	11	0.415037	-1
AM1_0976	hypothetical protein	-	-		951519	950809		54	17	10	-1.61143	-2.32193
AM1_0980	hypothetical protein	-	-	955285	955203	954802	954655	36	205	43	2.47705	0.249978
AM1_0983	phytanoyl-CoA dioxygenase	-	+	956790	957117	957818	957818	23	68	54	1.52356	1.1964
AM1_0988	secretion protein HlyD	-	-	962229	962078	960894		10	26	58	1.29546	2.42321
AM1_0990	hypothetical protein	-	+	962854	963101	963493	963528	47	309	55	2.69116	0.222392
AM1_0991	TPR repeat-containing glycosyl transferase	-	+		963529	964734		20	41	14	1	-0.485427
AM1_0998	hypothetical protein	-	-		972427	971621		29	31	13	0.0931094	-1.09954
AM1_1001	hypothetical protein	-	+		973833	973979		56	22	30	-1.30933	-0.878694
AM1_1004	cytidine/deoxycytidylate deaminase region	-	-		975858	975361		24	57	54	1.21412	1.1375
AM1_1005	macrophage migration inhibitory factor	-	+	975859	975901	976254	976259	41	52	86	0.335603	1.05063
AM1_1006	gamma-glutamyl phosphate reductase	-	-	977527	977527	976277	976260	124	138	266	0.153157	1.09491
AM1_1014	polar amino acid ABC transporter permease	-	+		982110	983279		46	34	20	-0.425306	-1.16227
AM1_1019	bacteriochlorophyll/chlorophyll a synthase	chlG	-	990133	990042	988990	988990	47	117	89	1.29768	0.906891
AM1_1020	hypothetical protein	-	-		990604	990134		44	105	36	1.23607	-0.2824
AM1_1024	group 1 glycosyl transferase	-	-	993978	993929	992805	992767	474	529	195	0.158065	-1.27707
AM1_1035	hypothetical protein	-	-	1003973	1003891	1003751	1003751	19	37	43	0.925999	1.1375
AM1_1041	addiction module antitoxin	-	+	1011519	1011522	1011815	1011815	41	62	93	0.584963	1.16227
AM1_1046	DJ-1/PfpI family protein	-	+	1013667	1013667	1014251	1014251	142	188	333	0.402371	1.22383
AM1_1047	acetyltransferase	-	+		1014320	1014754		9	25	16	1.37851	0.765535
AM1_1049	hypothetical protein	-	+		1015367	1015507		6	46	76	2.74723	3.45943
AM1_1050	hypothetical protein	-	+	1015957	1016032	1016484	1016528	229	51	1187	-2.14505	2.36883
AM1_1051	hypothetical protein	-	+	1016708	1016724	1017833	1017859	109	247	136	1.17284	0.316672
AM1_1052	LysR family transcriptional regulator	-	-		1018756	1017860		10	23	25	1.12553	1.24101
AM1_1056	diguanylate cyclase	-	-	1025850	1025850	1024180	1024180	16	28	44	0.770518	1.40439
AM1_1067	hypothetical protein	-	-	1035329	1035329	1034898	1034865	131	52	63	-1.31647	-1.04439
AM1_1069	hypothetical protein	-	+	1036669	1037015	1037302	1037366	2479	1125	4878	-1.13913	0.976245
AM1_1072	hypothetical protein	-	+		1041019	1042170		26	41	6	0.63743	-1.94753
AM1_1074	glutathione-S-transferase domain-containing protein	-	-	1044478	1044478	1043825	1043593	33	68	44	1.02106	0.40439
AM1_1084	photosystem II CP43 protein PsbC	psbC	+		1051497	1052969	1053129	2676	897	2434	-1.57583	-0.136695
AM1_1100	hypothetical protein	-	-		1073959	1073654		30	11	37	-1.36923	0.293731
AM1_1110	1,4-dihydroxy-2-naphthoate octaprenyltransferase	menA	+		1088286	1089176		67	66	20	-0.0213737	-1.69515
AM1_1111	heat shock protein DnaJ	-	+		1089496	1090482	1090482	72	454	111	2.6399	0.61753
AM1_1113	inorganic polyphosphate/ATP-NAD kinase	ppnK	+	1091573	1091573	1092490	1092490	1924	432	3085	-2.15242	0.68088
AM1_1114	hypothetical protein	-	-	1092729	1092691	1092497	1092491	15015	5172	13010	-1.53743	-0.206769
AM1_1115	hypothetical protein	-	-		1093134	1092958	1092794	266	104	276	-1.34645	0.0530462
AM1_1119	hypothetical protein	-	-	1097885	1097848	1097729	1097697	300	121	274	-1.30288	-0.130332
AM1_1120	photosystem I protein PsaK	psaK	+	1097936	1097947	1098207	1098228	3965	1685	2147	-1.23408	-0.884691
AM1_1122	hypothetical protein	-	+		1098883	1099002	1099002	64	68	23	0.0861566	-1.43741
AM1_1123	hypothetical protein	-	+		1099107	1099376		28	13	13	-1.05063	-1.05063
AM1_1128	hypothetical protein	-	-		1103407	1103276		16	30	6	0.866733	-1.28011
AM1_1130	cytochrome b559 subunit alpha	psbE	-		1104067	1103795		38	17	32	-1.11548	-0.241008
AM1_1135	high light inducible protein	hli	+		1107467	1108570		40	5	13	-2.77259	-1.5502
AM1_1138	phosphoglycerate mutase	-	-	1109769	1109747	1109085	1109036	24	96	49	1.95606	1
AM1_1140	hypothetical protein	-	-	1111170	1111163	1111005	1110980	35060	16626	27461	-1.07634	-0.35243
AM1_1143	rhodanese family protein	-	-	1112956	1112855	1112499	1112470	189	86	118	-1.12691	-0.675038
AM1_1147	hypothetical protein	-	-	1116061	1115993	1115535		66	29	68	-1.1592	0.0424353
AM1_1148	hypothetical protein	-	+	1115316	1115398	1115541		288	130	299	-1.1415	0.053893
AM1_1151	hypothetical protein	-	-		1119392	1119276		15	39	17	1.32193	0.169925
AM1_1154	DNA-binding protein HU	hup	+	1122727	1122737	1123012	1123012	51219	23994	42409	-1.09397	-0.272303
AM1_1157	two-component response regulator	-	-		1126373	1125246	1125246	26	65	34	1.28951	0.374396
AM1_1158	anti-sigma regulatory factor	-	+	1126494	1126606	1127040	1127113	166	317	364	0.929179	1.12805
AM1_1161	bacterioferritin comigratory protein	-	-	1128955	1128955	1128485	1128485	137	156	330	0.186096	1.26216
AM1_1163	acetyltransferase	-	+	1129354	1129490	1129888	1129888	24	45	52	0.879706	1.08406
AM1_1166	Na+/proline symporter PutP	putP	+	1136062	1136177	1137667	1137777	87	40	158	-1.10188	0.853451
AM1_1167	hypothetical protein	-	+	1137778	1137778	1137894	1138325	37	71	93	0.921997	1.30666
AM1_1181	hypothetical protein	-	+	1146979	1147171	1147470	1147470	31	123	69	1.9542	1.12928
AM1_1183	hypothetical protein	-	-	1148649	1148634	1148476	1148476	1325	5922	2572	2.15925	0.956371
AM1_1190	hypothetical protein	-	+	1171307	1171307	1171423	1171423	17	246	33	3.77844	0.917538
AM1_1191	protochlorophyllide oxidoreductase	por	+	1171424	1171478	1172488	1172522	225	284	101	0.334639	-1.14775
AM1_1193	putative nitrile hydratase	-	-		1173637	1173290		21	27	50	0.347923	1.21299
AM1_1197	hypothetical protein	-	-	1177078	1176957	1176040	1176026	141	64	351	-1.12738	1.30968
AM1_1201	hypothetical protein	-	+		1179805	1180203		45	28	13	-0.665581	-1.71621
AM1_1202	vanadium-dependent bromoperoxidase	-	-		1182482	1180602		74	28	37	-1.37084	-0.980891
AM1_1203	hypothetical protein	-	-	1184441	1184367	1183258		107	248	137	1.20511	0.353637
AM1_1206	hypothetical protein	-	-		1188984	1188064		32	10	8	-1.58496	-1.87447
AM1_1207	RNA polymerase sigma-24 subunit	rpoE	-		1189603	1188989		49	25	9	-0.943416	-2.32193
AM1_1213	hypothetical protein	-	-		1194957	1193896		18	42	23	1.17834	0.337035
AM1_1214	hypothetical protein	-	+		1195210	1195524		618	489	58	-0.337158	-3.39115
AM1_1217	hypothetical protein	-	-	1197522	1197270	1196767	1196700	75	113	197	0.584963	1.38143
AM1_1220	hypothetical protein	-	-	1200466	1200454	1199708	1199708	82	229	277	1.47045	1.7439
AM1_1221	SufS subfamily cysteine desulfurase	nifS	-	1201924	1201906	1200644	1200544	81	33	319	-1.27009	1.96438
AM1_1222	FeS assembly protein SufD	sufD	-		1203229	1201925	1201925	88	23	269	-1.89077	1.60108
AM1_1223	FeS assembly ATPase SufC	sufC	-	1204068	1204017	1203229		304	105	2019	-1.52474	2.72747
AM1_1224	cysteine desulfurase activator complex subunit SufB	sufB	-	1205526	1205505	1204069	1204069	137	97	745	-0.493815	2.43451
AM1_1225	hypothetical protein	-	-		1205720	1205607	1205607	749	670	2219	-0.160578	1.5656
AM1_1226	ArsR family transcriptional regulator	-	+		1205701	1206348	1206348	238	233	697	-0.0305021	1.54622
AM1_1227	hypothetical protein	-	+	1206349	1206507	1206644	1206742	66	47	195	-0.481127	1.54862
AM1_1228	hypothetical protein	-	-	1207704	1207465	1206743	1206743	59	28	190	-1.04891	1.67054
AM1_1238	transposase	-	-	1225817	1225770	1225141		24	79	46	1.67807	0.910733
AM1_1245	threonine synthase	thrC	+		1230767	1232125		131	65	60	-1	-1.11366
AM1_1247	peptide chain release factor 1	prfA	-	1233944	1233944	1232853	1232853	56	158	79	1.47999	0.489038
AM1_1251	tRNA pseudouridine synthase A	truA	-	1236082	1236082	1235204		186	153	72	-0.280108	-1.35707
AM1_1254	30S ribosomal protein S11	rpsK	-	1238044	1238025	1237633	1237406	415	511	196	0.29956	-1.07839
AM1_1257	hypothetical protein	-	+	1242613	1242651	1243118	1243125	1690	978	3698	-0.788496	1.12926
AM1_1265	class I peptide chain release factor	-	-		1253909	1253484		13	34	11	1.32193	-0.222392
AM1_1266	excinuclease ABC subunit C	-	-		1254223	1253966		39	25	10	-0.621488	-1.8625
AM1_1268	SecC motif-containing protein	-	-	1256734	1256641	1256141	1256111	30	111	47	1.85316	0.630766
AM1_1282	S-layer protein	-	+	1274958	1274990	1276255	1276314	74	42	190	-0.802554	1.34861
AM1_1286	phage integrase	-	+	1278979	1279153	1280337	1280340	40	122	93	1.58496	1.19704
AM1_1287	hypothetical protein	-	-		1280619	1280341	1280341	23	63	59	1.41504	1.32193
AM1_1293	hypothetical protein	-	+	1284816	1284816	1285067		15	91	19	2.52356	0.321928
AM1_1294	hypothetical protein	-	-		1285686	1285561		13	175	30	3.65208	1.14684
AM1_1295	hypothetical protein	-	+		1285046	1285564		8	146	39	4.02975	2.152
AM1_1296	hypothetical protein	-	+		1285685	1286620		8	55	8	2.63743	0
AM1_1302	hypothetical protein	-	-	1290246	1290220	1290062	1290027	248	214	516	-0.211809	1.05402
AM1_1306	hypothetical protein	-	-		1292251	1292129		11	54	7	2.1964	-0.584963
AM1_1312	hypothetical protein	-	+	1298651	1298816	1298941	1299004	25	40	52	0.657112	1.02748
AM1_1313	alpha/beta hydrolase domain-containing protein	-	-		1300030	1299071		59	25	20	-1.20645	-1.51457
AM1_1316	hypothetical protein	-	-		1302742	1302587		15	39	40	1.32193	1.35755
AM1_1317	AraC family transcriptional regulator	-	+		1302972	1303847		8	23	19	1.41504	1.152
AM1_1323	hypothetical protein	-	+		1307163	1307288		95	31	9	-1.58496	-3.26303
AM1_1330	hypothetical protein	-	+	1313003	1313003	1314112	1314269	125	282	153	1.16738	0.289507
AM1_1334	TetR family transcriptional regulator	-	-	1316849	1316776	1316153	1316005	50	92	103	0.866733	1.02801
AM1_1335	alcohol dehydrogenase	-	+	1316963	1317047	1318282	1318282	66	161	107	1.27376	0.688798
AM1_1341	hypothetical protein	-	-		1322546	1322076		5	44	9	2.90689	0.736966
AM1_1342	hypothetical protein	-	-	1323100	1322803	1322615	1322547	48	495	70	3.33949	0.535037
AM1_1346	hypothetical protein	-	-		1324719	1324597		90	92	22	0.0313642	-1.98423
AM1_1347	tryptophan synthase subunit alpha	trpA	-	1325572	1325571	1324768	1324720	61	179	85	1.53766	0.472068
AM1_1348	hypothetical protein	-	-	1325880	1325876	1325574	1325573	61	150	65	1.28421	0.0901978
AM1_1353	NUDIX hydrolase	-	+	1330915	1330958	1331401	1331401	337	734	559	1.12072	0.728404
AM1_1354	hypothetical protein	-	-	1332216	1332216	1331413	1331402	182	191	428	0.0692627	1.22913
AM1_1355	general secretion pathway protein	-	-	1332946	1332747	1332259	1332217	567	171	471	-1.72348	-0.267104
AM1_1356	hypothetical protein	-	+	1333417	1333596	1333718	1333741	309	140	389	-1.13657	0.331206
AM1_1357	general secretion pathway protein	gsp	-	1334311	1334269	1333817	1333817	807	743	337	-0.119053	-1.25733
AM1_1359	IS4 family transposase	-	-	1336435	1336215	1335415	1335376	17	27	54	0.63743	1.61143
AM1_1361	hypothetical protein	-	-	1339261	1339245	1338055	1338031	216	433	523	1	1.27187
AM1_1362	ABC transporter ATP-binding protein	-	-		1341268	1339334		18	38	21	1.03747	0.211504
AM1_1365	hypothetical protein	-	-	1343166	1343127	1342486	1342486	699	1318	1543	0.914018	1.14125
AM1_1369	high light inducible protein	hli	-	1347470	1347425	1346376	1346121	9372	3251	6399	-1.52718	-0.550439
AM1_1372	hypothetical protein	-	-	1350263	1350232	1350059		71	311	91	2.11548	0.353637
AM1_1373	phenylalanyl-tRNA synthetase subunit alpha	pheS	+	1348980	1349070	1350062		92	131	40	0.505235	-1.18161
AM1_1374	dihydrouridine synthase	dus	+	1350264	1350264	1351292	1351292	211	229	84	0.11757	-1.31853
AM1_1375	hypothetical protein	-	+	1351293	1351315	1351434		204	123	84	-0.725284	-1.27009
AM1_1383	hypothetical protein	-	+		1361808	1363136		35	26	14	-0.415037	-1.26303
AM1_1384	flavin reductase-like, FMN-binding protein	-	-	1365042	1365042	1363168	1363137	77	171	143	1.14086	0.884523
AM1_1385	hypothetical protein	-	-	1365206	1365163	1365047	1365043	42	88	108	1.04947	1.34192
AM1_1386	flavin reductase-like, FMN-binding protein	-	-	1366968	1366943	1365207	1365207	145	613	253	2.07227	0.79886
AM1_1387	hypothetical protein	-	-		1368013	1367054		51	33	18	-0.612977	-1.45251
AM1_1390	hypothetical protein	-	-		1370979	1370149		369	122	124	-1.58887	-1.5656
AM1_1392	hypothetical protein	-	+	1372041	1372041	1372958	1373008	357	432	109	0.274407	-1.70246
AM1_1402	hypothetical protein	-	-	1384897	1384794	1384681	1384681	74	136	176	0.869213	1.23879
AM1_1403	ABC-1 family protein	-	+	1384898	1385128	1386843	1386864	81	214	61	1.39064	-0.403356
AM1_1408	N-acetyl-L-amino acid amidohydrolase	-	+	1391697	1391932	1393110	1393124	44	94	53	1.078	0.263034
AM1_1410	A and B-type proteasome family protein	-	+		1393958	1394743	1394743	98	43	93	-1.16993	-0.0747678
AM1_1411	hypothetical protein	-	-	1395468	1395323	1394763	1394744	92	71	37	-0.369234	-1.29123
AM1_1414	hypothetical protein	-	-		1398734	1397298		34	15	46	-1.12928	0.425306
AM1_1429	Zn-dependent hydrolase	-	-	1423786	1423786	1423016	1422600	176	166	61	-0.0839013	-1.51341
AM1_1431	diacylglycerol kinase	-	-	1425149	1424999	1424550	1424534	470	408	219	-0.203626	-1.09822
AM1_1435	phosphoribosylformylglycinamidine synthase	purS	-		1427144	1426851		61	89	28	0.537657	-1.09622
AM1_1437	photosystem I protein PsaL	psaL	+	1428536	1428573	1429034	1429045	6513	2869	3783	-1.18249	-0.783632
AM1_1438	carbohydrate kinase	-	-	1430699	1430699	1429134	1429105	1490	738	1316	-1.01263	-0.179025
AM1_1440	photosystem I protein PsaF	psaF	-	1431625	1431487	1430984	1430980	12016	5467	9543	-1.13599	-0.332411
AM1_1443	hypothetical protein	-	-	1435576	1435035	1433557	1433512	149	106	360	-0.487352	1.26704
AM1_1444	light-independent protochlorophyllide reductase subunit N	chlN	-	1437070	1437049	1435637	1435618	489	88	504	-2.4609	0.0435016
AM1_1445	protochlorophyllide reductase iron-sulfur ATP-binding protein	chlL	-	1438073	1438001	1437141	1437075	1165	340	1908	-1.77372	0.711249
AM1_1458	hypothetical protein	-	-		1449222	1448506		9	25	16	1.37851	0.765535
AM1_1460	hypothetical protein	-	+	1450117	1450125	1450577	1450606	60	176	51	1.53687	-0.230298
AM1_1464	heat shock protein (HSP20) family protein	-	-	1454622	1454567	1454103	1454103	2002	1358	950	-0.559617	-1.07465
AM1_1467	hypothetical protein	-	-		1456075	1455944		7	19	34	1.32193	2.12928
AM1_1469	two-component response regulator	-	+		1457610	1458278		28	36	13	0.351472	-1.05063
AM1_1472	acetyltransferase	-	+		1459887	1460375		8	13	30	0.63743	1.78427
AM1_1473	hypothetical protein	-	+		1460439	1461155		60	44	13	-0.438884	-2.12338
AM1_1480	two-component transcriptional regulator	-	-		1470624	1469950		24	60	27	1.28688	0.163499
AM1_1485	hypothetical protein	-	+	1473530	1473560	1473946	1473994	806	317	880	-1.34354	0.126573
AM1_1496	hypothetical protein	-	-		1482216	1482091	1482012	241	90	170	-1.41107	-0.501011
AM1_1497	glutamine synthetase, type I	glnA	+		1482215	1483636	1483652	453	203	460	-1.15412	0.0220745
AM1_1499	two-component hybrid sensor and regulator	-	+		1485309	1488098		32	25	80	-0.343954	1.29546
AM1_1504	magnesium transporter MgtE	mgtE	-	1493819	1493539	1492097	1492081	55	114	71	1.03814	0.36257
AM1_1505	Lys tRNA	-	+	1493820			1493891	543	835	2328	0.619896	2.09803
AM1_1506	fructose-bisphosphate aldolase	fba	+	1494014	1494032	1495111	1495111	2957	1144	2814	-1.36927	-0.0714871
AM1_1507	hypothetical protein	-	-	1495267	1495267	1495127	1495112	22795	8451	18798	-1.43142	-0.278125
AM1_1513	hypothetical protein	-	-	1501338	1501318	1500614	1500614	580	297	242	-0.963226	-1.25758
AM1_1515	hypothetical protein	-	-	1502629	1502595	1502482	1502470	150	202	348	0.426931	1.20868
AM1_1520	hypothetical protein	-	-		1505505	1505260		13	31	34	1.19265	1.32193
AM1_1522	hypothetical protein	-	-		1506755	1506255		20	39	48	0.929611	1.22239
AM1_1523	hypothetical protein	-	-	1507407	1507386	1506901	1506756	129	61	108	-1.06817	-0.254183
AM1_1527	delta-9 desaturase	-	-		1511619	1510777		182	180	90	-0.015854	-1.00791
AM1_1535	hypothetical protein	-	-	1517944	1517944	1517777	1517777	56	60	16	0.0978473	-1.74543
AM1_1536	hypothetical protein	-	+		1517991	1519457		142	144	44	0.0200378	-1.66802
AM1_1537	beta-lactamase	-	-		1520404	1519466		19	20	39	0.0703893	1
AM1_1539	light-independent protochlorophyllide reductase subunit B	chlB	-	1522533	1522532	1521006	1521006	955	293	1487	-1.70119	0.638292
AM1_1546	GUN4-like family protein	-	+	1526742	1526743	1528530	1528809	215	266	438	0.305808	1.02319
AM1_1549	hypothetical protein	-	+	1530154	1530160	1530450	1530525	57	1639	129	4.8215	1.16439
AM1_1550	anaerobic ribonucleoside-triphosphate reductase activating protein	nrdG	-	1530999	1530999	1530526	1530526	23	915	8	5.25424	-1.41504
AM1_1551	alternative oxidase	-	-		1531806	1531147		253	2976	92	3.55096	-1.44953
AM1_1553	extracellular solute-binding protein	-	-		1533395	1532427		29	102	31	1.77961	0.0931094
AM1_1557	two-component hybrid sensor and regulator	-	-		1538281	1535630		11	35	21	1.58496	0.874469
AM1_1558	allophycocyanin subunit ApcA	apcA	-	1539494	1539468	1539001	1538282	19	48	90	1.29278	2.18587
AM1_1564	hypothetical protein	-	-		1549180	1548641	1548641	20	531	22	4.66297	0.131245
AM1_1565	hypothetical protein	-	+	1549321	1549321	1550520		12	44	6	1.79141	-0.893085
AM1_1567	hypothetical protein	-	+		1551286	1551669	1551669	35	355	31	3.30581	-0.169925
AM1_1569	hypothetical protein	-	-	1553050	1553050	1552376		25	65	14	1.34395	-0.793549
AM1_1574	hypothetical protein	-	+		1556616	1557302	1557302	40	70	3	0.792195	-3.35755
AM1_1577	hypothetical protein	-	-		1559138	1558731		10	27	25	1.34792	1.24101
AM1_1579	hypothetical protein	-	+		1561815	1562240		11	29	30	1.32193	1.36923
AM1_1581	hypothetical protein	-	-	1564525	1564458	1563778	1563778	76	156	140	1.02783	0.872765
AM1_1583	hypothetical protein	-	+	1565201	1565255	1565797	1565797	105	52	104	-1	-0.0136749
AM1_1588	hypothetical protein	-	-		1571089	1570964		37	10	11	-1.7885	-1.66297
AM1_1592	ABC transporter ATP-binding protein	-	-		1572640	1572281		14	48	25	1.70782	0.793549
AM1_1594	high light inducible protein	hli	+	1573259	1573288	1573446	1573453	482	1430	1495	1.56693	1.63102
AM1_1595	hypothetical protein	-	+	1573454	1573454	1573636	1573636	35	67	77	0.917538	1.11548
AM1_1597	cyclic electron flow protein PGR5	-	+		1574529	1574726	1574726	47	199	30	2.05889	-0.630766
AM1_1602	ABC transporter permease	-	-		1579267	1578092		35	81	22	1.18763	-0.646363
AM1_1607	hypothetical protein	-	-		1581891	1581748		13	21	33	0.652077	1.28011
AM1_1611	hypothetical protein	-	+	1584062	1584062	1584772	1584772	30	47	94	0.630766	1.61566
AM1_1614	hypothetical protein	-	+	1586148	1586151	1586783	1586792	237	114	257	-1.04933	0.116409
AM1_1616	hypothetical protein	-	+		1587137	1587637	1587739	94	103	39	0.130584	-1.24793
AM1_1627	hypothetical protein	-	-	1596113	1595647	1595498	1595280	121	75	393	-0.68281	1.69131
AM1_1628	hypothetical protein	-	+	1596114	1596114	1596548	1596553	32	95	64	1.54057	0.977974
AM1_1629	diguanylate cyclase	-	+	1596554	1596554	1597735	1597735	41	101	73	1.28011	0.817136
AM1_1631	hypothetical protein	-	-	1601014	1601014	1600466		16	43	41	1.37197	1.30485
AM1_1633	hypothetical protein	-	+		1601317	1602090		129	69	39	-0.893085	-1.70044
AM1_1637	photosystem I protein PsaK	psaK	-	1604810	1604761	1604501	1604501	6451	2153	2643	-1.58273	-1.28702
AM1_1638	N-(5'-phosphoribosyl)anthranilate isomerase	trpF	+		1604939	1605592		32	9	53	-1.72247	0.710493
AM1_1644	hypothetical protein	-	-		1611790	1610894		40	17	12	-1.18763	-1.65711
AM1_1645	phosphoenolpyruvate synthase	ppsA	+	1611986	1612017	1614467	1614505	421	95	181	-2.13614	-1.2133
AM1_1646	universal stress protein	-	+	1614506	1614506	1615060	1615060	350	73	228	-2.24587	-0.616123
AM1_1647	hypothetical protein	-	-	1615781	1615781	1615071	1615061	102	134	222	0.390315	1.1144
AM1_1653	hypothetical protein	-	+	1622257	1622297	1624030	1624069	46	117	65	1.32805	0.489805
AM1_1659	hypothetical protein	-	-		1637928	1637710		74	75	23	0.0191088	-1.64386
AM1_1660	photosystem I subunit VII	psaC	-	1638297	1638289	1638044	1637979	47437	16284	29939	-1.5425	-0.663969
AM1_1663	hypothetical protein	-	+	1643910	1644119	1644232	1644232	41	175	82	2.06711	0.982722
AM1_1664	hypothetical protein	-	-	1644368	1644365	1644249	1644233	19	56	34	1.51096	0.807355
AM1_1666	hypothetical protein	-	-		1645669	1645142		10	30	34	1.49476	1.66985
AM1_1682	hypothetical protein	-	+	1656933	1656971	1657648	1657691	607	1310	244	1.10852	-1.31129
AM1_1684	hypothetical protein	-	+	1659342	1659343	1659477	1659477	33	66	74	0.978626	1.14136
AM1_1698	lipoyl synthase	lipA	+	1678192	1678192	1679040	1679040	244	27	84	-3.12928	-1.52725
AM1_1699	hypothetical protein	-	+		1679067	1679666		141	63	85	-1.14975	-0.723482
AM1_1705	ribonuclease E	rne	+	1686859	1687347	1689371	1689387	154	373	127	1.27077	-0.276124
AM1_1706	carboxymethylenebutenolidase	-	-		1690116	1689388	1689388	23	73	17	1.62449	-0.415037
AM1_1711	hypothetical protein	-	+		1694565	1695116		41	88	53	1.08342	0.36257
AM1_1716	hypothetical protein	-	-		1701245	1701117		42	45	8	0.0972972	-2.25634
AM1_1729	hypothetical protein	-	+		1715564	1716556		45	26	15	-0.768674	-1.52356
AM1_1734	hypothetical protein	-	-	1721105	1720915	1720343	1720209	348	200	164	-0.796032	-1.08076
AM1_1743	ABC transporter ATP-binding protein	-	-	1732998	1732840	1731101	1731005	21	80	52	1.88042	1.26849
AM1_1745	hypothetical protein	-	-		1736018	1735722		20	25	6	0.308122	-1.58496
AM1_1746	cytochrome c, CytM	cytM	+	1735243	1735333	1735725		53	118	42	1.13993	-0.328623
AM1_1748	polysaccharide pyruvyl transferase	-	+		1736410	1737450		34	22	10	-0.605721	-1.66985
AM1_1754	hypothetical protein	-	+	1743149	1743277	1743510	1743510	63	109	140	0.78136	1.13955
AM1_1755	hypothetical protein	-	+	1743511	1743784	1744017	1744122	162	59	118	-1.44184	-0.45391
AM1_1756	hypothetical protein	-	+	1744123	1744187	1744420	1744529	34	77	39	1.15612	0.192645
AM1_1762	hypothetical protein	-	+		1750497	1751864		14	32	12	1.1375	-0.206451
AM1_1763	hypothetical protein	-	+	1751865	1752211	1752555	1752663	264	161	56	-0.709999	-2.21696
AM1_1770	hypothetical protein	-	-		1761080	1760916		31	40	70	0.357552	1.14975
AM1_1771	hypothetical protein	-	-		1761440	1761300		32	12	28	-1.34395	-0.186413
AM1_1773	protease	-	+		1764037	1765296		60	40	29	-0.573185	-1.02385
AM1_1776	hypothetical protein	-	-	1768389	1768389	1767775	1767775	214	94	978	-1.17834	2.18697
AM1_1778	hypothetical protein	-	-		1770592	1770410		11	27	21	1.22239	0.874469
AM1_1788	DnaJ-like protein	-	-	1779806	1779702	1779016	1779016	293	347	601	0.243271	1.03395
AM1_1789	apolipoprotein N-acyltransferase	lnt	-		1781292	1779832		11	105	9	3.14296	-0.263034
AM1_1797	30S ribosomal protein S12	rpsL	-	1788344	1788308	1787934	1787833	1221	1130	487	-0.111645	-1.32429
AM1_1802	hypothetical protein	-	-		1792728	1792531	1792444	624	1001	1297	0.680954	1.05436
AM1_1812	acetyltransferase	-	-		1800870	1800448		180	139	68	-0.370563	-1.39132
AM1_1818	hypothetical protein	-	-		1805204	1804590		148	17	45	-3.04924	-1.69561
AM1_1819	ABC transporter ATP-binding protein	-	-		1806309	1805590		32	26	9	-0.289507	-1.72247
AM1_1823	hypothetical protein	-	+	1809302	1809436	1809825	1809827	560	164	364	-1.76553	-0.620104
AM1_1826	Met tRNA	-	-	1812833			1812757	30	86	32	1.48875	0.0901978
AM1_1827	hypothetical protein	-	+	1812653	1812653	1812778		33	79	51	1.23447	0.612977
AM1_1828	sulfate transporter, sulfate permease family protein	-	+		1813208	1814923		81	50	38	-0.685127	-1.07215
AM1_1830	hypothetical protein	-	+	1816127	1816215	1816397	1816463	74	123	218	0.725378	1.54597
AM1_1832	D-alanyl-D-alanine carboxypeptidase	dacB	-		1820609	1819143		16	34	30	1.04182	0.866733
AM1_1833	hypothetical protein	-	+	1820746	1820756	1822345	1822482	49	115	94	1.21412	0.925999
AM1_1835	neutral zinc metallopeptidase family protein	-	+		1824138	1824992		17	36	32	1.03953	0.874469
AM1_1836	hypothetical protein	-	-	1825899	1825509	1825018	1824993	88	37	161	-1.22781	0.864117
AM1_1840	hypothetical protein	-	+		1829213	1829797		59	88	22	0.568843	-1.38333
AM1_1845	hypothetical protein	-	-	1834859	1834794	1834528	1834528	217	101	65	-1.09576	-1.72379
AM1_1846	hypothetical protein	-	+		1834860	1834988		9	26	21	1.43296	1.1375
AM1_1847	hypothetical protein	-	-		1835761	1835000		17	35	20	1	0.222392
AM1_1852	hypothetical protein	-	-	1839792	1839792	1839055	1839055	81	58	183	-0.474909	1.16601
AM1_1853	hypothetical protein	-	-		1840686	1839838	1839838	56	39	122	-0.510962	1.10962
AM1_1854	serine/threonine protein kinase	-	-		1842220	1840793		12	26	39	1.05445	1.62149
AM1_1855	short chain dehydrogenase/reductase family oxidoreductase	-	+		1842348	1843013		8	32	19	1.87447	1.152
AM1_1859	hypothetical protein	-	+		1844964	1845443		14	30	38	1.04731	1.37851
AM1_1861	hypothetical protein	-	+		1846016	1846144		13	59	15	2.09954	0.192645
AM1_1864	aldehyde dehydrogenase (NAD) family protein	-	+		1847609	1848982		51	22	60	-1.17688	0.230298
AM1_1872	hypothetical protein	-	+	1860465	1860623	1861012	1861020	23	38	81	0.70044	1.77259
AM1_1877	hypothetical protein	-	-	1872235	1872235	1872107	1871751	101	37	118	-1.4245	0.222392
AM1_1886	ABC transporter ATP-binding protein	-	+		1878476	1879156		37	52	10	0.479993	-1.7885
AM1_1888	hypothetical protein	-	-		1884394	1884260		24	28	59	0.214125	1.26303
AM1_1904	hypothetical protein	-	-		1900464	1899178	1898964	233	439	520	0.910995	1.15477
AM1_1905	hypothetical protein	-	-	1900582	1900549	1900427		1204	699	3265	-0.783606	1.43849
AM1_1906	group 1 glycosyltransferase	-	-	1902124	1902124	1900904	1900904	21	39	44	0.862496	1.03242
AM1_1915	asparagine synthase	asnB	-	1914070	1914050	1912080	1912080	28	43	65	0.601451	1.18641
AM1_1917	hypothetical protein	-	-		1916183	1915278		21	53	44	1.29546	1.03242
AM1_1919	hypothetical protein	-	-		1917859	1917251		23	32	6	0.459432	-1.77761
AM1_1924	ADP-ribosylglycohydrolase	-	-		1922311	1921412		9	23	22	1.26303	1.20163
AM1_1928	Arg tRNA	-	+	1924427			1924500	78	47	15	-0.718818	-2.30378
AM1_1931	acyltransferase family protein	-	-		1927986	1926586		21	23	10	0.125531	-1
AM1_1932	riboflavin biosynthesis protein RibD domain-containing protein	-	+		1928072	1928764	1928764	72	52	30	-0.461904	-1.23563
AM1_1937	hypothetical protein	-	-	1931769	1931754	1931548	1931548	949	1233	2212	0.377343	1.22
AM1_1942	hypothetical protein	-	+	1936170	1936231	1936359	1936359	40184	17863	30491	-1.1696	-0.398226
AM1_1949	hypothetical protein	-	+	1945214	1945228	1945659	1945727	724	193	280	-1.90192	-1.36741
AM1_1950	rare lipoprotein A	rlpA	+	1945728	1945746	1946081	1946081	263	1134	155	2.10408	-0.758992
AM1_1958	thiamine biosynthesis protein ThiS	thiS	+		1953217	1953426		117	52	102	-1.15472	-0.196143
AM1_1959	ferrochelatase	hemH	+	1953427	1953609	1954772	1954773	60	132	67	1.12455	0.156726
AM1_1964	hypothetical protein	-	+		1961605	1962102		31	10	28	-1.54057	-0.142019
AM1_1966	signal transduction histidine kinase	-	+		1962845	1964458		10	19	23	0.862496	1.12553
AM1_1971	hypothetical protein	-	+		1967092	1967274	1967307	64	227	66	1.81052	0.0437214
AM1_1977	GTP binding domain-containing protein	-	-		1974802	1972907		24	20	8	-0.251539	-1.47393
AM1_1979	hypothetical protein	-	-		1975051	1974896		28	39	4	0.463947	-2.53605
AM1_1981	aldo/keto reductase	-	-	1977052	1977052	1975883	1975817	36	87	52	1.24998	0.518467
AM1_1985	oligopeptide ABC transporter permease	-	-		1981782	1980592		19	44	15	1.16993	-0.321928
AM1_1990	hypothetical protein	-	-		1984041	1983898		30	47	80	0.630766	1.38565
AM1_1994	hypothetical protein	-	+		1987321	1987848		25	24	10	-0.0565835	-1.24101
AM1_1998	hypothetical protein	-	-		1990077	1989679	1989679	13	37	18	1.44057	0.440573
AM1_1999	hypothetical protein	-	-	1990363	1990227	1990108	1990078	30	81	49	1.40336	0.68966
AM1_2005	HAD family hydrolase	-	-	1995622	1995589	1994882	1994762	29	74	60	1.32193	1.02385
AM1_2006	hypothetical protein	-	-		1995964	1995623		50	32	21	-0.628031	-1.21299
AM1_2010	UbiE/COQ5 family methlytransferase	-	+		1997335	1998177		19	42	28	1.10434	0.536053
AM1_2011	glycosyl transferase family protein	-	-		2000789	1999524		13	36	28	1.4021	1.05063
AM1_2024	photosystem II protein PsbM	psbM	-	2015349	2015330	2015226	2014937	770	291	501	-1.40076	-0.619043
AM1_2026	photosystem II CP47 protein PsbB	psbB	+	2016185	2016327	2017847	2017938	6505	2629	4599	-1.30671	-0.500137
AM1_2029	hypothetical protein	-	+		2020066	2020188		55	36	18	-0.597902	-1.55943
AM1_2032	hypothetical protein	-	-	2022125	2022036	2021521	2021476	119	51	63	-1.20645	-0.906891
AM1_2042	hypothetical protein	-	-		2033695	2032358		72	32	29	-1.14543	-1.28293
AM1_2050	hypothetical protein	-	+		2043591	2044103		12	38	24	1.58496	0.943416
AM1_2051	methyltransferase	-	+		2044103	2044648		20	88	40	2.08342	0.965235
AM1_2054	hypothetical protein	-	-	2048087	2047933	2047268	2047120	250	118	135	-1.07673	-0.884081
AM1_2059	UDP-glucose 4-epimerase	galE	+	2053646	2053646	2054608		93	99	38	0.0892673	-1.26919
AM1_2060	glycoside hydrolase family protein	-	+	2054661	2054661	2055647	2055647	45	115	25	1.33442	-0.823122
AM1_2061	homoserine dehydrogenase	thrA	-		2056974	2055652		43	185	19	2.07973	-1.1375
AM1_2062	hypothetical protein	-	-	2057684	2057684	2057028	2057028	29	407	38	3.76553	0.378512
AM1_2063	hypothetical protein	-	-	2058107	2058107	2057790		25	122	18	2.24207	-0.452512
AM1_2064	hypothetical protein	-	-		2058375	2058244		38	106	43	1.45606	0.174029
AM1_2065	hypothetical protein	-	+		2058593	2058736		77	29	25	-1.37851	-1.58496
AM1_2066	hypothetical protein	-	+		2059217	2060212		43	89	47	1.03242	0.125531
AM1_2067	acetyltransferase	-	-		2060701	2060243	2060243	40	54	89	0.423808	1.1343
AM1_2069	seryl-tRNA synthetase	serS	+	2061524	2061690	2062964	2062986	76	184	85	1.26459	0.159478
AM1_2075	hypothetical protein	-	-		2067502	2066801		39	18	32	-1.074	-0.277534
AM1_2080	oligopeptide ABC transporter permease	-	-		2071656	2070724		99	47	54	-1.05889	-0.862496
AM1_2082	hypothetical protein	-	-		2074407	2073682		110	44	79	-1.30256	-0.472488
AM1_2083	peptidase S41B	-	-		2075912	2074635		11	37	5	1.66297	-1
AM1_2085	cytochrome c551 peroxidase	ccp	-	2079395	2079356	2078277	2078206	223	55	167	-2	-0.415037
AM1_2087	hypothetical protein	-	-	2079991	2079897	2079778	2079726	123	59	141	-1.04731	0.195551
AM1_2088	hypothetical protein	-	+	2080087	2080112	2080270	2080606	360	137	301	-1.38733	-0.25745
AM1_2095	IS4 family transposase	-	-		2087207	2086689	2086689	20	31	53	0.607683	1.36257
AM1_2105	hypothetical protein	-	+	2094878	2095053	2095271	2095356	161	980	111	2.59826	-0.532495
AM1_2106	hypothetical protein	-	+		2095357	2095668		12	74	11	2.52838	-0.115477
AM1_2108	cytochrome c biogenesis protein Ccb1	ccb1	-		2096411	2095869		63	39	17	-0.678072	-1.83007
AM1_2109	RNA polymerase sigma factor SigC	rpoD	+	2096412	2096725	2097996	2098210	310	229	75	-0.435281	-2.03284
AM1_2115	methionine-R-sulfoxide reductase	msrB	+	2105085	2105169	2105564	2105564	313	444	660	0.503041	1.07389
AM1_2123	50S ribosomal protein L35	rpmI	-	2114517	2114499	2114302	2114302	2501	5305	3331	1.08454	0.413307
AM1_2125	chaperone ClpB	clpB	+		2114793	2117420	2117420	148	564	105	1.92294	-0.491248
AM1_2128	hypothetical protein	-	+	2121013	2121164	2121355	2121355	541	1325	1697	1.29072	1.64747
AM1_2132	hypothetical protein	-	+		2127037	2127183		11	30	23	1.36923	1
AM1_2140	hypothetical protein	-	+		2133700	2133822		9	24	27	1.32193	1.48543
AM1_2143	Ser tRNA	-	+	2136825			2136911	567	145	1093	-1.95992	0.94565
AM1_2144	hypothetical protein	-	+	2136912	2136954	2137124	2137124	207	94	530	-1.13058	1.35213
AM1_2145	alpha/beta hydrolase fold protein	-	+	2137160	2137242	2138114		58	238	104	2.01822	0.831602
AM1_2146	hypothetical protein	-	-	2138284	2138255	2138115		171	80	192	-1.08641	0.166192
AM1_2147	long-chain-fatty-acid--CoA ligase	-	+		2138539	2140581		9	32	13	1.72247	0.485427
AM1_2148	3-hydroxyacyl-CoA dehydrogenase	-	+		2140619	2143003		16	37	16	1.16046	0
AM1_2153	hypothetical protein	-	+	2150525	2150627	2150932	2151015	32	89	82	1.44746	1.33065
AM1_2154	phosphoserine aminotransferase	-	-	2152176	2152176	2151016		28	65	43	1.18641	0.601451
AM1_2162	rhomboid family protein	-	+	2157367	2157378	2157941	2157941	203	692	442	1.76429	1.11874
AM1_2166	photosystem II D1 protein PsbA	psbA	-	2167848	2167796	2166714	2166672	11533	6103	24312	-0.918066	1.07583
AM1_2167	histidine triad family nucleotide-binding protein	-	-		2168288	2167938		31	43	12	0.459432	-1.29956
AM1_2174	hypothetical protein	-	-	2174869	2174855	2174676	2174634	609	222	359	-1.45177	-0.760812
AM1_2175	hypothetical protein	-	+	2175077	2175089	2175580	2175580	139	471	245	1.75336	0.813231
AM1_2184	hypothetical protein	-	+	2187973	2188041	2188157	2188285	883	296	675	-1.57358	-0.387023
AM1_2198	hypothetical protein	-	+		2201215	2202519		107	93	29	-0.200299	-1.848
AM1_2199	acyltransferase family protein	-	+	2202520	2202626	2203714	2203876	167	73	104	-1.18286	-0.678072
AM1_2200	group 1 glycosyl transferase	-	+		2203877	2205112		59	32	27	-0.862496	-1.09954
AM1_2203	hypothetical protein	-	-		2209458	2209324		180	141	56	-0.350099	-1.66696
AM1_2204	TROVE domain-containing protein	-	+		2209768	2211363		58	24	14	-1.23879	-1.97575
AM1_2213	hypothetical protein	-	-		2220246	2218768		26	54	20	1.02647	-0.36257
AM1_2214	hypothetical protein	-	-	2221369	2221294	2221022	2221022	112	257	211	1.19105	0.907741
AM1_2215	hypothetical protein	-	-	2222236	2222236	2221508	2221465	1700	552	1067	-1.62103	-0.671471
AM1_2223	hypothetical protein	-	+		2231997	2233433		12	40	24	1.65711	0.943416
AM1_2224	hypothetical protein	-	+		2233423	2234583		28	15	8	-0.857981	-1.68806
AM1_2241	hypothetical protein	-	+		2252149	2252568	2252568	16	34	15	1.04182	-0.0874628
AM1_2242	hypothetical protein	-	+		2252629	2253465		14	35	26	1.26303	0.847997
AM1_2252	hypothetical protein	-	-	2259790	2259431	2258940	2258940	314	1589	105	2.3356	-1.57129
AM1_2254	hypothetical protein	-	-		2261189	2261043		10	20	23	0.932886	1.12553
AM1_2267	Pro tRNA	-	+	2268029			2268102	98	19	49	-2.30743	-0.9855
AM1_2275	hypothetical protein	-	+	2273693	2274410	2274604	2274803	816	1125	1655	0.462799	1.01929
AM1_2276	hypothetical protein	-	-	2276897	2276834	2276088	2275969	586	1206	970	1.03999	0.726111
AM1_2278	hypothetical protein	-	-		2279622	2279071		14	56	27	1.926	0.900464
AM1_2281	hypothetical protein	-	+	2280623	2280623	2280757		26	67	22	1.33258	-0.231326
AM1_2287	hypothetical protein	-	+	2284764	2285052	2285204	2285526	26	63	90	1.24511	1.75291
AM1_2290	hypothetical protein	-	-		2287248	2287102		146	47	40	-1.61471	-1.84212
AM1_2291	hypothetical protein	-	+		2287309	2287440		216	84	235	-1.35216	0.121092
AM1_2297	acetyltransferase	-	-	2296380	2296304	2295816	2295816	246	300	518	0.285252	1.07122
AM1_2304	hypothetical protein	-	+		2303146	2303271	2303369	1145	471	1044	-1.27975	-0.133104
AM1_2305	sensory box/response regulator	-	+	2303590	2303701	2305419	2305433	1578	574	2571	-1.45738	0.703879
AM1_2308	hypothetical protein	-	-	2307553	2307441	2307262	2307216	110	52	52	-1.0665	-1.0665
AM1_2309	3-phosphoshikimate 1-carboxyvinyltransferase	aroA	+		2307554	2308894		26	33	9	0.332575	-1.43296
AM1_2315	hypothetical protein	-	-	2316127	2316007	2315549	2315543	444	936	512	1.07424	0.205153
AM1_2316	hypothetical protein	-	-		2316367	2316167		54	34	22	-0.652077	-1.2578
AM1_2320	pentapeptide repeat-containing protein	-	+	2318719	2318913	2320421		156	386	244	1.30157	0.642017
AM1_2322	hypothetical protein	-	+	2323341	2323388	2323993	2323993	589	941	264	0.675012	-1.15472
AM1_2325	calcium/proton exchanger	chaA	+		2328410	2329495		40	42	17	0.0687128	-1.18763
AM1_2327	hypothetical protein	-	+		2332186	2333604	2333604	14	36	18	1.30256	0.341037
AM1_2328	hypothetical protein	-	+		2333643	2334050		77	165	38	1.08964	-1
AM1_2329	hypothetical protein	-	+	2334079	2334156	2334359	2334424	123	397	170	1.68243	0.463656
AM1_2330	ATP-dependent Clp protease proteolytic subunit	clpP	-	2335070	2335026	2334430	2334426	257	672	304	1.38324	0.241438
AM1_2331	ATP-dependent Clp protease-like protein	clpP	-	2335913	2335757	2335071	2335071	744	2196	644	1.56022	-0.207941
AM1_2332	methyltransferase	-	+		2336146	2336775		27	289	21	3.37255	-0.347923
AM1_2333	endoribonuclease L-PSP/chorismate mutase	-	+		2336772	2337470		46	283	27	2.59516	-0.747234
AM1_2334	hypothetical protein	-	-	2339065	2339050	2337494	2337471	54	160	69	1.54956	0.347923
AM1_2335	ABC transporter ATP-binding protein	-	-		2340016	2339066	2339066	308	235	80	-0.38882	-1.93161
AM1_2337	RluA family pseudouridine synthase	-	-	2341531	2341516	2340530	2340506	58	119	60	1.02425	0.0480943
AM1_2342	radical SAM domain-containing protein	-	-		2347521	2346751		36	49	7	0.434403	-2.20945
AM1_2345	hypothetical protein	-	-	2349701	2349384	2348881		198	610	90	1.6184	-1.12883
AM1_2346	hypothetical protein	-	+	2348720	2348732	2348884		478	7349	421	3.93965	-0.182783
AM1_2348	hypothetical protein	-	+	2352058	2352095	2352421	2352478	171	513	209	1.57936	0.287981
AM1_2349	diaminopimelate epimerase	dapF	-		2353330	2352479		68	74	30	0.120294	-1.15433
AM1_2352	peptidase M23 domain-containing protein	-	+		2354222	2355094		67	93	29	0.467126	-1.18057
AM1_2353	TRAP dicarboxylate transporter subunit DctQ	-	+		2355182	2355736		76	55	30	-0.459432	-1.31259
AM1_2355	hypothetical protein	-	+		2357322	2357900		82	93	34	0.179549	-1.24576
AM1_2363	hypothetical protein	-	+	2365521	2365590	2366084	2366165	53	138	62	1.36405	0.222392
AM1_2379	hypothetical protein	-	-		2383215	2382745	2382745	34	70	30	1.02046	-0.175087
AM1_2383	ribonucleoside-diphosphate reductase	nrd	+	2385713	2385859	2387808	2387842	250	527	370	1.07285	0.563732
AM1_2388	hypothetical protein	-	-	2394403	2394394	2393918	2393918	4	74	210	3.90689	5.39917
AM1_2389	MarR family transcriptional regulator	-	+	2394463	2394535	2395158	2395274	25	91	50	1.82312	0.971986
AM1_2397	hypothetical protein	-	-		2404898	2404257	2404257	263	926	721	1.81203	1.45146
AM1_2398	hypothetical protein	-	-	2405355	2405355	2404864		153	376	143	1.29163	-0.0968615
AM1_2399	hypothetical protein	-	+	2405356	2405643	2405879	2406156	82	38	131	-1.08964	0.669355
AM1_2401	exonuclease	-	+		2406863	2407369		22	50	32	1.14886	0.520832
AM1_2402	IS4 family transposase	-	-	2408636	2408636	2407584		79	102	31	0.364572	-1.32193
AM1_2413	transketolase	tktA	-	2419969	2419969	2418068	2418068	70	399	51	2.49411	-0.449307
AM1_2414	adenylate kinase	adk	-	2421137	2420763	2420200	2419970	54	134	62	1.29546	0.19592
AM1_2416	hypothetical protein	-	-		2422437	2421895		23	56	32	1.24793	0.459432
AM1_2423	methyltransferase GidB	gidB	+	2427902	2427902	2428672		28	35	12	0.311944	-1.15754
AM1_2425	hypothetical protein	-	-		2429841	2429695	2429695	100	23	148	-2.07325	0.560957
AM1_2430	tocopherol cyclase	-	-		2436797	2435625		33	70	52	1.06228	0.640458
AM1_2432	glycosyl transferase family protein	-	-		2439454	2438726	2438726	21	53	17	1.29546	-0.289507
AM1_2433	hypothetical protein	-	-		2440145	2439426		25	173	13	2.7425	-0.893085
AM1_2434	hypothetical protein	-	-		2440607	2440170		15	118	28	2.89482	0.857981
AM1_2435	hypothetical protein	-	+		2440600	2440713	2440720	9	47	80	2.26303	3.01792
AM1_2437	hypothetical protein	-	-	2444162	2444032	2442794	2442748	321	777	231	1.27271	-0.472936
AM1_2440	molecular chaperone DnaK	dnaK	+	2445192	2445301	2447208	2447333	580	1452	729	1.32242	0.329358
AM1_2441	hypothetical protein	-	+		2447640	2449628		30	37	8	0.293731	-1.78427
AM1_2448	pyridoxamine 5'-phosphate oxidase family protein	-	+		2457299	2457880		39	30	17	-0.367732	-1.152
AM1_2454	acetyltransferase	-	-		2467294	2466863		6	25	21	1.89308	1.65208
AM1_2457	photosystem I P700 chlorophyll a apoprotein A1	psaA	+	2472740	2472897	2475158	2475169	21958	8776	27807	-1.32301	0.340688
AM1_2458	photosystem I P700 chlorophyll a apoprotein A2	psaB	+	2475170	2475181	2477391	2477391	20685	5754	15938	-1.84577	-0.376094
AM1_2461	type III restriction enzyme, res subunit	-	-		2479937	2478465		18	39	22	1.074	0.275634
AM1_2462	Mo-dependent nitrogenase-like protein	-	+		2480098	2480766		18	44	15	1.24393	-0.247928
AM1_2473	IS4 family transposase	-	-		2498586	2497786		10	32	30	1.58496	1.49476
AM1_2486	hypothetical protein	-	-	2513342	2513257	2512841	2512658	89	245	68	1.45066	-0.383329
AM1_2487	hypothetical protein	-	-	2513621	2513606	2513343	2513343	488	2334	242	2.25552	-1.00888
AM1_2490	hypothetical protein	-	+	2515315	2515328	2515471	2515494	452	132	284	-1.76808	-0.668549
AM1_2493	hypothetical protein	-	+		2517659	2518477		87	33	27	-1.37197	-1.65208
AM1_2496	NAD(P)H-quinone oxidoreductase subunit F	nuoL	+		2519790	2521853		23	57	53	1.27302	1.16993
AM1_2497	NAD(P)H-quinone oxidoreductase subunit 4	ndhM	+	2521910	2521910	2523514		26	57	17	1.10309	-0.584963
AM1_2502	ATPase	-	+	2526151	2526151	2527275		34	77	14	1.15612	-1.22239
AM1_2503	photosystem I reaction center subunit IV	psaE	-	2528446	2528437	2528168	2528127	7031	2840	3656	-1.30754	-0.943274
AM1_2513	hypothetical protein	-	-		2548371	2548243		30	8	21	-1.78427	-0.494765
AM1_2518	N-acetylmuramoyl-L-alanine amidase	-	-		2556138	2555059	2555059	101	81	39	-0.314873	-1.3505
AM1_2522	hypothetical protein	-	+		2558983	2559117		117	23	77	-2.29768	-0.597241
AM1_2523	hypothetical protein	-	+		2559092	2559214		114	10	47	-3.38606	-1.26053
AM1_2530	hypothetical protein	-	-		2565097	2564621		32	68	45	1.06413	0.479168
AM1_2532	AhpC/TSA family protein	-	+		2565303	2565845		67	48	30	-0.472753	-1.13327
AM1_2534	hypothetical protein	-	-		2568618	2568220		516	31	44	-4.01402	-3.52217
AM1_2538	hypothetical protein	-	+	2573437	2573437	2573715	2573715	13	100	60	2.85086	2.12338
AM1_2539	hypothetical protein	-	-		2574312	2574061	2573716	36	75	49	1.03847	0.434403
AM1_2540	hypothetical protein	-	+		2574298	2576859	2576859	261	324	544	0.310873	1.05669
AM1_2551	hypothetical protein	-	-	2588078	2587931	2587200	2587200	405	1434	158	1.8215	-1.35245
AM1_2559	hypothetical protein	-	+	2595150	2595261	2595710	2595710	4578	11128	502	1.28122	-3.1864
AM1_2560	hypothetical protein	-	+		2595952	2596848		14	50	16	1.76553	0.180572
AM1_2565	hypothetical protein	-	+		2603346	2604263		58	38	17	-0.597241	-1.71272
AM1_2570	hypothetical protein	-	-	2609772	2609772	2609437	2609339	26	104	40	1.95936	0.602665
AM1_2572	DevC protein	devC	+		2611062	2612315		9	22	27	1.20163	1.48543
AM1_2575	hypothetical protein	-	+		2614374	2614502	2614658	19	82	42	2.05311	1.10434
AM1_2577	hypothetical protein	-	+		2615133	2615468		24	21	10	-0.184425	-1.18442
AM1_2579	hypothetical protein	-	-		2618218	2616968		51	4	13	-3.37851	-1.89308
AM1_2580	RNA polymerase sigma-24 subunit	rpoE	+		2618430	2618996		23	18	9	-0.337035	-1.26303
AM1_2581	hypothetical protein	-	+	2618997	2619169	2619774	2619774	129	58	63	-1.13972	-1.02237
AM1_2582	hypothetical protein	-	-	2620019	2620017	2619790	2619775	16	43	38	1.37197	1.19794
AM1_2583	DNA-cytosine methyltransferase	dcm	-		2621261	2620068	2620020	85	172	173	1.00836	1.01668
AM1_2584	hypothetical protein	-	-	2622126	2621943	2621254		36	103	67	1.49099	0.878009
AM1_2591	hypothetical protein	-	+	2630371	2630374	2630865		120	283	119	1.23088	-0.0119726
AM1_2592	hypothetical protein	-	+		2630831	2631460	2631460	246	871	672	1.81982	1.4461
AM1_2600	hypothetical protein	-	-		2640590	2640225	2640196	117	305	133	1.37474	0.183446
AM1_2603	addiction module antitoxin	-	+	2641277	2641300	2641572		98	167	279	0.762961	1.49993
AM1_2607	hypothetical protein	-	-	2644002	2643747	2643592	2643549	7	66	51	3.06609	2.70044
AM1_2608	glutathione S-transferase	-	+		2644003	2644701	2644701	23	342	28	3.8371	0.273018
AM1_2609	hypothetical protein	-	+	2644702	2644773	2645708	2645708	27	409	39	3.87213	0.514573
AM1_2610	hypothetical protein	-	+	2645709	2645722	2645853	2645896	76	579	125	2.91312	0.710493
AM1_2611	hypothetical protein	-	-		2646541	2645897		12	90	19	2.80735	0.621488
AM1_2613	amidophosphoribosyltransferase	purF	+	2649842	2649927	2651435	2651557	105	271	94	1.35954	-0.158065
AM1_2614	ribosomal biogenesis GTPase	rbgA	-		2652433	2651558		51	44	25	-0.208587	-1
AM1_2618	hypothetical protein	-	-	2658303	2658303	2657275	2657275	55	91	24	0.716207	-1.1635
AM1_2623	hypothetical protein	-	+	2665048	2665087	2665575	2665679	254	121	156	-1.06362	-0.699733
AM1_2624	hypothetical protein	-	+	2665692	2665694	2665891	2665891	19848	9414	14827	-1.07603	-0.420742
AM1_2628	hypothetical protein	-	-		2667716	2667261	2667261	48	98	66	1.01465	0.451379
AM1_2629	photosystem II reaction center protein J	psbJ	-	2668295	2668295	2668179	2667821	5043	3962	10731	-0.347975	1.08928
AM1_2630	cytochrome b559 subunit alpha	psbE	-	2668914	2668907	2668656	2668621	18427	7885	11051	-1.22453	-0.737592
AM1_2653	methanol dehydrogenase regulatory protein	-	+		2694473	2695402		17	41	20	1.22239	0.222392
AM1_2658	glutathione S-transferase	-	+	2699999	2699999	2700619		19	44	37	1.16993	0.925999
AM1_2663	LysR family transcriptional regulator	-	-		2705843	2704926		18	39	37	1.074	1
AM1_2666	NmrA family protein	-	+	2708062	2708122	2709003	2709003	27	106	43	1.93411	0.652077
AM1_2667	hypothetical protein	-	+	2709004	2709042	2709164	2710220	38	80	87	1.05445	1.17403
AM1_2671	hypothetical protein	-	+		2711014	2711127		49	34	15	-0.514573	-1.64386
AM1_2672	hypothetical protein	-	-		2711362	2711189		14	40	29	1.45066	1
AM1_2674	hypothetical protein	-	+		2711893	2712828		33	33	12	0	-1.38702
AM1_2679	Thr tRNA	-	-	2715788			2715716	10	40	15	1.89812	0.540568
AM1_2687	FHA domain-containing protein	-	-		2724369	2723617	2723617	15	43	16	1.45943	0.0874628
AM1_2690	hypothetical protein	-	+	2725375	2725375	2726334		66	53	26	-0.311202	-1.3112
AM1_2693	Ser tRNA	-	+	2727847			2727935	2052	3613	5525	0.815863	1.4285
AM1_2695	50S ribosomal protein L28	rpmB	+	2727936	2727967	2728203		2192	6226	5259	1.50563	1.26216
AM1_2699	glycosyl transferase family protein	-	-	2732201	2731990	2730986	2730936	87	185	124	1.07973	0.506353
AM1_2719	hypothetical protein	-	+	2753266	2753266	2753433	2753559	126	297	246	1.23048	0.959683
AM1_2720	dynamin-like protein	-	-		2756966	2754897		17	39	22	1.152	0.353637
AM1_2721	hypothetical protein	-	+	2753560	2754250	2754900		248	185	75	-0.420843	-1.71207
AM1_2726	hypothetical protein	-	-		2761795	2761388		20	27	9	0.415037	-1.07039
AM1_2727	hypothetical protein	-	+		2761797	2761925		37	29	14	-0.341037	-1.34104
AM1_2730	response regulator domain-containing protein	-	+		2764035	2765885	2765885	25	62	27	1.27684	0.106915
AM1_2731	hypothetical protein	-	-	2767385	2767244	2766774		39	109	35	1.45943	-0.152003
AM1_2735	hypothetical protein	-	+		2768313	2768657		59	47	22	-0.321928	-1.38333
AM1_2736	pentapeptide repeat-containing protein	-	+	2768705	2768730	2769242	2769256	248	373	119	0.586893	-1.05311
AM1_2737	hypothetical protein	-	+		2769257	2769730		15	41	9	1.39232	-0.678072
AM1_2738	hypothetical protein	-	-	2770147	2770127	2769807	2769807	1128	690	190	-0.708288	-2.5634
AM1_2741	prevent-host-death family protein	-	-	2776660	2776299	2776036	2776027	33	166	81	2.29624	1.27009
AM1_2745	hypothetical protein	-	-	2781276	2781106	2780834	2780618	644	388	1504	-0.729529	1.22239
AM1_2751	addiction module antitoxin	-	+		2788612	2788917		18	52	32	1.47999	0.796467
AM1_2753	hypothetical protein	-	+	2790171	2790198	2790467	2790467	2464	3247	1174	0.397964	-1.06893
AM1_2754	hypothetical protein	-	+	2790496	2790511	2791053	2791085	780	1152	212	0.561998	-1.87447
AM1_2755	hypothetical protein	-	+	2791151	2791195	2791674	2791757	47	116	46	1.2854	-0.0303736
AM1_2758	pyridoxine 5'-phosphate synthase	pdxJ	+		2792766	2793488		14	32	15	1.1375	0.0931094
AM1_2764	hypothetical protein	-	+	2800423	2800449	2800727	2800901	111	33	90	-1.71989	-0.29956
AM1_2769	hypothetical protein	-	+		2805486	2805878		40	25	13	-0.657112	-1.5502
AM1_2775	HicB family protein	-	-		2809125	2808799	2808748	58	135	103	1.20482	0.817797
AM1_2776	HicA family protein	-	-	2809447	2809375	2809115		124	291	156	1.22404	0.328836
AM1_2783	hydrogenase accessory protein HupE/UreJ	hupE	-	2815194	2814939	2814301	2814263	619	243	375	-1.34539	-0.721536
AM1_2784	succinate dehydrogenase flavoprotein subunit	sdhA	+	2815239	2815307	2817034	2817034	38	62	81	0.691878	1.07215
AM1_2785	hypothetical protein	-	-	2817201	2817167	2817036	2817035	153	134	555	-0.189971	1.85215
AM1_2789	hypothetical protein	-	+	2820493	2820765	2821091	2821137	391	100	354	-1.9565	-0.143035
AM1_2792	serine/threonine protein kinase	-	+	2823763	2823773	2824738	2824738	6070	10063	3003	0.729198	-1.01505
AM1_2794	hypothetical protein	-	+		2825584	2825808	2825808	94	144	8	0.610053	-3.39993
AM1_2795	hypothetical protein	-	-		2826014	2825886		147	308	4	1.06201	-4.88753
AM1_2799	hypothetical protein	-	-		2830686	2829853		31	97	45	1.61471	0.523562
AM1_2804	hypothetical protein	-	+	2836034	2836034	2839102	2839102	33	67	63	1	0.912537
AM1_2806	glycosyl transferase family protein	-	-		2844201	2842969		16	41	25	1.30485	0.612977
AM1_2823	RecF/RecN/SMC domain-containing protein	-	+	2864439	2864439	2867180		73	142	7	0.950418	-3.20945
AM1_2824	hypothetical protein	-	-	2867911	2867700	2867209	2867181	1926	776	200	-1.31037	-3.26109
AM1_2826	CAAX amino terminal protease family protein	-	+		2869081	2869818		124	138	31	0.153157	-1.96578
AM1_2828	hypothetical protein	-	-		2871485	2870601		38	57	18	0.572579	-1.03747
AM1_2831	hypothetical protein	-	+	2873458	2873844	2874032	2874053	585	1143	169	0.965114	-1.78537
AM1_2832	hypothetical protein	-	+		2874162	2875676		57	78	20	0.4458	-1.46566
AM1_2833	agmatinase	speB	+		2876119	2877315		104	62	43	-0.736966	-1.25481
AM1_2834	hydrogenase nickel incorporation protein HypA	hypA	+		2877319	2877699		34	18	5	-0.881356	-2.54432
AM1_2846	hypothetical protein	-	+		2889679	2889987		29	14	7	-1	-1.90689
AM1_2847	hypothetical protein	-	-	2890618	2890618	2890226	2889988	53	157	34	1.54889	-0.625604
AM1_2851	hypothetical protein	-	-		2894333	2894208		215	84	76	-1.3455	-1.4881
AM1_2853	UDP-N-acetylmuramoyl-tripeptide--D-alanyl-D-alanine ligase	murF	+		2895299	2896645		17	25	8	0.530515	-1
AM1_2854	ribonuclease PH	rph	-		2897369	2896650		36	50	17	0.462972	-1.03953
AM1_2856	cob(I)yrinic acid a,c-diamide adenosyltransferase	btuR	+		2897817	2898146	2898162	129	279	146	1.10692	0.177305
AM1_2857	deoxycytidine triphosphate deaminase	dcd	+	2898163	2898163	2898759	2898770	117	296	102	1.33168	-0.196143
AM1_2858	2OG-Fe(II) oxygenase	-	-		2899613	2898771		30	64	31	1.06817	0.0458037
AM1_2867	50S ribosomal protein L10	rplJ	+	2906526	2906777	2907307	2907351	527	196	400	-1.42234	-0.396936
AM1_2875	fructose-1,6-bisphosphatase	fbp	+	2914210	2914255	2915328	2915328	305	133	237	-1.1913	-0.36257
AM1_2876	transaldolase	tal	+	2915329	2915373	2916518	2916518	464	342	976	-0.439022	1.07113
AM1_2880	hypothetical protein	-	-	2920011	2919898	2919773	2919768	865	342	262	-1.33616	-1.7193
AM1_2889	photosystem II D1 protein PsbA	psbA	-	2929405	2929355	2928273	2928273	16679	7503	41497	-1.15239	1.31492
AM1_2891	single-stranded-DNA-specific exonuclease RecJ	recJ	+	2930124	2930124	2932511	2932658	1002	374	1249	-1.41936	0.317606
AM1_2892	Fe-S cluster protein	-	+	2932738	2932814	2933164	2933164	79	147	174	0.887525	1.12928
AM1_2893	hypothetical protein	-	+		2933183	2933599		115	95	54	-0.273018	-1.07662
AM1_2895	hypothetical protein	-	+	2933960	2934035	2934187	2934187	201	188	415	-0.0959691	1.04223
AM1_2897	hypothetical protein	-	-	2934940	2934860	2934621	2934618	322	159	822	-1.01346	1.34936
AM1_2898	hypothetical protein	-	-	2935509	2935421	2935071	2935071	701	105	582	-2.72741	-0.267975
AM1_2907	hypothetical protein	-	+		2944770	2945201		33	76	15	1.17932	-1.08746
AM1_2908	aromatic acid decarboxylase	-	-		2945820	2945227		15	36	12	1.20945	-0.29956
AM1_2911	glyoxalase/bleomycin resistance protein/dioxygenase	-	+		2946529	2946912		37	45	14	0.275634	-1.34104
AM1_2912	MOSC domain-containing protein	-	+		2946890	2947678	2947740	19	82	55	2.05311	1.48543
AM1_2914	CTP synthetase	pyrG	+	2947741	2947741	2949408		103	115	38	0.157541	-1.41504
AM1_2916	hypothetical protein	-	+		2950993	2951559		355	182	169	-0.960034	-1.06634
AM1_2924	hypothetical protein	-	+	2957274	2957380	2958042	2958042	1661	1589	695	-0.0638936	-1.25576
AM1_2929	Cys tRNA	-	-	2965157			2965087	31	78	132	1.30378	2.05528
AM1_2933	acetyltransferase	-	-		2968784	2968308		43	58	16	0.423211	-1.37197
AM1_2939	diguanylate cyclase	-	+		2972007	2972387	2972387	16	61	23	1.86673	0.4975
AM1_2941	ferredoxin-NADP reductase PetH	petH	-	2974097	2974047	2973157	2973055	162	144	412	-0.168819	1.34127
AM1_2946	hypothetical protein	-	+		2978035	2978640	2978640	62	89	21	0.514573	-1.51785
AM1_2947	hypothetical protein	-	+		2978646	2979425		41	63	18	0.607683	-1.14439
AM1_2949	hypothetical protein	-	+		2981446	2981658		29	50	10	0.765535	-1.44746
AM1_2951	hypothetical protein	-	+		2982038	2982196		9	44	25	2.16993	1.37851
AM1_2953	hypothetical protein	-	+		2982942	2983082		2	32	16	3.45943	2.5025
AM1_2954	hypothetical protein	-	+		2983086	2984390		13	16	34	0.280108	1.32193
AM1_2960	sugar ABC transporter permease	-	+		2990267	2991178		73	33	24	-1.12199	-1.5656
AM1_2965	glyoxalase/bleomycin resistance protein/dioxygenase	-	-	2995637	2995637	2995182		41	222	30	2.40858	-0.438121
AM1_2966	hypothetical protein	-	+		2995862	2996569		33	29	6	-0.180572	-2.28011
AM1_2973	hypothetical protein	-	+		3002582	3003064		26	25	4	-0.0544478	-2.43296
AM1_2974	hypothetical protein	-	+	3003065	3003279	3003395	3003423	27	65	49	1.23704	0.836501
AM1_2975	CAAX amino protease	-	+		3003424	3003822		12	27	17	1.10692	0.469485
AM1_2977	hypothetical protein	-	+	3004282	3004692	3004919	3005028	128	61	97	-1.05703	-0.396517
AM1_2978	hypothetical protein	-	-		3005292	3005029	3005029	467	106	367	-2.1289	-0.346803
AM1_2980	hypothetical protein	-	+		3007240	3007443		54	15	34	-1.78136	-0.652077
AM1_2982	hypothetical protein	-	-	3008818	3008665	3008204	3008150	26	72	74	1.43494	1.47393
AM1_2983	HEAT repeat-containing PBS lyase	-	-		3010006	3008819		36	74	35	1.01937	-0.0395284
AM1_2986	carbohydrate porin	-	+	3014216	3014235	3016046	3016087	648	290	1648	-1.1572	1.3453
AM1_3002	thiamine biosynthesis protein ThiC	thiC	-	3032670	3032586	3031210	3031210	218	505	244	1.20821	0.161851
AM1_3006	hypothetical protein	-	+		3036588	3036917		524	81	115	-2.67862	-2.17819
AM1_3008	hypothetical protein	-	+	3038831	3038932	3039339	3039380	748	236	316	-1.66008	-1.24048
AM1_3009	hypothetical protein	-	-		3039512	3039381	3039381	435	208	371	-1.06083	-0.229026
AM1_3010	hypothetical protein	-	+		3039497	3039721	3039753	294	118	141	-1.30975	-1.05482
AM1_3015	acetyltransferase	-	-		3044132	3043614		28	26	6	-0.103093	-2.05063
AM1_3019	cation efflux protein	-	-	3046848	3046848	3046231	3046122	20	51	62	1.30812	1.58496
AM1_3020	cadmium efflux system accessory protein	cadC	-	3047568	3047299	3046934	3046849	40	172	45	2.07708	0.16601
AM1_3021	hypothetical protein	-	+	3047569	3047569	3048060	3048131	123	258	276	1.06261	1.15955
AM1_3026	hypothetical protein	-	-		3052901	3052071		31	40	15	0.357552	-1
AM1_3027	hypothetical protein	-	-		3053286	3052972	3052972	216	198	34	-0.124927	-2.63227
AM1_3028	hypothetical protein	-	+	3053663	3053711	3054223	3054248	2295	764	956	-1.58559	-1.26253
AM1_3029	hypothetical protein	-	-		3054571	3054311		70	19	40	-1.82782	-0.792195
AM1_3031	cobalamin synthesis protein/P47K	-	-		3056600	3055632		20	6	62	-1.58496	1.58496
AM1_3036	hypothetical protein	-	+	3060145	3060145	3060555	3060678	87	130	176	0.573991	1.00817
AM1_3041	hypothetical protein	-	-	3065797	3065785	3065636		30	70	57	1.19555	0.903785
AM1_3045	hypothetical protein	-	-	3069513	3069513	3067840	3067826	73	94	169	0.360402	1.19994
AM1_3048	WD repeat-containing protein	-	-	3073132	3073132	3071978	3071976	21	47	31	1.12553	0.540568
AM1_3067	plasmid maintenance system antidote protein	-	-	3092838	3092614	3092366	3092332	42	88	38	1.04947	-0.140863
AM1_3076	glycerophosphoryl diester phosphodiesterase	-	+		3101555	3107200		349	8	5	-5.28129	-5.86625
AM1_3077	hypothetical protein	-	-		3107863	3107540		88	10	5	-3.0163	-3.89077
AM1_3081	ribosome-binding factor A	rbfA	+	3109209	3109209	3109625	3109625	82	134	40	0.701776	-1.01749
AM1_3084	hypothetical protein	-	-	3115012	3115010	3114549	3114455	126	198	255	0.64794	1.01132
AM1_3088	lipoyltransferase	lipB	+		3119260	3119988		21	28	2	0.398549	-2.87447
AM1_3096	DNA polymerase III subunit beta	dnaN	+	3126025	3126136	3127254	3127336	63	209	125	1.71425	0.97728
AM1_3097	hypothetical protein	-	+	3127345	3127472	3127675	3127675	5046	1681	2939	-1.58525	-0.77961
AM1_3104	hypothetical protein	-	-		3135158	3135015		42	15	18	-1.42626	-1.17834
AM1_3110	aldehyde dehydrogenase family protein	-	+		3138675	3140063		26	48	53	0.859822	1
AM1_3114	hypothetical protein	-	+	3144332	3144759	3144923	3144998	153	393	169	1.35527	0.142604
AM1_3115	hypothetical protein	-	+	3144999	3145021	3145374		93	205	77	1.13191	-0.269187
AM1_3117	hypothetical protein	-	-	3146268	3146208	3145558	3145521	437	914	599	1.06284	0.454032
AM1_3137	hypothetical protein	-	+	3165270	3165319	3165609	3165714	26	49	54	0.888969	1.02647
AM1_3139	hypothetical protein	-	+	3166266	3166266	3167381		37	84	31	1.16146	-0.247928
AM1_3142	hypothetical protein	-	-	3169033	3168979	3168860	3168789	233	228	109	-0.0311609	-1.08901
AM1_3151	hypothetical protein	-	+	3178320	3178327	3179163	3179220	178	495	211	1.47038	0.244105
AM1_3153	hypothetical protein	-	-	3183458	3183438	3181957	3181504	53	109	78	1.02647	0.548893
AM1_3159	hypothetical protein	-	-	3191102	3191093	3190113		58	156	103	1.41198	0.817797
AM1_3160	ABC transporter ATP-binding protein	-	+	3188913	3189068	3190162		327	138	650	-1.23861	0.988962
AM1_3163	glycyl-tRNA synthetase subunit alpha	glyQ	-		3193772	3192891		16	36	28	1.12199	0.770518
AM1_3164	hypothetical protein	-	-		3194455	3193904		31	70	41	1.14975	0.392317
AM1_3166	lipid-A-disaccharide synthase	lpxB	+		3194536	3195819		23	30	9	0.369234	-1.26303
AM1_3179	hypothetical protein	-	-	3210192	3209636	3209460		27	63	83	1.19265	1.58496
AM1_3190	hypothetical protein	-	-		3228580	3228143		57	64	22	0.164387	-1.33442
AM1_3193	high light inducible protein	hli	+	3230466	3230482	3230634	3230657	23357	10335	195987	-1.17624	3.06878
AM1_3194	type I secretion target repeat-containing protein	-	-	3233029	3233029	3230747		16	43	21	1.37197	0.371969
AM1_3196	sulfate transporter	-	+	3235245	3235380	3237059	3237132	18	48	65	1.36678	1.79647
AM1_3198	putative monovalent cation/H+ antiporter subunit C	nuoK	+	3238588	3238631	3238966		42	83	106	0.966053	1.3152
AM1_3201	hypothetical protein	-	+		3240773	3241024		6	18	35	1.44057	2.36257
AM1_3202	hypothetical protein	-	+		3241021	3241302		22	39	53	0.798366	1.23133
AM1_3210	hypothetical protein	-	+		3248220	3248351		37	62	13	0.729352	-1.44057
AM1_3213	hypothetical protein	-	+		3251272	3251730		36	15	20	-1.20945	-0.817136
AM1_3214	chaperonin GroEL	groEL	+	3252202	3252289	3253965	3253965	507	524	1509	0.0474889	1.57165
AM1_3215	hypothetical protein	-	+	3254267	3254386	3254832	3254868	2010	3645	342	0.858401	-2.55163
AM1_3216	hypothetical protein	-	-	3255241	3255226	3255008	3255003	5575	19126	4012	1.77831	-0.474549
AM1_3219	hypothetical protein	-	+		3258302	3258418		72	88	18	0.285909	-1.9419
AM1_3229	high light inducible protein	hli	+	3269654	3269663	3269875	3269880	1001	948	2553	-0.0784025	1.34988
AM1_3232	CAB/ELIP/HLIP superfamily protein	-	+	3271073	3271102	3271245	3271486	393	375	135	-0.067463	-1.53459
AM1_3233	high light inducible protein	hli	+	3271679	3271710	3271862	3271953	145	2406	1655	4.0432	3.50366
AM1_3235	hypothetical protein	-	+		3273033	3273185		26	24	8	-0.111031	-1.58496
AM1_3236	cyclic electron flow protein PGR5	-	+		3273316	3273513		18	116	22	2.62244	0.275634
AM1_3238	hypothetical protein	-	+		3275985	3277727	3277727	20	32	6	0.652077	-1.58496
AM1_3239	YeeE/YedE family protein	-	-		3278149	3277742		30	34	10	0.175087	-1.49476
AM1_3240	YeeE/YedE family protein	-	-	3278619	3278588	3278160	3278150	108	52	63	-1.04026	-0.768184
AM1_3242	DSBA thioredoxin domain-containing protein	dsbA	-		3279977	3279258		66	60	14	-0.135352	-2.1592
AM1_3245	hypothetical protein	-	+		3281437	3281550	3281553	139	254	334	0.86507	1.25873
AM1_3253	hypothetical protein	-	+		3286324	3287037	3287037	31	50	67	0.672425	1.08746
AM1_3254	signal transduction histidine kinase	-	-	3288648	3288619	3287204	3287038	27	57	42	1.05063	0.61891
AM1_3263	hypothetical protein	-	-		3297049	3296489		13	29	20	1.09954	0.584963
AM1_3273	hypothetical protein	-	-	3309852	3309852	3309736	3309395	74	154	114	1.04731	0.616671
AM1_3274	ankyrin repeat-containing protein	-	-		3310750	3310130		8	30	29	1.78427	1.73697
AM1_3278	hypothetical protein	-	-	3312732	3312724	3312539		331	164	351	-1.00872	0.0843922
AM1_3282	hypothetical protein	-	+	3314657	3314805	3315380	3315380	35	34	75	-0.040642	1.078
AM1_3286	hypothetical protein	-	-	3319276	3319196	3318801	3318738	18	67	60	1.83954	1.68281
AM1_3291	L-cysteine/cystine lyase	-	-	3322831	3322831	3321650	3321625	15	24	145	0.643856	3.18982
AM1_3292	hypothetical protein	-	-	3323349	3323057	3322938	3322832	103	95	1839	-0.115477	4.14505
AM1_3293	hypothetical protein	-	+	3323400	3323550	3323693	3323693	6	13	36	1	2.4021
AM1_3297	hypothetical protein	-	+	3325448	3325450	3325959	3325959	24	44	75	0.847997	1.60407
AM1_3307	hypothetical protein	-	+		3339403	3339624		717	230	157	-1.63609	-2.18406
AM1_3312	hypothetical protein	-	-		3344866	3343694		12	29	19	1.20645	0.621488
AM1_3313	hypothetical protein	-	-		3345862	3344894		32	66	34	1.0217	0.0848889
AM1_3314	hypothetical protein	-	-	3346280	3346255	3345872	3345863	170	357	145	1.06596	-0.228028
AM1_3315	pyruvate kinase	pykF	-		3348112	3346337		40	36	18	-0.148099	-1.10962
AM1_3323	hypothetical protein	-	+	3354908	3354908	3355771	3355771	50	76	124	0.594361	1.29336
AM1_3325	hypothetical protein	-	+		3358461	3358622		12	32	18	1.34395	0.547488
AM1_3327	membrane-bound lytic transglycosylase A	-	-		3360829	3359651		65	20	19	-1.65208	-1.72247
AM1_3330	PAS/PAC sensor-containing diguanylate cyclase/phosphodiesterase	-	+	3361118	3361646	3364540		31	81	47	1.35755	0.584963
AM1_3331	hypothetical protein	-	-		3366015	3365392		79	52	25	-0.594008	-1.62149
AM1_3333	NAD(P)H-quinone oxidoreductase subunit H	ndhH	+	3366930	3367123	3368307	3368364	165	237	82	0.519778	-1
AM1_3336	sulfotransferase family protein	-	+	3369562	3369783	3370610	3370759	528	34	561	-3.91784	0.0873024
AM1_3340	hypothetical protein	-	-		3373978	3373622	3373622	2448	117	528	-4.37533	-2.21085
AM1_3341	hypothetical protein	-	+		3373944	3374060	3374110	11163	494	3068	-4.49528	-1.86301
AM1_3346	hypothetical protein	-	-	3379544	3379544	3379425	3379425	70	59	34	-0.242857	-1.02046
AM1_3351	nickel resistance protein	-	+		3384314	3385636		58	13	31	-2.07529	-0.882643
AM1_3357	iron(III) dicitrate ABC transporter	-	-	3390997	3390997	3389963	3389943	61	91	128	0.569366	1.05703
AM1_3362	high light inducible protein	hli	+		3396642	3397688		38	11	14	-1.70044	-1.37851
AM1_3364	high light inducible protein	hli	+		3398001	3399017		117	31	25	-1.88264	-2.1822
AM1_3369	plastocyanin PetE	petE	-	3402083	3402052	3401651	3401573	2663	366	1085	-2.85974	-1.29457
AM1_3372	fructose-bisphosphate aldolase	-	+		3403076	3404116		54	15	16	-1.78136	-1.6939
AM1_3373	hypothetical protein	-	+	3404117	3404261	3404734	3404901	16	30	37	0.866733	1.16046
AM1_3376	hypothetical protein	-	-		3407054	3406584	3406584	33	69	30	1.04182	-0.133267
AM1_3382	AraC family transcriptional regulator	-	+		3409723	3410748		13	11	29	-0.222392	1.09954
AM1_3388	hypothetical protein	-	-		3416874	3416752		50	42	23	-0.246161	-1.08746
AM1_3398	TonB-dependent siderophore receptor protein	-	-	3429182	3429182	3426669	3426668	35	35	86	0	1.27302
AM1_3405	hypothetical protein	-	+		3437360	3437782	3437836	32	72	59	1.14543	0.862496
AM1_3408	hypothetical protein	-	-	3441561	3441542	3441417	3441332	121	43	169	-1.47131	0.478654
AM1_3410	biopolymer transport ExbD/TolR family protein	-	-		3442505	3442101		102	28	20	-1.82852	-2.29418
AM1_3411	MotA/TolQ/ExbB family proton channel protein	-	-		3443142	3442489		71	11	6	-2.58496	-3.36257
AM1_3412	hypothetical protein	-	-	3443353	3443353	3443234		270	7	8	-5.08215	-4.91222
AM1_3417	iron-regulated protein	-	+		3448243	3449460		138	39	35	-1.79701	-1.94902
AM1_3418	thiol oxidoreductase	-	+		3449457	3450875		132	29	20	-2.14839	-2.66297
AM1_3419	hypothetical protein	-	+		3451201	3451785	3451785	8	255	15	4.83007	0.830075
AM1_3420	hypothetical protein	-	+	3451899	3451899	3452171	3452207	118	191	303	0.690145	1.35311
AM1_3422	hypothetical protein	-	-	3453960	3453921	3453340	3453340	1748	1107	386	-0.658572	-2.17612
AM1_3423	hypothetical protein	-	+	3454007	3454072	3454224	3454238	85	94	208	0.143591	1.28109
AM1_3440	hypothetical protein	-	-		3470968	3470276		52	63	20	0.27208	-1.3356
AM1_3442	hypothetical protein	-	+	3471036	3471195	3471764	3471764	781	397	388	-0.9744	-1.0074
AM1_3455	recombination and DNA strand exchange inhibitor protein	-	-		3492004	3489620		18	32	37	0.796467	1
AM1_3462	MerR family transcriptional regulator	-	-	3497301	3497146	3496730	3496725	32	95	56	1.54057	0.788496
AM1_3469	ferritin and Dps	-	-	3505164	3504962	3504528	3504504	50	622	208	3.61066	2.03493
AM1_3470	carbonic anhydrase	-	-	3506208	3506133	3505165	3505165	180	1133	1157	2.64736	2.67757
AM1_3473	hypothetical protein	-	+		3509425	3509967		71	65	22	-0.125531	-1.64636
AM1_3474	hypothetical protein	-	+	3509968	3510243	3510455	3510455	41	101	58	1.28011	0.490326
AM1_3477	hypothetical protein	-	-	3513544	3512154	3512041		119	47	75	-1.32193	-0.658963
AM1_3478	hypothetical protein	-	+	3511574	3511640	3512086		505	67	125	-2.89553	-2.00571
AM1_3481	response regulator receiver domain-containing protein	-	+	3513609	3517145	3517501	3517539	28	73	61	1.35147	1.09622
AM1_3484	hypothetical protein	-	+	3519167	3519211	3519447	3519447	884	368	773	-1.26206	-0.193344
AM1_3485	hypothetical protein	-	+	3519448	3519455	3519739	3519742	1159	427	804	-1.43844	-0.527064
AM1_3486	hypothetical protein	-	-		3520051	3519743	3519743	167	206	50	0.30117	-1.71989
AM1_3490	phosphate ABC transporter permease	pstC	-		3524005	3523154		58	37	26	-0.634716	-1.12776
AM1_3491	phosphate ABC transporter substrate-binding protein	-	-		3524822	3523986		123	50	37	-1.28177	-1.70627
AM1_3492	ArsR family transcriptional regulator	-	-	3525559	3525519	3525217	3524902	1170	267	290	-2.12744	-2.00865
AM1_3493	hypothetical protein	-	+		3525713	3526231		11	29	11	1.32193	0
AM1_3501	hypothetical protein	-	-	3542734	3542587	3542282	3542270	87	39	82	-1.1375	-0.0843922
AM1_3503	hypothetical protein	-	+		3543052	3543960		57	61	18	0.0962153	-1.61005
AM1_3505	hypothetical protein	-	-	3546811	3546806	3546132	3546111	34	48	85	0.485427	1.29698
AM1_3509	aquaporin Z	aqpZ	+		3552852	3553652		241	96	92	-1.31895	-1.3797
AM1_3514	malonyl CoA-acyl carrier protein transacylase	fabD	+	3556347	3556370	3557251	3557332	111	263	71	1.23704	-0.63743
AM1_3517	peptide deformylase	def	+	3558384	3558468	3558998	3559105	151	68	88	-1.1394	-0.772194
AM1_3518	hypothetical protein	-	-	3559330	3559261	3559106	3559106	843	527	1778	-0.676705	1.07575
AM1_3520	M48 family peptidase	-	+	3560885	3560885	3561745	3561784	374	297	163	-0.331578	-1.19319
AM1_3521	hypothetical protein	-	-	3562210	3562210	3561785		49	49	17	0	-1.47393
AM1_3522	hypothetical protein	-	-		3562405	3562238		28	50	11	0.814444	-1.27302
AM1_3523	hypothetical protein	-	-		3562954	3562412	3562412	42	35	20	-0.25634	-1.03395
AM1_3529	hypothetical protein	-	-	3567942	3567761	3567561	3567453	53	83	130	0.63743	1.27854
AM1_3531	aspartyl/glutamyl-tRNA amidotransferase subunit A	gatA	-	3570090	3570090	3568642	3568642	196	554	469	1.49429	1.25447
AM1_3546	hypothetical protein	-	-	3590748	3590724	3590083	3590079	1438	651	983	-1.14212	-0.548336
AM1_3550	recombinase A	recA	+		3594206	3595276		60	45	27	-0.407175	-1.12338
AM1_3551	alkaline phosphatase D	-	-		3596855	3595326		30	23	14	-0.369234	-1.04731
AM1_3552	hypothetical protein	-	-		3597033	3596914		15	37	24	1.24793	0.643856
AM1_3558	hypothetical protein	-	+	3601298	3601573	3601914	3601931	44	87	206	0.967579	2.20163
AM1_3559	hypothetical protein	-	-	3602261	3602261	3601968	3601932	132	117	753	-0.172639	2.50314
AM1_3560	XRE family transcriptional regulator	-	+	3602380	3602387	3603223	3603315	27	62	91	1.16993	1.71621
AM1_3561	hypothetical protein	-	-		3603730	3603374		74	31	42	-1.22882	-0.802554
AM1_3573	hypothetical protein	-	-	3623036	3623036	3622923		120	112	33	-0.0986843	-1.8314
AM1_3576	glycerol dehydrogenase	gldA	+		3624276	3625445		43	94	32	1.11042	-0.415037
AM1_3580	GTP-binding protein Era	era	+	3628805	3628852	3629799	3629840	144	113	58	-0.347019	-1.29727
AM1_3581	hypothetical protein	-	-	3630097	3630089	3629841	3629841	1052	2304	2247	1.13026	1.09414
AM1_3582	dihydroorotase	pyr	-		3631435	3630161		39	24	13	-0.678072	-1.51457
AM1_3585	Mo-dependent nitrogenase C-terminus family protein	-	-	3635053	3635053	3634739	3634702	536	99	343	-2.42492	-0.642514
AM1_3587	hypothetical protein	-	+	3636615	3636654	3636956	3636993	836	327	1109	-1.35153	0.40726
AM1_3591	TatD-like deoxyribonuclease	-	+	3640262	3640347	3641141	3641220	272	560	219	1.0391	-0.311397
AM1_3596	MATE efflux family protein	-	-	3652871	3652871	3651489		26	61	19	1.19931	-0.432959
AM1_3604	hypothetical protein	-	-	3659899	3659899	3658850	3658752	15	51	35	1.70044	1.16993
AM1_3606	hypothetical protein	-	-		3661148	3660837		14	40	20	1.45066	0.485427
AM1_3617	FkbH domain-containing protein	-	-		3674966	3673176	3673176	87	234	99	1.41709	0.184425
AM1_3627	hypothetical protein	-	-	3686574	3686477	3686334	3685948	19092	7894	16758	-1.27403	-0.188108
AM1_3630	hypothetical protein	-	-		3689723	3688941		20	52	13	1.3356	-0.584963
AM1_3632	50S ribosomal protein L21	rplU	-	3690672	3690594	3690184	3690184	1256	3576	1773	1.50877	0.497021
AM1_3636	hypothetical protein	-	-	3693016	3692916	3692089	3692082	1457	619	1364	-1.23365	-0.0950898
AM1_3648	hypothetical protein	-	-	3704839	3704758	3703502	3703502	487	157	554	-1.62696	0.185607
AM1_3649	sucrose phosphorylase	-	+	3704840	3705045	3706850		27	51	68	0.893085	1.30117
AM1_3651	hypothetical protein	-	+		3707926	3708540		23	35	6	0.584963	-1.77761
AM1_3652	lipoprotein signal peptidase	lspA	-		3709056	3708559	3708559	13	40	23	1.5502	0.777608
AM1_3658	tRNA-dihydrouridine synthase A	-	-	3715433	3715423	3714416	3714395	42	97	78	1.18845	0.877516
AM1_3661	glycine/ betaine ABC transporter periplasmic component	-	-		3718630	3717689		112	60	52	-0.889442	-1.09226
AM1_3662	hypothetical protein	-	-	3719241	3719119	3718733	3718663	1386	552	527	-1.32662	-1.39336
AM1_3668	high light inducible protein	hli	+		3724652	3724846		48	97	46	1	-0.060121
AM1_3670	squalene and phytoene synthase	-	-		3726885	3725806		126	133	50	0.0774045	-1.31626
AM1_3671	hypothetical protein	-	+		3727132	3727824	3727824	51	38	17	-0.415037	-1.53051
AM1_3674	Mg-protoporphyrin IX methyl transferase	chlM	-		3729873	3729181		36	41	10	0.182864	-1.75002
AM1_3676	short chain dehydrogenase	-	+		3730618	3731499		30	16	13	-0.866733	-1.14684
AM1_3680	peroxiredoxin	-	+	3732890	3732924	3733496	3733503	359	205	809	-0.805353	1.16993
AM1_3684	hypothetical protein	-	-		3736048	3735761	3735743	1145	514	1066	-1.15396	-0.103047
AM1_3686	acetyltransferase	-	+	3736438	3736485	3736961	3736961	3220	3116	6692	-0.0473505	1.05514
AM1_3687	hypothetical protein	-	+	3737072	3737122	3737433	3737496	657	353	1833	-0.894338	1.47883
AM1_3688	phage tail Collar	-	+	3737497	3737502	3738002	3738002	677	177	1067	-1.92941	0.655554
AM1_3689	phage tail Collar	-	+	3738018	3738018	3738536	3738536	649	199	1135	-1.70044	0.805451
AM1_3690	phage tail Collar	-	+	3738537	3738547	3739065	3739065	543	214	689	-1.33927	0.34299
AM1_3696	transposase	-	+	3754588	3754616	3754921	3755029	28	80	44	1.48187	0.633872
AM1_3697	hypothetical protein	-	+	3755030	3755030	3755227		57	185	54	1.68118	-0.0766213
AM1_3707	putative hydroxylase	-	-		3766731	3766072		15	52	13	1.72792	-0.192645
AM1_3711	diguanylate cyclase	-	-	3769680	3769577	3768906	3768906	350	893	342	1.3488	-0.0332625
AM1_3712	hypothetical protein	-	+		3770344	3770784		26	171	22	2.67138	-0.231326
AM1_3714	ferric uptake regulation protein	-	-	3772185	3772135	3771710	3771642	189	171	1172	-0.143591	2.62613
AM1_3715	catalase/peroxidase HPI	katG	+	3772298	3772530	3774728	3774853	90	42	643	-1.08153	2.82312
AM1_3716	universal stress protein	-	-		3775717	3774854		45	34	96	-0.394279	1.07635
AM1_3718	hypothetical protein	-	-		3777498	3777379		30	72	18	1.23563	-0.706269
AM1_3720	phosphonate ABC transporter ATP-binding protein PhnC	phnC	+		3778636	3779337	3779337	26	31	9	0.245112	-1.43296
AM1_3722	metallophosphoesterase	-	-		3780932	3779958		11	39	12	1.73697	0.115477
AM1_3725	two-component transcriptional regulator	-	-	3782814	3782798	3781998	3781880	1839	425	1885	-2.11078	0.0356239
AM1_3728	hypothetical protein	-	+		3784062	3784193		25	68	24	1.40808	-0.0565835
AM1_3733	nucleoside diphosphate kinase	ndk	-		3787781	3787332	3787332	132	220	57	0.73262	-1.1973
AM1_3734	PA-phosphatase-like phosphoesterase	-	-	3788615	3788568	3787897	3787782	193	112	51	-0.779734	-1.89947
AM1_3736	hypothetical protein	-	+	3789317	3789322	3789450	3789601	89	62	325	-0.514573	1.85688
AM1_3739	two-component hybrid sensor and regulator	-	-		3796457	3792990		26	53	32	1	0.289507
AM1_3744	hypothetical protein	-	+		3801635	3802720		12	28	12	1.15754	0
AM1_3747	hypothetical protein	-	-		3806756	3806586	3806586	527	2006	550	1.92643	0.0615144
AM1_3748	hypothetical protein	-	+		3806740	3806874	3806933	3285	10421	3232	1.66523	-0.023459
AM1_3749	hypothetical protein	-	+	3806934	3806998	3807141	3807529	1726	2505	598	0.537118	-1.52764
AM1_3750	hypothetical protein	-	+	3807530	3807560	3809200	3809643	343	308	120	-0.154802	-1.5074
AM1_3751	D-alanyl-D-alanine carboxypeptidase	dacB	-		3810456	3809644		52	46	25	-0.173332	-1.02748
AM1_3752	serine/threonine protein kinase	-	-	3812520	3812374	3810521	3810521	200	165	56	-0.276012	-1.81816
AM1_3757	hypothetical protein	-	-	3817575	3817458	3817108	3816955	233	111	300	-1.06301	0.363255
AM1_3759	omega-3 fatty acid desaturase	-	-	3819694	3819694	3818633	3818549	299	714	309	1.25298	0.0473057
AM1_3764	hypothetical protein	-	+		3821755	3823287	3823287	15	53	11	1.75489	-0.415037
AM1_3765	hypothetical protein	-	+		3823327	3823770		2	60	9	4.34577	1.73697
AM1_3766	hypothetical protein	-	-		3825082	3824525		51	118	67	1.19438	0.387023
AM1_3767	tRNAHis guanylyltransferase family protein	-	+		3823767	3824528		19	75	18	1.926	-0.0740006
AM1_3781	hypothetical protein	-	-		3835121	3834993	3834899	71	73	236	0.0395284	1.71882
AM1_3783	hypothetical protein	-	-		3838321	3836324	3836324	85	108	42	0.34192	-1
AM1_3784	hypothetical protein	-	-		3839402	3838377	3838377	304	276	56	-0.138923	-2.41978
AM1_3786	transcription antitermination protein NusB	nusB	+	3840694	3840694	3841311		14	53	16	1.848	0.180572
AM1_3788	hypothetical protein	-	+	3842872	3842923	3843066	3843066	162	67	179	-1.26127	0.143125
AM1_3791	hypothetical protein	-	+		3844849	3845760		83	46	16	-0.837729	-2.30485
AM1_3793	hypothetical protein	-	-	3848848	3848797	3848669		948	420	1099	-1.17259	0.213024
AM1_3795	photosystem II protein PsbQ	psbQ	-	3849354	3849336	3848887	3848871	4128	1955	2293	-1.07789	-0.847927
AM1_3799	photosystem II protein PsbI	psbI	-	3856874	3856853	3856749	3856749	7967	3557	4538	-1.16315	-0.811843
AM1_3801	hypothetical protein	-	+		3858595	3858723		15	45	34	1.52356	1.12928
AM1_3803	hypothetical protein	-	+	3859183	3859183	3859542	3859560	594	1170	1922	0.97678	1.6924
AM1_3805	hypothetical protein	-	+		3860298	3860702		33	190	43	2.48997	0.371969
AM1_3806	hypothetical protein	-	-	3861218	3861218	3860724	3860703	244	151	82	-0.68871	-1.5616
AM1_3809	hypothetical protein	-	+	3862738	3862883	3863212	3863304	245	204	94	-0.263034	-1.37266
AM1_3813	hypothetical protein	-	-	3865678	3865665	3865408	3865408	492	1043	1325	1.08246	1.42742
AM1_3814	redoxin domain-containing protein	-	-		3866393	3865794		62	39	28	-0.655352	-1.1193
AM1_3816	hypothetical protein	-	-		3867984	3867316		68	126	11	0.88016	-2.52356
AM1_3817	hypothetical protein	-	-	3868302	3868302	3868180	3867985	346	773	82	1.1574	-2.06375
AM1_3818	hypothetical protein	-	-	3868524	3868514	3868305	3868303	1706	2438	216	0.514827	-2.9757
AM1_3819	hypothetical protein	-	-	3868773	3868741	3868553	3868553	2753	1281	677	-1.10313	-2.02217
AM1_3825	hypothetical protein	-	+		3872583	3873428		24	31	9	0.356144	-1.32193
AM1_3832	HAD family hydrolase	-	-		3881772	3881074		16	33	18	1	0.160465
AM1_3842	N-acylglucosamine 2-epimerase	-	-	3896809	3896743	3895562		41	101	49	1.28011	0.251539
AM1_3844	LuxR family transcriptional regulator	-	-	3897431	3897408	3897145	3897145	365	744	569	1.0254	0.639118
AM1_3848	permease	-	-		3902811	3901789		17	47	36	1.41504	1.03953
AM1_3849	hypothetical protein	-	+	3903102	3903271	3903516	3903627	6417	2075	3392	-1.62832	-0.919562
AM1_3851	photosystem II reaction center protein K	psbK	+	3905021	3905041	3905178	3905226	29102	10430	19366	-1.48029	-0.587567
AM1_3861	hypothetical protein	-	-	3913040	3913040	3912558	3912518	13	27	37	1	1.44057
AM1_3864	hypothetical protein	-	-	3915507	3915414	3915217		57	185	54	1.68118	-0.0766213
AM1_3872	hypothetical protein	-	-	3926149	3926027	3925914	3925772	431	162	475	-1.40616	0.13993
AM1_3881	hypothetical protein	-	-	3934579	3934549	3934370	3934367	567	264	820	-1.0999	0.531491
AM1_3884	hypothetical protein	-	+	3936358	3936372	3936521	3936565	5139	1910	5445	-1.42744	0.0834286
AM1_3886	cytochrome c-550	psbV	+	3937120	3937176	3937640	3937659	1121	281	778	-1.99231	-0.526377
AM1_3889	antibiotic biosynthesis monooxygenase family protein	-	+	3939279	3939279	3939584		19	60	26	1.60881	0.432959
AM1_3890	short chain dehydrogenase/reductase family oxidoreductase	-	+	3939676	3939676	3940407		7	35	15	2.16993	1
AM1_3895	hypothetical protein	-	-		3945685	3945404		27	26	13	-0.0524674	-1
AM1_3898	high light inducible protein	hli	+	3947351	3947374	3947583	3947583	876	5850	6357	2.73803	2.85792
AM1_3900	acetyltransferase	-	+		3948353	3948853		9	29	30	1.58496	1.63227
AM1_3906	hypothetical protein	-	+	3956203	3956351	3956473	3956473	160	359	240	1.16094	0.581972
AM1_3912	serine/threonine protein kinase	-	-	3967347	3967320	3965383	3965383	330	251	119	-0.393407	-1.4638
AM1_3913	hypothetical protein	-	-	3967488	3967461	3967348	3967348	494	1271	712	1.3616	0.526474
AM1_3921	methyltransferase	-	+		3973786	3974136		13	62	18	2.16993	0.440573
AM1_3922	hypothetical protein	-	+		3974322	3974627		63	25	30	-1.29956	-1.0458
AM1_3931	hypothetical protein	-	+		3980778	3981542		21	67	29	1.62803	0.447459
AM1_3938	exopolysaccharide synthesis protein ExoD	exoD	-	3988863	3988863	3988231		17	46	26	1.38466	0.584963
AM1_3939	hypothetical protein	-	+	3988864	3988884	3989012	3989101	35	94	89	1.39993	1.32193
AM1_3941	hypothetical protein	-	-		3991872	3991468		18	33	5	0.839535	-1.66297
AM1_3943	fructokinase	-	-	3992880	3992880	3991915	3991915	76	47	36	-0.681824	-1.05733
AM1_3946	NAD-dependent epimerase/dehydratase family protein	-	+	3996134	3996153	3997091	3997091	60	126	51	1.05795	-0.230298
AM1_3948	LexA repressor	lexA	+	3998478	3998568	3999188	3999188	525	1107	705	1.07482	0.424605
AM1_3953	Rho termination factor domain-containing protein	-	-		4005659	4004424	4004424	198	357	49	0.847191	-1.99277
AM1_3960	hypothetical protein	-	-		4011077	4010631		30	28	13	-0.0962153	-1.14684
AM1_3961	hypothetical protein	-	-		4011716	4011105		34	22	2	-0.605721	-3.54432
AM1_3965	L-aspartate oxidase	nadB	-		4016036	4014369		21	32	10	0.584963	-1
AM1_3967	adenylate/guanylate cyclase	-	-		4017930	4016764		26	30	11	0.199309	-1.16993
AM1_3974	hypothetical protein	-	-		4024310	4023477	4023477	8	29	14	1.73697	0.736966
AM1_3977	heat shock protein HtpX	-	+		4027290	4028171	4028171	360	133	100	-1.42977	-1.83764
AM1_3982	radical SAM protein	-	-		4033551	4032496		41	103	42	1.30812	0.0339473
AM1_3983	30S ribosomal protein S4	rpsD	+	4033695	4033720	4034328	4034336	939	2175	1683	1.21095	0.841159
AM1_3985	hypothetical protein	-	-		4035229	4035116		22	36	9	0.685891	-1.20163
AM1_3987	Ser tRNA	-	-	4036402			4036316	212	90	231	-1.22691	0.123271
AM1_3992	ATP phosphoribosyltransferase catalytic subunit	hisG	+		4039991	4040647		49	105	35	1.08406	-0.473931
AM1_3997	succinyldiaminopimelate transaminase	-	-		4045860	4044691		44	89	30	1	-0.537657
AM1_4000	hypothetical protein	-	+	4047172	4047428	4048072	4048116	42	88	79	1.04947	0.895663
AM1_4004	hypothetical protein	-	+		4050918	4051034		7	9	44	0.321928	2.49185
AM1_4005	hypothetical protein	-	+	4051198	4051207	4051464	4051633	43	62	104	0.517848	1.25481
AM1_4007	hypothetical protein	-	+		4052812	4054026		11	34	20	1.54432	0.807355
AM1_4010	heterocyst differentiation protein	-	-	4059114	4058971	4058552	4058552	28	73	56	1.35147	0.974909
AM1_4020	hypothetical protein	-	+		4070360	4070491		41	19	16	-1.07039	-1.30485
AM1_4021	group 1 glycosyl transferase	-	+		4070545	4071837		61	8	3	-2.78427	-3.9542
AM1_4022	hypothetical protein	-	+	4071927	4071934	4072428	4072477	42	96	113	1.17365	1.40663
AM1_4023	hypothetical protein	-	-	4073137	4073041	4072478	4072478	21	58	60	1.42321	1.47131
AM1_4032	hypothetical protein	-	+		4080446	4080580		53	44	26	-0.263034	-1
AM1_4037	hypothetical protein	-	-	4084332	4084277	4084101	4084063	2155	2319	4547	0.105768	1.07688
AM1_4038	circadian period extender Pex	pex	+	4084423	4084909	4085289	4085322	4295	1332	8797	-1.68832	1.03418
AM1_4039	Ser tRNA	-	-	4085504			4085417	20922	8825	15059	-1.24526	-0.474368
AM1_4045	hypothetical protein	-	-	4090907	4090907	4090785	4090785	172	333	527	0.949076	1.60977
AM1_4050	microsomal glutathione S-transferase 2	-	-	4093775	4093775	4093383	4093371	48	101	51	1.05772	0.0857299
AM1_4056	CheW domain-containing protein	-	-	4105186	4105180	4104653	4104653	227	142	102	-0.673019	-1.14639
AM1_4061	sensor histidine kinase	-	-		4110733	4109255		191	70	44	-1.43522	-2.09311
AM1_4062	hypothetical protein	-	+	4110736	4110736	4110897		140	40	29	-1.782	-2.23266
AM1_4069	SAM-dependent methyltransferase	-	-	4117398	4117398	4116421		28	76	24	1.40881	-0.214125
AM1_4070	cysteinyl-tRNA synthetase	cysS	+		4114929	4116443		29	36	13	0.302563	-1.09954
AM1_4076	hypothetical protein	-	-	4125761	4125761	4124931		18	41	23	1.14439	0.337035
AM1_4077	hypothetical protein	-	-	4126017	4126017	4125823	4125806	31	123	80	1.9542	1.33985
AM1_4079	IS4 family transposase	-	-	4128638	4128595	4127369	4127369	51	106	61	1.04103	0.253757
AM1_4082	hypothetical protein	-	-	4130686	4130669	4129833	4129805	166	124	53	-0.41792	-1.62882
AM1_4083	hypothetical protein	-	-		4130879	4130754	4130754	8	52	30	2.558	1.78427
AM1_4084	photosystem II D2 protein PsbD	psbD	-	4132409	4132359	4131304	4131304	6293	4489	17467	-0.487262	1.47267
AM1_4085	M28 family peptidase	-	-		4133726	4132623		36	81	32	1.1481	-0.165059
AM1_4089	hypothetical protein	-	-	4135289	4135196	4135053	4134847	22	60	95	1.40718	2.0614
AM1_4099	hypothetical protein	-	+	4139931	4139942	4140265	4140265	1038	1009	487	-0.0408404	-1.09024
AM1_4100	phosphate starvation-induced protein PhoH	phoH	+	4140266	4140363	4141346	4141391	85	183	67	1.0973	-0.338802
AM1_4102	hypothetical protein	-	-		4142776	4142660	4142419	42	50	97	0.246161	1.18845
AM1_4106	tRNA (guanine-N(1)-)-methyltransferase	trmD	-		4144826	4144119		12	32	31	1.34395	1.29956
AM1_4111	hypothetical protein	-	+		4147216	4147956		14	24	32	0.736966	1.1375
AM1_4114	hypothetical protein	-	+	4149858	4150214	4150663	4150751	35	57	103	0.688056	1.53051
AM1_4116	hypothetical protein	-	+	4151753	4151753	4152130	4152130	110	284	392	1.3604	1.82397
AM1_4120	hypothetical protein	-	-		4154595	4154347		11	26	21	1.16993	0.874469
AM1_4123	signal transduction protein	-	+		4157404	4159776		14	21	30	0.552541	1.04731
AM1_4126	hypothetical protein	-	+		4163225	4163386		20	49	45	1.25154	1.13124
AM1_4127	hypothetical protein	-	+	4163455	4163535	4164227	4164271	298	670	603	1.16617	1.0144
AM1_4132	peptidase M23 domain-containing protein	-	+		4168147	4168848		26	16	10	-0.667425	-1.29546
AM1_4136	glycoside hydrolase family protein	-	+		4172807	4173973		40	41	12	0.0347654	-1.65711
AM1_4145	hypothetical protein	-	+		4181185	4181508		65	10	18	-2.58496	-1.79647
AM1_4152	hypothetical protein	-	-		4188436	4187999		15	42	25	1.42626	0.70044
AM1_4156	hypothetical protein	-	+		4191052	4191330		80	45	36	-0.816288	-1.1304
AM1_4162	hypothetical protein	-	+	4196113	4196340	4196852	4196943	58	74	117	0.346176	1
AM1_4164	hypothetical protein	-	+	4197555	4197555	4198649	4198761	2	45	132	3.9386	5.47032
AM1_4165	hypothetical protein	-	+	4198762	4198762	4199094	4199413	4	35	137	2.848	4.7866
AM1_4167	transposase	-	+	4199414	4199832	4200338	4200338	18	40	50	1.10962	1.4245
AM1_4173	redoxin domain-containing protein	-	-		4202997	4202350		78	65	37	-0.259387	-1.05585
AM1_4175	antibiotic biosynthesis monooxygenase	-	-		4204419	4204111		9	25	20	1.37851	1.07039
AM1_4180	hypothetical protein	-	+	4208103	4208212	4208376	4208376	323	4556	409	3.81402	0.33963
AM1_4181	hypothetical protein	-	+	4208377	4208423	4209214	4209395	124	827	186	2.7277	0.58111
AM1_4182	hypothetical protein	-	+		4209396	4209827	4209827	11	75	17	2.66297	0.584963
AM1_4183	mgtC family protein	-	+		4209940	4210668		39	76	19	0.944858	-1
AM1_4184	hypothetical protein	-	+		4210965	4211114		10	33	13	1.62803	0.347923
AM1_4185	TetR family transcriptional regulator	-	-		4211780	4211145		16	56	18	1.74543	0.160465
AM1_4187	hypothetical protein	-	+	4212428	4212519	4212899	4212955	57	121	76	1.07276	0.408806
AM1_4192	hypothetical protein	-	+	4217659	4217903	4218247	4218432	141	54	100	-1.36839	-0.491536
AM1_4193	hypothetical protein	-	-	4218960	4218960	4218433	4218433	321	1050	862	1.70663	1.4223
AM1_4197	hypothetical protein	-	-	4222158	4222107	4221568	4221499	135	333	125	1.29624	-0.110183
AM1_4207	transposase	-	+		4227451	4228080		14	47	25	1.67807	0.793549
AM1_4209	hypothetical protein	-	-		4230486	4230361		61	35	8	-0.784271	-2.78427
AM1_4213	hypothetical protein	-	-		4234267	4234121		7	32	14	2.04439	0.906891
AM1_4215	hypothetical protein	-	-		4236884	4236291		186	129	75	-0.524527	-1.29897
AM1_4216	acetazolamide conferring resistance protein	zam	-	4239243	4239243	4236937	4236885	87	220	89	1.32847	0.0324215
AM1_4217	phosphate transport system regulatory protein PhoU	phoU	-	4240503	4240374	4239730	4239244	492	94	329	-2.37559	-0.579122
AM1_4218	hypothetical protein	-	-	4240735	4240717	4240589	4240504	450	139	502	-1.6877	0.157431
AM1_4221	glycosyl transferase family protein	-	-		4243443	4242502		10	39	2	1.8625	-1.87447
AM1_4222	hypothetical protein	-	-	4244263	4244263	4243493	4243464	109	263	93	1.26303	-0.226771
AM1_4226	PadR family transcriptional regulator	-	+	4246492	4246708	4247073	4247074	30	68	81	1.15433	1.40336
AM1_4232	hypothetical protein	-	-		4252602	4251961	4251960	262	932	721	1.82681	1.45694
AM1_4233	hypothetical protein	-	-	4253098	4253059	4252568		144	372	139	1.36312	-0.0506261
AM1_4234	argininosuccinate synthase	argG	+		4253294	4254493	4254493	21	45	8	1.06413	-1.28951
AM1_4235	hypothetical protein	-	-		4254993	4254514		101	50	22	-1	-2.14886
AM1_4236	hypothetical protein	-	+		4255348	4256097		27	24	7	-0.163499	-1.80735
AM1_4241	hypothetical protein	-	+		4259624	4259776		81	39	20	-1.03562	-1.96523
AM1_4246	hypothetical protein	-	-		4265502	4265125		37	35	9	-0.0780025	-1.926
AM1_4251	hypothetical protein	-	+	4268890	4268890	4269777	4270037	23	36	59	0.624491	1.32193
AM1_4256	hypothetical protein	-	+	4275317	4275325	4275762		40	66	129	0.708537	1.66482
AM1_4257	hypothetical protein	-	+		4275716	4276309	4276320	45	48	121	0.0911479	1.40718
AM1_4265	hypothetical protein	-	-		4282828	4282550		31	13	43	-1.19265	0.459432
AM1_4275	hypothetical protein	-	+		4294802	4295221		27	18	12	-0.559427	-1.10692
AM1_4277	hypothetical protein	-	-	4297999	4297877	4296768		126	285	156	1.17119	0.305936
AM1_4283	hypothetical protein	-	-		4303638	4303153		100	19	47	-2.33628	-1.07325
AM1_4290	hypothetical protein	-	-		4310179	4309862		162	15	35	-3.34873	-2.1788
AM1_4292	phosphatidate cytidylyltransferase	cdsA	+	4310375	4310388	4311122		184	82	92	-1.15634	-0.992223
AM1_4297	hypothetical protein	-	-		4318647	4318441	4318441	43	137	25	1.64909	-0.758992
AM1_4298	hypothetical protein	-	-		4319603	4318743		21	43	24	1	0.184425
AM1_4299	hypothetical protein	-	-		4320177	4319677		59	90	28	0.600904	-1.04891
AM1_4301	methyltransferase	-	-	4321322	4321322	4320678		17	43	13	1.28951	-0.36257
AM1_4306	beta-lactamase	-	+		4326731	4327456		21	63	24	1.54057	0.184425
AM1_4307	hypothetical protein	-	-	4329917	4329738	4327588	4327457	43	94	52	1.11042	0.268489
AM1_4311	hypothetical protein	-	-		4334293	4333004		207	128	58	-0.689212	-1.8178
AM1_4314	diguanylate cyclase	-	+		4335760	4337004		16	44	21	1.40439	0.371969
AM1_4315	hypothetical protein	-	+	4339762	4339794	4340018	4340018	149	128	421	-0.217591	1.49228
AM1_4316	hypothetical protein	-	+	4340031	4340054	4340260	4340260	69	107	197	0.625604	1.50007
AM1_4322	serine/threonine protein kinase	-	+		4347098	4348462	4348462	82	85	21	0.0512253	-1.91561
AM1_4323	serine/threonine protein kinase	-	+		4348555	4349976		60	50	27	-0.258312	-1.12338
AM1_4324	GTP-binding domain-containing protein	-	+		4350150	4351631		9	22	19	1.20163	1
AM1_4326	hypothetical protein	-	+		4353167	4353532	4353532	690	1160	36	0.74861	-4.22309
AM1_4327	circadian period extender Pex	pex	+	4354038	4354120	4354500	4354505	1498	509	750	-1.55543	-0.997116
AM1_4330	hypothetical protein	-	+		4356492	4356887		24	52	57	1.08406	1.21412
AM1_4333	hypothetical protein	-	+		4358912	4359676	4359676	21	130	28	2.57399	0.398549
AM1_4334	hypothetical protein	-	+		4359784	4360152		10	49	8	2.18442	-0.289507
AM1_4336	hypothetical protein	-	-	4361039	4360909	4360784	4360683	207	82	298	-1.3254	0.523562
AM1_4346	pentapeptide repeat-containing protein	-	+		4374659	4375153		29	25	13	-0.206451	-1.09954
AM1_4349	zinc metalloprotease	-	+	4379221	4379326	4379931	4379976	137	60	76	-1.17779	-0.841738
AM1_4357	phosphoribosylglycinamide formyltransferase	purN	-		4386940	4386269		24	51	19	1.05658	-0.321928
AM1_4359	hypothetical protein	-	-	4388750	4388639	4388406	4388406	97	216	178	1.14684	0.869106
AM1_4363	anti-sigma factor antagonist	-	-		4393095	4392772		223	86	108	-1.36441	-1.03917
AM1_4366	uroporphyrin-III C-methyltransferase	cysG	+	4396127	4396155	4396952	4396985	133	83	319	-0.673772	1.25584
AM1_4368	DNA repair protein RadC	radC	+		4397889	4398620		29	25	14	-0.206451	-1
AM1_4371	hypothetical protein	-	-	4401840	4401678	4401556	4401556	1118	417	1859	-1.42064	0.733093
AM1_4372	hypothetical protein	-	+	4401841	4401841	4402200	4402220	3663	501	2848	-2.86766	-0.362964
AM1_4374	isopentenyl pyrophosphate isomerase	fni	-		4405154	4404105		39	33	18	-0.234465	-1.074
AM1_4375	SAM-dependent methyltransferase	-	-		4406048	4405365		20	62	23	1.58496	0.192645
AM1_4379	hypothetical protein	-	+	4409485	4409562	4409684		292	231	603	-0.336776	1.04365
AM1_4384	hypothetical protein	-	-	4416147	4416143	4415661	4415657	48	143	77	1.55522	0.670692
AM1_4387	LysR family transcriptional regulator	-	-	4418890	4418878	4417949	4417866	389	142	380	-1.44746	-0.0336831
AM1_4395	hypothetical protein	-	-	4424944	4424924	4424631	4424395	42	103	47	1.27417	0.158698
AM1_4396	hypothetical protein	-	-	4425548	4425535	4424945	4424945	169	346	197	1.0294	0.219966
AM1_4397	hypothetical protein	-	-	4426224	4426039	4425614	4425549	110	423	131	1.9335	0.249978
AM1_4398	hypothetical protein	-	+	4426225	4426255	4426590	4426697	82	1368	94	4.04387	0.194816
AM1_4399	hypothetical protein	-	+		4426799	4427299		96	124	47	0.365871	-1.01495
AM1_4400	hypothetical protein	-	-	4427631	4427631	4427311	4427311	38	105	32	1.44252	-0.241008
AM1_4405	hypothetical protein	-	+	4432802	4432868	4432984	4432996	10120	1755	8134	-2.52699	-0.315138
AM1_4406	globin domain-containing protein	-	+		4433191	4434207		109	42	215	-1.35509	0.973528
AM1_4409	hypothetical protein	-	+		4435734	4436357		416	70	1567	-2.55416	1.91081
AM1_4412	chaperonin GroES	groS	-	4439268	4439225	4438914	4438914	594	3130	999	2.39566	0.749038
AM1_4423	hypothetical protein	-	-		4449410	4448754		89	58	31	-0.60921	-1.49185
AM1_4426	photosystem II protein Psb27	psb27	-	4450976	4450844	4450434	4450410	397	354	140	-0.164949	-1.49707
AM1_4427	cobalt-precorrin-6A synthase	cbiD	+		4450977	4452125		16	59	21	1.81943	0.371969
AM1_4428	GMP synthase	guaA	+		4452270	4453895	4453895	94	109	45	0.211504	-1.04629
AM1_4432	transposase	-	-	4461394	4461347	4460718	4460636	28	85	51	1.56828	0.842459
AM1_4434	hypothetical protein	-	-		4461998	4461885	4461836	315	474	90	0.588003	-1.79599
AM1_4441	hypothetical protein	-	+		4469075	4469467		14	37	22	1.34104	0.616671
AM1_4443	hypothetical protein	-	+		4470914	4471387		79	58	32	-0.439285	-1.27753
AM1_4446	methionine-R-sulfoxide reductase	msrB	-	4476596	4475825	4475322	4474924	60	263	90	2.11366	0.577057
AM1_4447	ABC transporter ATP-binding protein	-	+		4476597	4478414	4478414	102	1218	36	3.56498	-1.47705
AM1_4452	Sec-independent protein translocase TatC	tatC	-		4483034	4482261		89	28	41	-1.63387	-1.09954
AM1_4457	hypothetical protein	-	+	4486191	4486191	4486337		77	38	37	-1	-1.03747
AM1_4459	carboxyl--terminal protease	-	+	4487136	4487136	4488413		155	62	77	-1.30812	-1
AM1_4464	hypothetical protein	-	+		4492684	4493397		37	17	21	-1.078	-0.788496
AM1_4466	hypothetical protein	-	+		4493756	4494241		94	64	40	-0.547488	-1.2123
AM1_4468	Fe-S cluster-binding ferredoxin	-	+		4494980	4495462		32	16	11	-0.956931	-1.45943
AM1_4482	pentapeptide repeat-containing protein	-	+	4511742	4511762	4512280	4512280	161	323	236	1	0.548893
AM1_4484	hypothetical protein	-	-		4513335	4512967	4512952	19	38	57	0.963474	1.53605
AM1_4488	von Willebrand factor type A domain-containing protein	-	+		4516412	4518538		51	163	106	1.65711	1.04103
AM1_4489	transmembrane protein EpsH	epsH	+		4518511	4519350		20	67	29	1.69515	0.514573
AM1_4490	hypothetical protein	-	+		4519347	4520027	4520027	23	94	34	1.98489	0.544321
AM1_4493	YHS domain-containing protein	-	-		4522106	4521606		152	47	178	-1.67243	0.226428
AM1_4494	DNA-3-methyladenine glycosylase I	tag	+	4522341	4522341	4522934		23	63	43	1.41504	0.874469
AM1_4504	hypothetical protein	-	+		4531807	4532268		12	20	26	0.691878	1.05445
AM1_4505	isopropylmalate isomerase large subunit	leuC	-	4533876	4533855	4532440	4532269	48	161	73	1.72514	0.594744
AM1_4508	hypothetical protein	-	-	4535083	4535048	4534827	4534703	18	36	56	0.961526	1.58496
AM1_4509	Val tRNA	-	-	4535157			4535084	9	9	41	0	2.07039
AM1_4515	NUDIX/MutT family protein	-	-		4541585	4541097		21	58	18	1.42321	-0.211504
AM1_4521	FHA domain-containing protein	-	+	4547359	4547371	4549329	4549329	47	113	61	1.24793	0.369234
AM1_4522	hypothetical protein	-	+	4549342	4549342	4549770	4549770	43	127	80	1.54057	0.880418
AM1_4523	hypothetical protein	-	-	4550402	4550329	4550003	4549771	113	275	135	1.27563	0.254573
AM1_4524	hypothetical protein	-	-		4550528	4550403		69	175	121	1.33015	0.801454
AM1_4525	SWIM zinc finger domain-containing protein	-	-	4552216	4552216	4550573		13	148	18	3.41181	0.440573
AM1_4526	hypothetical protein	-	-		4555487	4552251		17	124	12	2.79586	-0.469485
AM1_4529	hypothetical protein	-	-	4557305	4557305	4556994		4797	1554	4271	-1.62552	-0.167522
AM1_4530	hypothetical protein	-	+	4557306	4557493	4557669	4557827	51	104	111	1.01381	1.10692
AM1_4538	arginyl-tRNA synthetase	argS	-	4575050	4574960	4573206	4572841	62	138	46	1.14166	-0.422691
AM1_4541	tocopherol phytyltransferase	ubiA	+		4576193	4577164		26	43	11	0.704544	-1.16993
AM1_4544	dehydrogenase	-	-		4581664	4579649		52	44	14	-0.236067	-1.82103
AM1_4545	Asn tRNA	-	-	4581964			4581893	59	47	204	-0.321928	1.77259
AM1_4547	nucleotidyl transferase protein	-	+		4583633	4584604		19	49	8	1.32193	-1.152
AM1_4548	zinc binding alcohol dehydrogenase	-	-		4585655	4584609		27	55	11	1	-1.22239
AM1_4551	hypothetical protein	-	-		4587711	4587544	4587537	42	11	68	-1.8413	0.68226
AM1_4552	hypothetical protein	-	-	4587872	4587833	4587699		77	37	72	-1.03747	-0.0955777
AM1_4554	4-hydroxythreonine-4-phosphate dehydrogenase	pdxA	-		4589413	4588355		37	39	16	0.0740006	-1.16046
AM1_4558	hypothetical protein	-	-	4592034	4591968	4591819	4591808	89452	20593	92833	-2.11891	0.0535234
AM1_4568	D-tyrosyl-tRNA(Tyr) deacylase	dtd	+		4602774	4603229		43	40	19	-0.10188	-1.1375
AM1_4573	hypothetical protein	-	-		4611182	4611051		39	24	88	-0.678072	1.15381
AM1_4574	hypothetical protein	-	-		4612211	4611570	4611570	95	331	182	1.79008	0.930737
AM1_4575	hypothetical protein	-	-	4612717	4612668	4612177		143	375	141	1.38466	-0.0201779
AM1_4580	hypothetical protein	-	+	4616858	4616858	4617106		21	96	16	2.14048	-0.371969
AM1_4583	high light inducible protein	hli	+	4619306	4619338	4619481	4619519	210	882	345	2.06517	0.713529
AM1_4584	high light inducible protein	hli	+	4619520	4619546	4619695	4619890	231	502	474	1.11643	1.0338
AM1_4585	high light inducible protein	hli	+	4620020	4620034	4620186	4620258	374	4090	3381	3.44749	3.17291
AM1_4588	cyclic electron flow protein PGR5	-	+	4621766	4621781	4621978	4621978	89	698	182	2.9573	1.02385
AM1_4589	hypothetical protein	-	+	4622116	4622121	4622372	4622382	126	201	277	0.669527	1.13026
AM1_4592	phosphate ABC transporter substrate-binding protein	-	+		4627855	4628928		26	55	34	1.05247	0.374396
AM1_4597	pyridoxamine 5'-phosphate oxidase	pdxH	+		4630964	4631623		46	127	74	1.44541	0.67423
AM1_4601	hypothetical protein	-	+	4634726	4635259	4635375	4635381	157	68	657	-1.19526	2.05816
AM1_4602	hypothetical protein	-	+	4635382	4635382	4635777	4635842	451	320	1730	-0.493749	1.93721
AM1_4604	hypothetical protein	-	+	4636569	4636834	4637211	4637211	16	54	62	1.6939	1.88982
AM1_4607	hypothetical protein	-	+	4638336	4638336	4639073	4639080	216	351	448	0.69788	1.04902
AM1_4609	hypothetical protein	-	-	4640413	4640266	4640084	4640084	188	433	144	1.19931	-0.382333
AM1_4610	hypothetical protein	-	-	4640922	4640899	4640414	4640414	1161	2926	725	1.33281	-0.678569
AM1_4611	hypothetical protein	-	+	4640960	4641139	4642536		94	148	195	0.649313	1.04485
AM1_4613	FHA domain-containing protein	-	-		4646605	4646039		141	47	30	-1.56478	-2.19555
AM1_4629	hypothetical protein	-	-	4663284	4663244	4662897	4662874	462	297	229	-0.6357	-1.00938
AM1_4636	group 1 glycosyl transferase	-	+	4669462	4669462	4670643		26	41	11	0.63743	-1.16993
AM1_4638	hypothetical protein	-	+	4671951	4671951	4672340	4672442	1845	651	330	-1.50146	-2.4795
AM1_4656	hypothetical protein	-	+		4692256	4692747		53	74	21	0.473931	-1.29546
AM1_4657	shikimate kinase	aroK	-		4693737	4693189		30	42	10	0.472068	-1.49476
AM1_4658	hypothetical protein	-	+		4692735	4693205		54	76	24	0.485427	-1.1375
AM1_4659	fatty acid desaturase	-	-		4694792	4693740		37	168	27	2.15295	-0.440573
AM1_4664	hypothetical protein	-	-	4699323	4698955	4698842	4698769	798	267	851	-1.57596	0.0926579
AM1_4669	hypothetical protein	-	+	4703909	4703909	4704325	4704325	1647	3161	3705	0.940121	1.16915
AM1_4671	hypothetical protein	-	-		4706410	4705856		67	103	31	0.612977	-1.08746
AM1_4672	RdgB/HAM1 family non-canonical purine NTP pyrophosphatase	ham1	+	4705284	4705284	4705859		13	29	15	1.09954	0.192645
AM1_4677	hypothetical protein	-	-		4710651	4710481	4709826	398	308	952	-0.368782	1.25609
AM1_4678	hypothetical protein	-	+		4710589	4711500	4711500	418	442	854	0.0803565	1.02897
AM1_4689	hypothetical protein	-	+	4723613	4723613	4724260	4724260	76	114	184	0.578704	1.26459
AM1_4690	hypothetical protein	-	+	4724261	4724571	4725044	4725094	97	259	165	1.40766	0.76033
AM1_4696	50S ribosomal protein L3	rplC	+		4729211	4729849		117	368	23	1.64483	-2.29768
AM1_4697	50S ribosomal protein L4	rplD	+	4729850	4729891	4730523		402	440	155	0.129999	-1.36923
AM1_4698	50S ribosomal protein L23	rplW	+		4730516	4730818	4730856	589	751	242	0.350018	-1.27976
AM1_4699	50S ribosomal protein L2	rplB	+		4730857	4731720		489	382	129	-0.355437	-1.91427
AM1_4700	30S ribosomal protein S19	rpsS	+	4731762	4731762	4732040	4732040	501	403	104	-0.313332	-2.2573
AM1_4701	50S ribosomal protein L22	rplV	+		4732050	4732412		325	305	115	-0.0913403	-1.49075
AM1_4702	30S ribosomal protein S3	rpsC	+	4732448	4732448	4733173	4733173	285	418	133	0.550935	-1.09378
AM1_4706	50S ribosomal protein L14	rplN	+		4734171	4734539		278	225	129	-0.303942	-1.10175
AM1_4717	hypothetical protein	-	+		4740193	4740951	4740951	27	87	5	1.65208	-2.22239
AM1_4718	serine/threonine protein kinase	-	+		4741066	4742952		11	29	10	1.32193	-0.125531
AM1_4729	hypothetical protein	-	-		4762599	4762117		27	55	42	1	0.61891
AM1_4730	LuxR family transcriptional regulator	-	-		4763362	4762661		58	10	21	-2.42321	-1.42321
AM1_4734	hypothetical protein	-	-		4771327	4770902	4770902	21	51	18	1.24101	-0.211504
AM1_4735	hypothetical protein	-	-		4771661	4771479		18	26	6	0.50696	-1.44057
AM1_4738	hypothetical protein	-	+	4775867	4775867	4776181		84	90	183	0.0984037	1.11417
AM1_4739	acetyltransferase	-	+		4776169	4776672	4776750	25	58	43	1.1822	0.758992
AM1_4741	hypothetical protein	-	+		4778002	4778352		39	19	20	-1	-0.929611
AM1_4745	hypothetical protein	-	-		4782238	4781807		106	33	34	-1.654	-1.61218
AM1_4749	hypothetical protein	-	-		4789734	4787725		12	38	9	1.58496	-0.378512
AM1_4750	hypothetical protein	-	-		4791775	4789796		106	190	33	0.835962	-1.654
AM1_4751	cupin domain-containing protein	-	-	4792677	4792623	4792135	4791776	53	179	83	1.73697	0.63743
AM1_4752	glutathione S-transferase	-	-		4793343	4792678		31	232	39	2.86419	0.321928
AM1_4753	Holliday junction DNA helicase RuvB	ruvB	-	4794563	4794563	4793436		69	337	42	2.2716	-0.703018
AM1_4754	hypothetical protein	-	-		4795806	4794622		16	487	14	4.84327	-0.180572
AM1_4756	hypothetical protein	-	-		4798190	4798056		102	37	50	-1.43857	-1.01408
AM1_4757	RNA polymerase sigma factor SigF	fliA	-		4799515	4798718		381	52	48	-2.84951	-2.96272
AM1_4758	hypothetical protein	-	+	4799925	4799953	4800684	4800696	5605	1881	4107	-1.57471	-0.448536
AM1_4759	hypothetical protein	-	+	4800697	4800817	4801404	4801404	221	588	115	1.40771	-0.936435
AM1_4772	diguanylate cyclase	-	-	4814572	4814503	4812926		259	245	124	-0.0798533	-1.05658
AM1_4773	hypothetical protein	-	+	4814573	4814573	4814686	4814710	207	121	710	-0.769702	1.77327
AM1_4774	Gly tRNA	-	+	4814711			4814781	364	139	753	-1.38247	1.04667
AM1_4779	hypothetical protein	-	-		4817971	4817711		78	27	29	-1.49643	-1.39689
AM1_4781	restriction modification system DNA specificity subunit	-	-		4819581	4818694		10	17	23	0.710493	1.12553
AM1_4785	FdxN element excision controlling factor protein	-	-		4820811	4820398		33	58	96	0.79518	1.51245
AM1_4788	glyoxalase/bleomycin resistance protein/dioxygenase	-	-	4825076	4824619	4824245	4823661	36	83	64	1.18286	0.812914
AM1_4791	WGR domain-containing protein	-	-		4829720	4828299		12	26	14	1.05445	0.206451
AM1_4792	RNA-directed DNA polymerase	-	+		4826885	4828315		37	296	43	2.96639	0.211504
AM1_4794	response regulator	-	-		4832888	4832493		47	22	18	-1.0614	-1.33703
AM1_4797	hypothetical protein	-	-	4835638	4835638	4835513	4835352	1019	116	228	-3.12399	-2.15515
AM1_4798	hypothetical protein	-	+	4835774	4835794	4835907	4835969	883	215	675	-2.03302	-0.387023
AM1_4799	hypothetical protein	-	+	4835970	4835970	4836737		71	22	37	-1.64636	-0.921997
AM1_4800	hypothetical protein	-	+		4836734	4837444		91	23	50	-1.9386	-0.851137
AM1_4806	2OG-Fe(II) oxygenase	-	+	4843816	4844095	4844649	4844827	88	41	85	-1.08342	-0.0494687
AM1_4807	hypothetical protein	-	+	4844828	4844835	4845092		76	209	229	1.44746	1.5787
AM1_4809	hypothetical protein	-	-	4845867	4845867	4845676		29	42	68	0.519374	1.20163
AM1_4814	pyridoxamine 5'-phosphate oxidase-like FMN-binding protein	-	-		4851454	4850906		11	28	23	1.27302	1
AM1_4815	hypothetical protein	-	+	4851701	4851712	4852206	4852206	2365	2468	1103	0.0614768	-1.09971
AM1_4823	cyclic peptide ABC transporter ATP-binding protein	-	+		4858378	4860009		12	30	12	1.25376	0
AM1_4825	phytoene synthase	psy	-		4861967	4861026	4860922	135	279	92	1.04182	-0.548304
AM1_4826	phytoene desaturase/phytoene desaturase	crtP	-	4863591	4863393	4861951		129	482	92	1.89351	-0.483209
AM1_4829	group 1 glycosyl transferase	-	-	4866596	4866557	4865391	4865354	51	123	60	1.25376	0.230298
AM1_4839	thioredoxin	trx	+	4879606	4879757	4880080	4880198	22	141	45	2.62619	1
AM1_4840	oxidoreductase, FAD/FMN-binding family protein	-	+		4880199	4881299		11	35	25	1.58496	1.11548
AM1_4841	hypothetical protein	-	-		4881915	4881439		38	17	24	-1.11548	-0.641546
AM1_4842	hypothetical protein	-	-		4882282	4882151		83	44	39	-0.900464	-1.07039
AM1_4846	hypothetical protein	-	+		4888016	4888822		67	82	29	0.287577	-1.18057
AM1_4851	hypothetical protein	-	-	4894327	4894238	4894089	4893881	35	38	81	0.115477	1.18763
AM1_4853	integral membrane protein	-	-		4898734	4898270		23	53	35	1.16993	0.584963
AM1_4857	M16 family peptidase	-	-		4902408	4901089		14	29	28	1	0.95109
AM1_4860	homoserine kinase	thrB	+	4903950	4903950	4904879		62	65	27	0.0671142	-1.16993
AM1_4869	hypothetical protein	-	+	4922077	4922279	4922398	4922948	19	59	56	1.58496	1.51096
AM1_4871	hypothetical protein	-	+		4923637	4923840		16	38	11	1.19794	-0.5025
AM1_4872	DNA topoisomerase I	topA	+	4923851	4923851	4925983		9	47	9	2.26303	0
AM1_4875	CDP-diacylglycerol--glycerol-3-phosphate 3-phosphatidyltransferase	-	+		4928478	4929074		46	47	21	0.0303736	-1.09516
AM1_4876	hypothetical protein	-	-	4929938	4929828	4929256		64	121	135	0.90837	1.0651
AM1_4880	hypothetical protein	-	-	4931691	4931601	4931110	4931110	88	56	220	-0.642843	1.31217
AM1_4883	hypothetical protein	-	+		4933527	4933667		62	22	47	-1.45372	-0.392317
AM1_4887	hypothetical protein	-	-	4937663	4937654	4936569	4936569	31	67	47	1.08746	0.584963
AM1_4888	PAP fibrillin	-	-	4938292	4938248	4937664	4937664	174	444	169	1.34645	-0.0418202
AM1_4896	nicotinate phosphoribosyltransferase	pncB	+	4943602	4943929	4945311	4945311	58	188	92	1.6796	0.656516
AM1_4897	nicotinate (nicotinamide) nucleotide adenylyltransferase	nadD	+	4945312	4945352	4945984	4946022	46	149	46	1.67423	0
AM1_4898	NUDIX hydrolase	-	+		4946023	4946676		15	55	11	1.80735	-0.415037
AM1_4899	NAD synthetase	nadE	+	4946686	4946686	4948395		49	113	52	1.18903	0.0840643
AM1_4904	hypothetical protein	-	+	4951820	4951825	4952127	4952154	450	2233	233	2.30843	-0.946619
AM1_4905	thioesterase	fcbC	+		4952155	4952607		37	86	34	1.19502	-0.118644
AM1_4909	trans-octaprenyltranstransferase	sds	-	4957430	4957313	4956342	4956289	63	146	62	1.19967	-0.0227201
AM1_4911	hypothetical protein	-	+		4958827	4958955		23	31	4	0.415037	-2.26303
AM1_4918	hypothetical protein	-	+	4964955	4964990	4965352	4965352	361	262	913	-0.460927	1.3362
AM1_4919	FMN-dependent NADH-azoreductase	-	-	4966214	4966117	4965479	4965353	34	53	69	0.625604	1
AM1_4920	hypothetical protein	-	-	4967299	4967060	4966668		95	179	232	0.906891	1.27922
AM1_4922	hypothetical protein	-	+	4967300	4967354	4967641	4967732	162	272	332	0.744029	1.03065
AM1_4924	cytidine deaminase	-	+		4968231	4968641		46	18	20	-1.30666	-1.16227
AM1_4930	hypothetical protein	-	+		4971995	4972219		12	23	71	0.884523	2.46949
AM1_4931	hypothetical protein	-	+	4972262	4972475	4972747	4972747	1773	4504	2783	1.34452	0.650153
AM1_4932	hypothetical protein	-	-	4973236	4973236	4972775	4972748	113	383	134	1.75207	0.243926
AM1_4934	hypothetical protein	-	-	4974379	4974355	4974029	4974008	162	131	350	-0.304334	1.1066
AM1_4935	hypothetical protein	-	+	4974501	4974501	4974758	4974773	24	59	67	1.26303	1.44361
AM1_4938	hypothetical protein	-	+		4976932	4977147		65	19	12	-1.72247	-2.34395
AM1_4943	hypothetical protein	-	-		4982649	4981162		42	120	29	1.4926	-0.519374
AM1_4944	hypothetical protein	-	+		4982524	4982637	4982827	57	367	68	2.66558	0.250543
AM1_4952	manganese ABC transporter ATP-binding protein	-	-	4990786	4990672	4989929	4989908	201	85	56	-1.23195	-1.82532
AM1_4953	ABC transporter periplasmic solute-binding protein	-	+		4990847	4991824		26	31	11	0.245112	-1.16993
AM1_4954	short chain dehydrogenase/reductase family oxidoreductase	-	-		4992609	4991857		30	27	11	-0.146841	-1.36923
AM1_4955	hypothetical protein	-	-		4993340	4992606		48	24	13	-0.970854	-1.80735
AM1_4956	glycosyl transferase family protein	-	-		4995594	4993402		84	85	23	0.0168738	-1.82443
AM1_4959	hypothetical protein	-	-	4997339	4997339	4997196	4996960	1136	477	907	-1.25015	-0.324468
AM1_4960	hypothetical protein	-	-	4997529	4997529	4997404	4997340	1481	583	1490	-1.34351	0.00873481
AM1_4963	hypothetical protein	-	-		5001402	4999450		50	26	24	-0.917538	-1.02857
AM1_4964	hypothetical protein	-	+		5002237	5002401		13	6	31	-1	1.19265
AM1_4976	hypothetical protein	-	+	5020737	5020967	5021083		4	11	42	1.26303	3.10434
AM1_4984	RNA polymerase sigma factor SigF	fliA	-		5031855	5031055	5031055	776	26	52	-4.84688	-3.87385
AM1_4989	WD repeat-containing protein	-	+	5037488	5037488	5041315		40	39	97	-0.0356239	1.25716
AM1_4990	hypothetical protein	-	+		5041290	5041445	5041647	43	32	93	-0.415037	1.09516
AM1_4997	hypothetical protein	-	+		5046519	5046701		52	19	12	-1.40599	-2.02748
AM1_5005	hypothetical protein	-	-	5053588	5053560	5053378	5053355	920	306	1191	-1.58496	0.372111
AM1_5008	hypothetical protein	-	-	5055538	5055538	5055407		41	84	79	1.01707	0.929611
AM1_5009	high light inducible protein	hli	+	5055242	5055255	5055410		172	877	583	2.34345	1.7552
AM1_5016	hypothetical protein	-	+		5059601	5061718		13	29	26	1.09954	0.947533
AM1_5017	hypothetical protein	-	-		5062269	5061772		11	20	33	0.807355	1.5025
AM1_5018	hypothetical protein	-	+		5062408	5062884	5062884	24	233	30	3.22651	0.31034
AM1_5025	alpha/beta hydrolase	-	-		5069826	5069185	5069185	13	46	35	1.74723	1.36257
AM1_5028	hypothetical protein	-	-	5077269	5077269	5072347	5072347	26	138	51	2.36405	0.945552
AM1_5029	hypothetical protein	-	-		5077702	5077271		8	121	7	3.76081	-0.169925
AM1_5030	hypothetical protein	-	-	5078045	5077995	5077792	5077703	34	572	88	4.03311	1.34645
AM1_5031	recombinase A	recA	+	5078085	5078111	5079169	5079245	82	1063	102	3.68024	0.311461
AM1_5032	glyoxalase/bleomycin resistance protein/dioxygenase	-	+	5079246	5079246	5079626	5079626	59	432	83	2.85133	0.485427
AM1_5033	glyoxalase family protein	-	+	5079627	5079780	5080556	5080584	98	693	179	2.80944	0.862496
AM1_5034	recombinase D	-	+		5080585	5082816		26	149	36	2.47393	0.454566
AM1_5039	macrolide export ATP-binding/permease	-	+		5088216	5088908		29	59	29	1	0
AM1_5043	hypothetical protein	-	+		5090589	5090708		26	20	12	-0.36257	-1.05445
AM1_5044	hypothetical protein	-	-	5091693	5091555	5091424	5090709	330	186	123	-0.823793	-1.41649
AM1_5045	hypothetical protein	-	-		5092244	5092092		154	35	9	-2.1062	-3.9542
AM1_5046	photosystem II 12 kDa extrinsic protein PsbU	psbU	+	5091694	5091694	5092113		452	125	35	-1.84609	-3.65344
AM1_5047	cyclophilin type peptidyl-prolyl cis-trans isomerase	-	+		5092243	5093427	5093791	167	101	69	-0.719892	-1.26303
AM1_5050	photosystem II protein PsbT	psbT	+		5096973	5097113		135	35	63	-1.91754	-1.08746
AM1_5052	two component LuxR family transcriptional regulator	-	-		5099498	5098782		27	16	13	-0.719892	-1
AM1_5054	hypothetical protein	-	-		5100954	5100514		57	8	17	-2.68806	-1.68806
AM1_5059	hypothetical protein	-	+		5105319	5105618	5105618	111	28	26	-1.94937	-2.05247
AM1_5064	hypothetical protein	-	+	5113475	5113475	5113600		372	33	308	-3.45557	-0.271569
AM1_5067	two-component LuxR family transcriptional regulator	-	+	5119231	5119472	5120146	5120193	150	152	63	0.0189831	-1.2384
AM1_5073	hypothetical protein	-	+	5125137	5125155	5125547	5125547	282	650	381	1.20186	0.432771
AM1_5078	methyl-accepting chemotaxis signaling domain-containing protein	-	-		5132004	5130646		71	27	93	-1.36257	0.384664
AM1_5080	hypothetical protein	-	-	5134815	5134576	5133419	5133419	308	139	391	-1.14218	0.343247
AM1_5083	hypothetical protein	-	+	5136739	5136739	5137707		55	37	18	-0.559427	-1.55943
AM1_5086	hypothetical protein	-	+		5139517	5140197		41	33	16	-0.304855	-1.30485
AM1_5087	hypothetical protein	-	-		5140609	5140220	5140220	24	32	10	0.400538	-1.18442
AM1_5094	hypothetical protein	-	+	5147289	5147289	5148398	5148527	126	283	153	1.16106	0.278102
AM1_5095	hypothetical protein	-	+		5148528	5150342		81	27	55	-1.5502	-0.550197
AM1_5106	urease subunit beta	ureB	+		5159253	5159558	5159558	98	41	27	-1.23704	-1.822
AM1_5112	hypothetical protein	-	+	5174575	5174580	5174828		292	546	838	0.90064	1.51777
AM1_5115	hypothetical protein	-	+		5176076	5176504	5176504	31	66	25	1.06609	-0.29956
AM1_5117	hypothetical protein	-	+		5177032	5177202		18	39	34	1.074	0.881356
AM1_5119	hypothetical protein	-	+	5179046	5179051	5179200	5179289	24	79	65	1.67807	1.40054
AM1_5125	hypothetical protein	-	-	5185580	5185386	5185258	5185245	8	52	45	2.558	2.35364
AM1_5129	Asp tRNA	-	-	5189191			5189118	365	162	262	-1.16697	-0.476781
AM1_5130	hypothetical protein	-	-	5189635	5189632	5189285	5189192	957	450	868	-1.0869	-0.140669
AM1_5132	hypothetical protein	-	-		5191797	5191120		183	83	57	-1.13124	-1.66558
AM1_5139	hypothetical protein	-	-	5202344	5202344	5201697		24	58	15	1.23879	-0.643856
AM1_5143	anthranilate synthase component I	trpE	-	5206309	5206138	5204603	5204601	153	184	74	0.264595	-1.03797
AM1_5144	photosystem I protein PsaD	psaD	-	5206733	5206729	5206310	5206310	8085	4030	4038	-1.00429	-1.00143
AM1_5145	two-component sensor histidine kinase	-	-	5208972	5208849	5206849	5206759	137	57	70	-1.25054	-0.958777
AM1_5152	hypothetical protein	-	+	5213761	5213769	5213987	5213988	1151	448	957	-1.35935	-0.266043
AM1_5155	cytochrome P450 family protein	-	+		5217536	5218879		11	26	31	1.16993	1.41504
AM1_5166	nitrate ABC transporter ATP-binding protein	nrtC	-		5229929	5229051		12	13	28	0.106915	1.15754
AM1_5172	glycosyl transferase family protein	-	+		5235634	5237655		51	10	11	-2.24101	-2.11548
AM1_5173	hypothetical protein	-	+		5237723	5238565		117	21	59	-2.42321	-0.975752
AM1_5179	hypothetical protein	-	-		5244214	5243555		54	23	15	-1.1964	-1.78136
AM1_5180	serine/threonine protein kinase	-	-	5246500	5246186	5244435	5244215	595	415	106	-0.518729	-2.4777
AM1_5187	hypothetical protein	-	-		5252131	5251574		7	27	18	1.80735	1.24793
AM1_5188	rod shape-determining protein MreC	mreC	-		5252861	5252085		32	25	14	-0.343954	-1.1375
AM1_5191	hypothetical protein	-	-	5255720	5255648	5255256	5255256	118	180	56	0.605028	-1.06193
AM1_5193	carbamoyl phosphate synthase small subunit	carA	+		5256932	5258089		49	37	23	-0.395929	-1.05889
AM1_5195	alpha/beta hydrolase fold protein	-	+		5258105	5258959		18	44	20	1.24393	0.14439
AM1_5202	ferritin and Dps	-	+	5264070	5264070	5264546	5264593	261	127	460	-1.03342	0.8152
AM1_5203	hypothetical protein	-	-	5265643	5265549	5264971	5264956	1031	456	610	-1.17518	-0.756199
AM1_5211	diguanylate cyclase/phosphodiesterase with response regulator	-	-	5275759	5275596	5273686	5273686	49	63	132	0.356144	1.41143
AM1_5212	hypothetical protein	-	-	5276368	5276295	5275924	5275760	48	36	111	-0.405256	1.19265
AM1_5222	addiction module antitoxin	-	+		5286658	5286954		11	51	29	2.11548	1.32193
AM1_5223	deoxyuridine 5'-triphosphate nucleotidohydrolase	dut	+	5287154	5287154	5287585		9	59	21	2.58496	1.1375
AM1_5224	hypothetical protein	-	-	5287958	5287945	5287673	5287673	234	1604	211	2.77184	-0.148596
AM1_5237	hypothetical protein	-	+		5305191	5306051		75	16	6	-2.16046	-3.44057
AM1_5241	HPP family protein	-	+	5307218	5308216	5308632	5308733	45	75	167	0.724366	1.86876
AM1_5242	hypothetical protein	-	+	5308734	5308734	5309096	5309334	63	93	130	0.554589	1.03342
AM1_5249	protease	-	-	5318035	5317905	5316220	5316218	183	230	442	0.328187	1.2676
AM1_5252	hypothetical protein	-	-		5321601	5321443	5321443	38	82	26	1.08964	-0.530515
AM1_5253	M48 family peptidase	-	-	5322785	5322785	5321661	5321602	54	109	78	1	0.522421
AM1_5259	hypothetical protein	-	-	5329640	5329119	5329000	5328952	7515	2040	10854	-1.88069	0.530323
AM1_5265	23S rRNA (uracil-5-)-methyltransferase RumA	rumA	-		5336683	5335247		20	49	35	1.25154	0.777608
AM1_5266	hypothetical protein	-	+	5336684	5337583	5337747	5337894	7	19	44	1.32193	2.49185
AM1_5272	hypothetical protein	-	+		5341214	5341336		9	20	23	1.07039	1.26303
AM1_5281	hypothetical protein	-	-		5350708	5350574		59	22	29	-1.38333	-1
AM1_5291	LemA family protein	-	-	5357397	5357397	5356633	5356633	544	1014	1924	0.897152	1.82053
AM1_5300	glycoside hydrolase family protein	-	-		5363700	5362921		10	77	13	2.82597	0.347923
AM1_5304	serine/threonine protein kinase	-	+	5365377	5365377	5366513		16	43	26	1.37197	0.667425
AM1_5305	NptA protein	-	+		5367938	5369104		165	10	4	-3.91561	-5.05311
AM1_5306	hypothetical protein	-	-	5370092	5369748	5369410		644	124	98	-2.36737	-2.7038
AM1_5307	hypothetical protein	-	+		5369141	5369413		521	77	9	-2.7425	-5.70598
AM1_5309	hypothetical protein	-	-		5373601	5373323		80	20	74	-1.94753	-0.111031
AM1_5310	hypothetical protein	-	+	5373749	5374480	5374731	5374931	839	266	348	-1.65355	-1.26716
AM1_5316	adenosine/AMP deaminase	add	-		5382726	5381671		63	15	26	-2	-1.24511
AM1_5318	hypothetical protein	-	+	5383461	5383565	5383783	5383811	101	337	74	1.72845	-0.443607
AM1_5319	hypothetical protein	-	-		5384651	5383812		14	34	12	1.22239	-0.206451
AM1_5321	hypothetical protein	-	+		5386574	5388160		25	21	9	-0.241008	-1.37851
AM1_5322	hypothetical protein	-	-		5388877	5388182		291	279	94	-0.0605415	-1.61997
AM1_5325	ferric reductase like transmembrane component family protein	-	-	5391145	5390907	5390335	5390279	49	56	197	0.189034	1.9855
AM1_5327	F0F1 ATP synthase subunit epsilon	atpC	-	5392523	5392518	5392102	5391971	705	235	490	-1.58088	-0.523945
AM1_5328	F0F1 ATP synthase subunit beta	atpD	-	5394190	5393982	5392528	5392528	216	301	92	0.476854	-1.22239
AM1_5333	pentapeptide repeat-containing protein	-	-	5397073	5397073	5396414	5396399	471	546	992	0.212754	1.07301
AM1_5341	hypothetical protein	-	-		5403025	5402888		5	31	15	2.41504	1.41504
AM1_5342	hypothetical protein	-	+		5402988	5403806		20	50	16	1.28011	-0.304855
AM1_5367	pyrroline-5-carboxylate reductase	proC	+		5425657	5426472		142	89	59	-0.668018	-1.25298
AM1_5371	alpha/beta hydrolase fold protein	-	+	5430138	5430228	5431121	5431172	127	291	163	1.18982	0.357552
AM1_5373	3-dehydroquinate synthase	aroB	-		5432684	5431566		14	34	21	1.22239	0.552541
AM1_5380	carbon dioxide concentrating mechanism protein	ccmK	+	5441468	5441567	5441875	5441875	462	2981	1190	2.6872	1.36309
AM1_5381	carbon dioxide concentrating mechanism protein CcmK	ccmK	+	5441876	5441984	5442331	5442331	289	1240	508	2.09738	0.811613
AM1_5383	carbon dioxide concentrating mechanism protein CcmM	ccmM	+	5442683	5442853	5445264	5445264	614	2542	1038	2.04787	0.756537
AM1_5384	hypothetical protein	-	+	5445265	5445337	5445897	5445942	74	189	54	1.34104	-0.447459
AM1_5387	hypothetical protein	-	+	5448381	5448381	5449112		34	71	27	1.04064	-0.321928
AM1_5390	hypothetical protein	-	-	5453003	5453003	5452356	5452356	39	46	85	0.232661	1.10434
AM1_5393	hypothetical protein	-	+		5455436	5455567		196	73	149	-1.4126	-0.393233
AM1_5396	hypothetical protein	-	-		5458603	5458172		65	29	28	-1.1375	-1.18641
AM1_5401	NUDIX hydrolase	-	-		5461744	5461271		3	22	26	2.52356	2.75489
AM1_5402	glycerophosphoryl diester phosphodiesterase	-	+		5461974	5462975		32	16	7	-0.956931	-2.04439
AM1_5407	hypothetical protein	-	+	5465962	5466084	5466548	5466573	173	208	7418	0.264416	5.41407
AM1_5408	acetyltransferase	-	+		5466647	5467273		16	15	287	-0.0874628	4.08246
AM1_5409	hypothetical protein	-	-		5467785	5467663		25	34	159	0.428843	2.62149
AM1_5410	hypothetical protein	-	+		5467870	5468238		43	44	112	0.0324215	1.36075
AM1_5414	branched-chain amino acid ABC transporter permease	-	-		5474147	5473221		17	37	11	1.078	-0.584963
AM1_5415	hypothetical protein	-	+		5474332	5474562		35	36	16	0.0395284	-1.08246
AM1_5417	hypothetical protein	-	+	5475327	5475360	5475728	5475897	97	178	209	0.869106	1.09954
AM1_5418	hypothetical protein	-	-		5476354	5475902		24	54	91	1.1375	1.87971
AM1_5420	30S ribosomal protein S15	rpsO	+	5477594	5477611	5477880	5477880	490	1599	923	1.70428	0.91217
AM1_5423	hypothetical protein	-	+		5479613	5480212		36	52	17	0.518467	-1.03953
AM1_5424	UbiE/COQ5 family methlytransferase	-	-		5481330	5480242		21	98	29	2.16993	0.447459
AM1_5429	hypothetical protein	-	-		5487147	5486995		34	15	17	-1.12928	-0.959358
AM1_5435	hypothetical protein	-	-		5494570	5494415		27	10	34	-1.34792	0.321928
AM1_5443	thioredoxin	trx	+	5501612	5501626	5501946	5502007	727	442	246	-0.716632	-1.55943
AM1_5444	hypothetical protein	-	+		5502138	5502254	5502254	79	69	32	-0.192645	-1.27753
AM1_5445	hypothetical protein	-	+		5502323	5502778		59	63	19	0.0931094	-1.58496
AM1_5446	hypothetical protein	-	-		5504262	5502796		43	18	17	-1.2115	-1.28951
AM1_5450	hypothetical protein	-	-		5509386	5508886	5508832	98	105	37	0.0985638	-1.38143
AM1_5456	hypothetical protein	-	+		5513812	5513925		22	9	29	-1.20163	0.383329
AM1_5458	lysyl-tRNA synthetase	lysS	-		5516416	5514863		11	27	20	1.22239	0.807355
AM1_5459	hypothetical protein	-	-	5516962	5516916	5516611	5516597	68	91	169	0.415037	1.30087
AM1_5460	hypothetical protein	-	-	5518798	5518666	5517272	5516963	57	73	124	0.351472	1.1078
AM1_5461	polyA polymerase	-	-		5521467	5520139		20	26	48	0.36257	1.22239
AM1_5467	hypothetical protein	-	-	5525274	5524960	5523824	5523781	34	74	58	1.09954	0.75336
AM1_5475	hypothetical protein	-	+		5532507	5532659		26	9	21	-1.43296	-0.295456
AM1_5476	cyclic electron flow protein PGR5	-	+		5532756	5532953		116	33	38	-1.7829	-1.58496
AM1_5477	hypothetical protein	-	+	5532954	5533089	5533274	5533382	255	181	50	-0.492205	-2.32757
AM1_5478	undecaprenyl-phosphate glucose phosphotransferase	-	+		5533690	5535105		175	16	16	-3.37197	-3.37197
AM1_5481	hypothetical protein	-	-		5539439	5538246		6	43	10	2.65208	0.652077
AM1_5482	RNA polymerase sigma-70 factor	rpoD	+	5539650	5539650	5540456		38	288	21	2.88952	-0.825971
AM1_5483	recombinase A	recA	-		5541562	5540510		59	724	56	3.59495	-0.0740006
AM1_5484	hypothetical protein	-	+	5541602	5541672	5541869	5541871	32	173	83	2.39855	1.34792
AM1_5485	hypothetical protein	-	+	5541872	5541872	5542522		31	95	15	1.58496	-1
AM1_5487	hypothetical protein	-	+	5543607	5543652	5544035	5544035	19	93	58	2.23266	1.56071
AM1_5488	glutathione S-transferase	-	-	5544937	5544786	5544151	5544036	107	319	215	1.56704	1
AM1_5490	nitrogen regulatory protein P-II	glnB	-		5546703	5546356	5546356	83	76	28	-0.125531	-1.53434
AM1_5491	hypothetical protein	-	+		5546662	5546775		21	52	31	1.26849	0.540568
AM1_5494	alkyl hydroperoxide reductase/Thiol specific antioxidant family protein	-	-	5548429	5548416	5547781	5547781	1251	539	964	-1.2132	-0.375634
AM1_5499	hypothetical protein	-	+	5549818	5549850	5550023		1189	590	733	-1.00973	-0.69711
AM1_5501	anti-sigma factor antagonist	-	-	5552914	5552784	5552461	5552461	184	399	325	1.11247	0.817347
AM1_5506	5S ribosomal RNA	-	+	5641147			5641267	389	1293	762	1.73029	0.968209
AM1_5508	geranylgeranyl reductase	-	+		5557463	5558593		22	55	11	1.28379	-0.938599
AM1_5511	photosystem II protein PsbN	psbN	-	5561929	5561876	5561736	5561721	229	1264	347	2.45943	0.597453
AM1_5512	photosystem II reaction center protein H	psbH	+	5561939	5561953	5562168	5562168	10385	3393	8835	-1.61358	-0.233175
AM1_5513	twin arginine translocase protein A	tatA	+	5562169	5562351	5562671		74	167	99	1.1635	0.415037
AM1_5514	peptidyl-tRNA hydrolase	pth	+		5562672	5563292		20	46	31	1.16227	0.607683
AM1_5519	hypothetical protein	-	-		5567415	5566465		12	27	22	1.10692	0.823122
AM1_5521	transketolase	tktA	-	5569737	5569737	5567731	5567730	266	196	86	-0.438644	-1.61775
AM1_5525	proline iminopeptidase	pip	-		5572665	5571715		14	30	12	1.04731	-0.206451
AM1_5529	excinuclease ABC subunit B	uvrB	-	5580077	5579961	5577955	5577955	44	139	80	1.63743	0.847997
AM1_5532	hypothetical protein	-	-		5582754	5582599	5582133	391	163	110	-1.25716	-1.82029
AM1_5533	hypothetical protein	-	+		5582753	5583595	5583600	200	115	87	-0.793071	-1.19162
AM1_5537	hypothetical protein	-	+	5585456	5585853	5586077	5586389	446	97	233	-2.18942	-0.933766
AM1_5542	hypothetical protein	-	-	5591461	5591403	5590990	5590990	1309	657	392	-0.993407	-1.73697
AM1_5554	cyclic nucleotide-binding domain-containing protein	-	+	5607508	5607521	5608018	5608165	1244	177	747	-2.8062	-0.735036
AM1_5556	30S ribosomal protein S21	rpsU	-	5609600	5609592	5609413	5609362	7374	8216	14752	0.155969	1.00029
AM1_5570	biotin/lipoate A/B protein ligase family protein	-	-	5629985	5629983	5629225		47	105	47	1.14296	0
AM1_5585	hypothetical protein	-	+	5645261	5645273	5645431	5645594	597	676	1292	0.17901	1.1125
AM1_5586	glycosyl transferase family protein	-	-		5646791	5645595		19	53	34	1.43296	0.807355
AM1_5589	hypothetical protein	-	+		5648996	5649109	5649116	595	1264	565	1.08575	-0.0745103
AM1_5598	hypothetical protein	-	+	5657608	5657695	5657820		19562	174	896	-6.80463	-4.44688
AM1_5599	single-stranded-DNA-specific exonuclease RecJ	recJ	+		5657810	5660152		293	34	43	-3.07039	-2.74024
AM1_5606	ABC transporter ATP-binding protein	-	+		5668538	5669539		17	31	8	0.830075	-1
AM1_5611	hypothetical protein	-	-		5673674	5673297		78	157	61	1	-0.349584
AM1_5616	hypothetical protein	-	+		5676286	5676570		29	13	15	-1.09954	-0.906891
AM1_5619	hypothetical protein	-	+		5678389	5680050		21	29	10	0.447459	-1
AM1_5620	ornithine carbamoyltransferase	argF	+		5680147	5681085		43	34	20	-0.330149	-1.06711
AM1_5625	prepilin-type N-terminal cleavage/methylation domain-containing protein	-	-		5686541	5685891	5685891	27	95	114	1.77761	2.03814
AM1_5631	arsenite-activated ATPase ArsA	-	+		5691631	5692815		19	51	18	1.37851	-0.0740006
AM1_5632	3-ketoacyl-ACP reductase	fabG	+		5692884	5693627		34	66	13	0.936806	-1.32193
AM1_5634	3-oxoacyl-ACP reductase	-	+		5695038	5695763	5695763	14	53	10	1.848	-0.447459
AM1_5635	GTP cyclohydrolase I	folE	+	5695764	5695825	5696523	5696629	58	166	73	1.50106	0.32681
AM1_5639	hypothetical protein	-	+		5701079	5701201		39	14	54	-1.41504	0.459432
AM1_5645	RTX toxin acyltransferase family protein	-	+		5709926	5710564		50	24	54	-1.02857	0.108934
AM1_5654	hypothetical protein	-	+	5720238	5720238	5720354		832	143	1035	-2.53225	0.314636
AM1_5655	hypothetical protein	-	+		5720351	5720944	5720944	2920	536	3547	-2.44347	0.280544
AM1_5656	hypothetical protein	-	+		5721017	5721169		169	50	69	-1.73697	-1.28011
AM1_5661	hypothetical protein	-	-		5725523	5725233		27	13	11	-1	-1.22239
AM1_5663	two-component transcriptional regulator	-	+	5727297	5727341	5728072	5728106	450	1519	920	1.75287	1.03007
AM1_5666	hypothetical protein	-	-		5730128	5730012	5729987	26	44	58	0.736966	1.12776
AM1_5668	two-component hybrid sensor and regulator	-	+		5732948	5735452		29	30	7	0.0473057	-1.90689
AM1_5669	hypothetical protein	-	-	5735729	5735643	5735497	5735453	693	969	127	0.483049	-2.43879
AM1_5670	hypothetical protein	-	-	5736011	5736008	5735886	5735826	1271	522	2654	-1.28222	1.06161
AM1_5672	hypothetical protein	-	+		5737095	5737622		50	74	15	0.556393	-1.67243
AM1_5673	pentapeptide repeat-containing protein	-	+	5737634	5737634	5738257		34	56	9	0.703607	-1.80735
AM1_5674	pentapeptide repeat-containing protein	-	-	5739160	5739160	5738261	5738261	40	56	19	0.475338	-1.03562
AM1_5680	hypothetical protein	-	-	5746445	5746445	5745348	5745348	219	700	487	1.67191	1.14938
AM1_5683	hypothetical protein	-	+		5747557	5748057	5748438	387	116	41	-1.72955	-3.2076
AM1_5684	hypothetical protein	-	-		5748777	5748652	5748588	4485	279	343	-4.00193	-3.70495
AM1_5685	hypothetical protein	-	+		5748738	5748878	5749248	6018	384	227	-3.96659	-4.72242
AM1_5694	pentapeptide repeat-containing protein	-	-		5764317	5763163	5763163	23	62	26	1.39232	0.169925
AM1_5695	hypothetical protein	-	+	5764495	5764495	5764947	5764947	265	571	300	1.10459	0.178337
AM1_5697	M48 family peptidase	-	+	5766490	5766624	5768519	5768536	19	47	38	1.26303	0.963474
AM1_5707	hypothetical protein	-	-	5783966	5783425	5782832	5782832	12	40	39	1.65711	1.62149
AM1_5708	hypothetical protein	-	+	5783967	5784058	5784684	5784684	162	171	342	0.0775366	1.07334
AM1_5709	hypothetical protein	-	+	5784685	5784735	5784851	5784875	75	35	42	-1.078	-0.821663
AM1_5722	hypothetical protein	-	-		5802386	5801838		90	43	60	-1.04836	-0.577057
AM1_5723	hypothetical protein	-	-		5803321	5802410		101	50	121	-1	0.258312
AM1_5728	hypothetical protein	-	-		5808650	5808507	5808499	1397	309	1401	-2.17302	0.00412199
AM1_5729	glycoside hydrolase family protein	-	-	5810064	5809831	5808602		688	211	1153	-1.70044	0.744067
AM1_5731	S-layer protein	-	+		5811473	5812717		119	223	55	0.900464	-1.09954
AM1_5735	hypothetical protein	-	+		5815287	5815427	5815445	106	151	236	0.506461	1.14728
AM1_5739	hypothetical protein	-	-	5819209	5819177	5818755	5818755	463	216	363	-1.09643	-0.350186
AM1_5742	iron-sulfur cluster assembly protein	-	-	5821361	5821332	5821006	5820947	887	599	404	-0.565597	-1.13264
AM1_5746	hypothetical protein	-	-	5824555	5824382	5824017	5823886	500	202	201	-1.30333	-1.31046
AM1_5748	SpoIID/LytB domain-containing protein	-	+		5825846	5827009	5827009	118	95	45	-0.309855	-1.37126
AM1_5752	ABC transporter permease	-	+		5829911	5830699	5830699	56	67	115	0.254573	1.02509
AM1_5786	hypothetical protein	-	+	5869394	5869458	5869676	5869676	231	718	298	1.63187	0.366021
AM1_5788	hydroxyacylglutathione hydrolase	gloB	-	5871611	5871593	5870820	5870803	21	55	53	1.34792	1.29546
AM1_5792	hypothetical protein	-	-	5875734	5875221	5875102	5874944	26	52	101	0.973033	1.91754
AM1_5793	hypothetical protein	-	+	5875735	5875753	5875893	5875935	63417	22352	169796	-1.50442	1.42085
AM1_5796	protein YebG	-	-		5878899	5878024		37	17	28	-1.078	-0.389947
AM1_5797	hypothetical protein	-	-	5879799	5879799	5878930		280	63	136	-2.13443	-1.03639
AM1_5817	hypothetical protein	-	-	5895942	5895915	5895784	5895753	50	45	226	-0.148863	2.15412
AM1_5828	hypothetical protein	-	+		5904507	5904776		32	24	13	-0.400538	-1.23704
AM1_5830	hypothetical protein	-	+		5906105	5906371		11	65	18	2.45943	0.662965
AM1_5831	hypothetical protein	-	+		5906350	5906868	5906868	13	94	11	2.7625	-0.222392
AM1_5832	hypothetical protein	-	+		5906886	5907002		8	94	11	3.39993	0.415037
AM1_5833	hypothetical protein	-	+		5906992	5907927		16	62	27	1.88982	0.719892
AM1_5835	hypothetical protein	-	+	5908257	5908257	5908727	5908727	33	74	31	1.14136	-0.0874628
AM1_5860	hypothetical protein	-	-	5926511	5926399	5926274		54	32	157	-0.736966	1.52242
AM1_5861	hypothetical protein	-	-	5927156	5926643	5926512	5926512	18	20	49	0.14439	1.39593
AM1_5867	hypothetical protein	-	-		5930549	5929611		9	24	18	1.32193	0.925999
AM1_5870	hypothetical protein	-	+		5931575	5931712		29	22	9	-0.383329	-1.58496
AM1_5877	hypothetical protein	-	-		5936181	5936011		93	31	39	-1.55459	-1.23266
AM1_5880	N-terminal cleavage/methylation domain-containing protein	-	-		5939212	5938691		10	28	45	1.39855	2.06413
AM1_5881	hypothetical protein	-	-		5939927	5939190		4	23	23	2.26303	2.26303
AM1_5891	PAS domain-containing protein	-	-		5949089	5948493		14	35	40	1.26303	1.45066
AM1_5892	chemotaxis response regulator	-	-	5953831	5953612	5949104	5949090	76	54	181	-0.485427	1.24101
AM1_5893	hypothetical protein	-	-		5954167	5954042		28	6	32	-2.05063	0.186413
AM1_5895	response regulator reciever protein	-	+	5956768	5956782	5957189	5957189	306	139	438	-1.13281	0.515982
AM1_5896	response regulator	-	-	5957645	5957645	5957217	5957190	278	377	665	0.438121	1.25526
AM1_5898	hypothetical protein	-	+	5960242	5960517	5960630	5960639	51	23	82	-1.11548	0.6746
AM1_5901	hypothetical protein	-	+	5962249	5962408	5962698	5962698	719	206	423	-1.79837	-0.763933
AM1_5902	hypothetical protein	-	-	5963176	5963110	5962751	5962699	707	128	271	-2.45638	-1.38014
AM1_5905	L-threonine-O-3-phosphate decarboxylase	-	-	5966880	5966850	5965747	5965747	368	164	369	-1.16115	0.00390445
AM1_5906	DNA-binding protein HU	hup	-	5967292	5967162	5966881	5966881	4392	2125	5188	-1.04706	0.24025
AM1_5909	hypothetical protein	-	+	5968840	5968852	5976108	5976137	185	85	352	-1.11289	0.924366
AM1_5912	hypothetical protein	-	+	5978698	5978720	5979112	5979112	107	48	105	-1.14018	-0.026967
AM1_5914	hypothetical protein	-	-		5980219	5979332		33	25	16	-0.387023	-1
AM1_5917	hypothetical protein	-	+		5980998	5981345	5981405	161	76	109	-1.07306	-0.55849
AM1_5923	hypothetical protein	-	-		5990682	5989327		101	45	62	-1.14886	-0.695145
AM1_5925	hypothetical protein	-	-	5993914	5993581	5993330		178	238	408	0.417051	1.19214
AM1_5926	hypothetical protein	-	+	5992224	5992224	5993333		124	281	152	1.17377	0.291604
AM1_5927	heat shock protein 90	-	+	5993915	5994015	5996021	5996143	195	203	404	0.0577155	1.04707
AM1_5928	hypothetical protein	-	-	5996639	5996638	5996144	5996144	896	6120	1273	2.77059	0.506185
AM1_5929	hypothetical protein	-	+		5997100	5997441		48	10	17	-2.15528	-1.44478
AM1_5931	hypothetical protein	-	-	5998867	5998857	5998447	5998276	2754	742	3243	-1.89062	0.235722
AM1_5932	pentapeptide repeat-containing serine/threonine kinase	-	-	6001250	6001096	5998997	5998902	42	88	55	1.04947	0.38109
AM1_5933	multidrug resistance protein	-	-		6002555	6001251		23	47	17	1	-0.415037
AM1_5934	hypothetical protein	-	+	6002556	6002565	6002708	6003053	28	149	70	2.37084	1.29177
AM1_5935	hypothetical protein	-	-	6003176	6003176	6003054	6003054	718	1101	1749	0.616061	1.28329
AM1_5936	hypothetical protein	-	-	6003432	6003384	6003265	6003234	1703	2269	4265	0.413767	1.32396
AM1_5937	GTP-binding protein EngA	engA	-	6004990	6004950	6003589	6003434	56	155	79	1.45251	0.489038
AM1_5938	hypothetical protein	-	-		6005479	6004991	6004991	92	67	42	-0.451696	-1.11289
AM1_5941	inositol monophosphatase family protein	-	-		6009112	6008231		72	53	29	-0.434937	-1.28293
AM1_5942	hypothetical protein	-	+		6007115	6008242		52	36	24	-0.518467	-1.08406
AM1_5945	hypothetical protein	-	+	6011404	6011419	6011640	6011709	69	160	156	1.20163	1.16534
AM1_5947	plasmid maintenance system killer protein	-	+	6012333	6012451	6012609	6012609	375	1127	790	1.58496	1.07295
AM1_5949	hypothetical protein	-	-	6014293	6013490	6013005	6013005	50	100	112	0.985786	1.14775
AM1_5957	hypothetical protein	-	-		6020634	6020296	6020271	33	51	72	0.612977	1.10236
AM1_5961	hypothetical protein	-	+		6024260	6024829		50	30	23	-0.718229	-1.08746
AM1_5964	cobalamin biosynthesis protein CobW	cobW	-	6027831	6027831	6026770		169	102	42	-0.72289	-1.98313
AM1_5965	hydrogenase accessory protein HupE/UreJ	-	-		6028531	6027860		134	79	43	-0.754888	-1.61738
AM1_5972	hypothetical protein	-	-		6042132	6040837		54	29	24	-0.874469	-1.1375
AM1_5989	branched chain amino acid ABC transporter ATP-binding subunit	-	-		6065387	6064632		7	31	23	2	1.58496
AM1_5990	branched chain amino acid ABC transporter permease	-	-		6066521	6065415		12	19	34	0.621488	1.42884
AM1_5997	two-component hybrid sensor and regulator histidine kinase	-	+		6075510	6080804		14	11	31	-0.321928	1.09311
AM1_6002	hypothetical protein	-	-		6084145	6083900		36	23	88	-0.624491	1.26628
AM1_6017	hypothetical protein	-	+	6101643	6101891	6102037	6102287	110	154	233	0.481709	1.07595
AM1_6019	general secretion pathway protein	-	+	6103360	6103438	6103917		258	119	465	-1.10992	0.847378
AM1_6021	hypothetical protein	-	+	6105609	6105609	6107147	6107147	238	173	481	-0.457923	1.01202
AM1_6027	hypothetical protein	-	-	6110128	6110128	6109988	6109817	668	280	543	-1.25144	-0.2984
AM1_6034	hypothetical protein	-	-		6116807	6116511		105	91	40	-0.204358	-1.37037
AM1_6038	ABC transporter ATP-binding protein	-	+		6121050	6122003		85	84	27	-0.0168738	-1.61891
AM1_6042	hypothetical protein	-	-		6125676	6125431		40	97	36	1.25716	-0.148099
AM1_6049	hypothetical protein	-	-	6134644	6134644	6134291	6134281	17939	14351	49318	-0.321928	1.45896
AM1_6051	hypothetical protein	-	-	6136696	6136681	6136355	6136282	900	269	353	-1.73857	-1.34778
AM1_6059	hypothetical protein	-	+		6144619	6145962		13	21	28	0.652077	1.05063
AM1_6062	hypothetical protein	-	-		6149234	6148626	6148626	40	47	9	0.22741	-2.03562
AM1_6063	hypothetical protein	-	-	6149752	6149752	6149495	6149271	259	98	215	-1.39301	-0.26748
AM1_6072	hypothetical protein	-	-		6163550	6162777		9	31	29	1.67807	1.58496
AM1_6079	hypothetical protein	-	+		6169046	6169591		98	30	6	-1.67516	-3.822
AM1_6097	hypothetical protein	-	-		6187202	6186120		17	23	37	0.415037	1.078
AM1_6100	zinc-binding oxidoreductase	-	-		6190065	6189094		14	33	29	1.18057	1
AM1_6102	hypothetical protein	-	-		6191327	6191172		34	13	11	-1.32193	-1.54432
AM1_6106	AraC family transcriptional regulator	-	-	6194516	6194461	6193610	6193400	131	48	161	-1.42968	0.295456
AM1_6108	hypothetical protein	-	+	6195266	6195390	6195881	6195948	30	271	103	3.13327	1.74624
AM1_6121	hypothetical protein	-	+		6205457	6205594		8	40	22	2.18763	1.35364
AM1_6125	tyrosine recombinase XerC	xerC	-	6208432	6208403	6207759	6207759	75	23	147	-1.66297	0.961526
AM1_6127	hypothetical protein	-	-	6209986	6209885	6209406	6209406	38	61	94	0.668794	1.28445
AM1_6128	hypothetical protein	-	+	6210013	6210034	6210249		90	159	237	0.814133	1.38702
AM1_6129	hypothetical protein	-	+		6210236	6210457	6210461	116	242	157	1.05445	0.433416
AM1_6135	AraC family transcriptional regulator	-	+		6214840	6215625		16	49	20	1.55639	0.304855
AM1_6136	LysR family transcriptional regulator	-	-		6216680	6215757	6215757	18	43	23	1.2115	0.337035
AM1_6166	hypothetical protein	-	-		6241247	6240834		2	41	17	3.80735	2.58496
AM1_6170	hypothetical protein	-	-		6242106	6241990		11	29	12	1.32193	0.115477
AM1_6173	DNA-binding protein HU	hup	-	6245824	6245758	6245483	6245392	737	381	1566	-0.950048	1.08631
AM1_6174	hypothetical protein	-	-	6246566	6246342	6245962	6245962	365	1050	1150	1.52185	1.65297
AM1_6191	hypothetical protein	-	-		6258079	6257963		0	54	46	5.78136	5.55459
AM1_6192	hypothetical protein	-	+	6258080	6258481	6259068	6259205	44	56	92	0.341037	1.04731
AM1_6196	hypothetical protein	-	-	6263402	6262929	6261916	6261718	102	116	44	0.183864	-1.19465
AM1_6201	hypothetical protein	-	-	6269810	6269733	6268885	6268885	69	64	176	-0.106915	1.33832
AM1_6204	hypothetical protein	-	-		6271027	6270662		9	25	25	1.37851	1.37851
AM1_6208	pyridine nucleotide-disulfide oxidoreductase	-	-		6275242	6273941		71	34	37	-1.04064	-0.921997
AM1_6209	short chain dehydrogenase/reductase family oxidoreductase	-	-	6276249	6276249	6275512	6275512	38	778	36	4.32008	-0.0759489
AM1_6217	hypothetical protein	-	-		6284136	6283966		50	19	30	-1.3505	-0.718229
AM1_6220	WD repeat-containing protein	-	+	6287370	6287408	6291046	6291299	107	124	245	0.210897	1.18763
AM1_6224	hypothetical protein	-	+	6295376	6295404	6295568	6295577	238	265	520	0.154416	1.12427
AM1_6226	RNA-directed DNA polymerase	-	+	6297843	6298454	6300184	6300198	211	230	437	0.123829	1.04687
AM1_6230	hypothetical protein	-	+	6302026	6302027	6302158	6302263	162	71	190	-1.1788	0.228701
AM1_6241	hypothetical protein	-	-	6317032	6317022	6316882		34	75	97	1.11864	1.48543
AM1_6243	hypothetical protein	-	-	6317766	6317345	6317112	6317033	81	247	203	1.59664	1.31487
AM1_6246	hypothetical protein	-	+	6319940	6319956	6321842	6322056	276	100	308	-1.45553	0.157721
AM1_6247	hypothetical protein	-	-	6322710	6322611	6322420	6322391	1668	505	1240	-1.72177	-0.427481
AM1_6254	hypothetical protein	-	+		6331879	6332040		21	24	47	0.184425	1.12553
AM1_6255	hypothetical protein	-	-	6332354	6332354	6332103	6332041	233	107	231	-1.11548	-0.0123837
AM1_6257	hypothetical protein	-	-	6334194	6334194	6333292	6333292	996	381	1269	-1.38402	0.349163
AM1_6259	hypothetical protein	-	-		6335752	6335639		11	29	32	1.32193	1.45943
AM1_6260	hypothetical protein	-	+	6335818	6335818	6336927	6336949	126	284	153	1.16613	0.278102
AM1_6264	exonuclease	-	+	6340042	6340232	6340711	6340711	128	306	203	1.25087	0.661198
AM1_6266	general secretion pathway protein	-	+		6342544	6343023		39	11	31	-1.73697	-0.321928
AM1_6271	hypothetical protein	-	+	6344983	6345101	6345298		57	187	54	1.69661	-0.0766213
AM1_6274	hypothetical protein	-	-		6347976	6347767	6347767	190	394	358	1.04828	0.910411
AM1_6275	hypothetical protein	-	-		6348626	6347961		1386	2802	2478	1.015	0.83779
AM1_6276	hypothetical protein	-	-	6349005	6348789	6348577		48	200	58	2.03634	0.267933
AM1_6288	hypothetical protein	-	+	6362315	6362315	6363076	6363315	38	39	109	0.0365259	1.49596
AM1_6293	hypothetical protein	-	+		6365376	6365504		20	41	28	1	0.465664
AM1_6294	GUN4-like family protein	-	-		6366805	6365912		19	42	28	1.10434	0.536053
AM1_6297	hypothetical protein	-	-	6369793	6369649	6369524	6369524	2535	1040	1150	-1.28458	-1.13967
AM1_6300	ArsR family transcriptional regulator	-	-	6372681	6372483	6372178	6371816	14	33	34	1.18057	1.22239
AM1_6301	hypothetical protein	-	+	6372682	6372767	6372934	6372934	2804	985	2198	-1.50834	-0.351153
AM1_6302	hypothetical protein	-	-	6373194	6373167	6373027	6372935	231	80	106	-1.51813	-1.11651
AM1_6303	hypothetical protein	-	+	6373195	6373195	6373308	6373308	278	76	99	-1.85733	-1.48027
AM1_6304	hypothetical protein	-	+	6373309	6373315	6373455	6373607	107	40	56	-1.39734	-0.921997
AM1_6306	response regulator	-	+		6376347	6376817		26	12	12	-1.05445	-1.05445
AM1_6312	hypothetical protein	-	-	6380869	6380726	6380298	6380201	24	36	60	0.565597	1.28688
AM1_6317	hypothetical protein	-	+	6384745	6384788	6384919	6384978	74	24	198	-1.58496	1.40781
AM1_6328	trypsin-like serine protease	-	-	6397035	6396866	6395739	6395718	885	60	220	-3.86043	-2.00326
AM1_6329	hypothetical protein	-	-		6401088	6397036	6397036	215	41	54	-2.36257	-1.97353
AM1_6330	hypothetical protein	-	-	6405344	6405344	6401304		359	34	61	-3.36257	-2.53766
AM1_6334	universal stress protein	-	+	6407654	6407912	6408415	6408581	1901	10947	120	2.52508	-3.97444
AM1_6335	cation-transporting p-type ATPase	-	+		6408669	6411401	6411401	308	754	33	1.28887	-3.184
AM1_6336	universal stress family protein	-	+	6411402	6411460	6411897	6411897	506	1465	199	1.53183	-1.34199
AM1_6337	hypothetical protein	-	-	6412817	6412787	6412119	6412067	928	178	206	-2.37572	-2.16605
AM1_6338	CHASE2 domain-containing protein	-	-		6415314	6412834		80	27	25	-1.5325	-1.63941
AM1_6339	hypothetical protein	-	-		6416527	6415391	6415315	238	67	85	-1.8134	-1.4746
AM1_6341	hypothetical protein	-	+		6418275	6418496		58	10	14	-2.42321	-1.97575
AM1_6365	serine/threonine protein kinase	-	+	6447463	6447684	6449504	6449610	43	20	54	-1.06711	0.321928
AM1_6368	hypothetical protein	-	-	6455166	6455158	6454793	6454793	122	421	319	1.77858	1.37941
AM1_6369	hypothetical protein	-	+	6455167	6455447	6455707	6455750	485	45	189	-3.40125	-1.35496
AM1_6370	fasciclin domain-containing protein	-	-	6456250	6456171	6455770	6455751	13	12	52	-0.106915	1.92057
AM1_6376	phosphoglycerate mutase	-	-		6465307	6464105		64	12	2	-2.32193	-4.43741
AM1_6377	glycosyl transferase family protein	-	-		6466352	6465264		62	15	4	-1.97728	-3.65535
AM1_6378	oxidoreductase, aldo/keto reductase family protein	-	-		6467536	6466592		44	20	16	-1.09954	-1.40439
AM1_6379	glycosyl transferase family protein	-	-		6469227	6468052		75	16	21	-2.16046	-1.7885
AM1_6383	hypothetical protein	-	-	6473663	6473663	6472494	6472494	45	81	16	0.83399	-1.4361
AM1_6384	hypothetical protein	-	-		6474865	6473681		61	13	11	-2.14684	-2.36923
AM1_6385	hypothetical protein	-	-		6476107	6474908		39	15	2	-1.32193	-3.73697
AM1_6389	hypothetical protein	-	-	6478403	6478333	6478193	6478193	781	273	746	-1.51299	-0.0660604
AM1_6391	WecB/TagA/CpsF glycosyl transferase	-	+	6478404	6478686	6479495		101	44	75	-1.18057	-0.424498
AM1_6393	transposase	-	+	6483059	6483088	6483498	6483498	30	107	114	1.80069	1.89129
AM1_6396	hypothetical protein	-	+	6485167	6485178	6485318	6485326	559	160	722	-1.79837	0.368569
AM1_6414	-	ssrA	+	1113343			1113638	8862827	1108900	6593223	-2.99864	-0.426783
AM1_6415	5S ribosomal RNA	-	-	1405648			1405528	338	1126	632	1.73313	0.90092
AM1_6416	23S ribosomal RNA	-	-	1408620			1405741	6110	2859	20215	-1.09539	1.72602
AM1_6417	16S ribosomal RNA	-	-	1410649			1409149	4920	1192	10744	-2.04436	1.12664
AM1_6418	-	rnpB	+	1701315			1701673	235615	105408	245204	-1.16044	0.0575509
AM1_6419	-	ssaA	-	3661451			3661282	44034	17418	19246	-1.33799	-1.19402
AM1_6420	16S ribosomal RNA	-	+	5636175			5637675	4920	1191	10744	-2.04557	1.12664
AM1_6421	23S ribosomal RNA	-	+	5638205			5641084	6111	2859	20215	-1.09563	1.72578
AM1_6426	photosystem I PsaM subunit	psaM	-	3784004	3783989	3783894	3783797	45473	11569	21277	-1.97465	-1.09568
AM1_A0002	hypothetical protein	-	+	97	241	381	387	69	203	97	1.54314	0.485427
AM1_A0004	hypothetical protein	-	-	1514	1318	533	533	16	36	57	1.12199	1.77052
AM1_A0007	hypothetical protein	-	-		3681	3340		13	13	27	0	1
AM1_A0021	hypothetical protein	-	-	19429	19391	19044	18857	112	210	230	0.90092	1.03157
AM1_A0023	hypothetical protein	-	-	22949	22949	22836	22836	20	39	49	0.929611	1.25154
AM1_A0024	hypothetical protein	-	+	22950	23042	25456	25599	47	127	126	1.41504	1.40372
AM1_A0034	hypothetical protein	-	-		37144	36932		12	21	40	0.758992	1.65711
AM1_A0037	hypothetical protein	-	+	42107	42139	42252	42252	14	24	44	0.736966	1.58496
AM1_A0039	hypothetical protein	-	-	44133	44029	43472	43472	63	112	190	0.820179	1.57743
AM1_A0040	TPR domain-containing protein	-	+	44349	44400	46973	46973	109	197	328	0.847997	1.58058
AM1_A0041	SAM-dependent methyltransferase, putative	-	-	47785	47785	47081	47081	219	490	497	1.15822	1.17864
AM1_A0045	hypothetical protein	-	-		50511	50398	50044	25	78	51	1.60334	1
AM1_A0046	hypothetical protein	-	+		50462	51013	51013	22	78	35	1.78022	0.646363
AM1_A0048	glyoxalase/bleomycin resistance/dioxygenase	-	+	52989	53012	53401	53401	45	123	160	1.43063	1.80735
AM1_A0050	hypothetical protein	-	+	53856	53870	54691	54691	205	94	122	-1.11664	-0.743986
AM1_A0054	TetR family transcriptional regulator	-	-	56958	56958	56392	56354	29	46	64	0.647698	1.11548
AM1_A0055	hypothetical protein	-	+	56959	57060	57617	57637	25	51	66	1	1.36565
AM1_A0056	hypothetical protein	-	-		57820	57638		27	29	4	0.0995357	-2.48543
AM1_A0059	hypothetical protein	-	-	61319	61205	60432		192	95	281	-1.00749	0.547094
AM1_A0069	phosphoribosyltransferase, putative	-	-		67269	66619	66534	124	105	358	-0.237864	1.52206
AM1_A0070	hypothetical protein	-	+		67219	67398	67448	4	22	149	2.20163	4.90689
AM1_A0071	RNA-binding protein	-	-	68089	67826	67539	67449	26	29	788	0.152003	4.86899
AM1_A0073	hypothetical protein	-	-	69859	69859	68948		117	198	446	0.753982	1.92149
AM1_A0074	hypothetical protein	-	+		68845	68970		53	49	121	-0.111031	1.17585
AM1_A0081	hypothetical protein	-	+	76688	76688	77674	77790	269	322	603	0.258575	1.16159
AM1_A0083	hypothetical protein	-	-	78705	78592	78125	78103	230	113	195	-1.01886	-0.237039
AM1_A0091	RecD/TraA family helicase	-	-		86200	83939		14	97	20	2.70782	0.485427
AM1_A0092	recombinase A	recA	-		87366	86293	86293	17	152	19	3.08746	0.152003
AM1_A0093	hypothetical protein	-	+	87447	87483	87686		28	65	42	1.18641	0.568284
AM1_A0094	acetyltransferase	-	+		87683	88459	88540	22	105	53	2.20436	1.23133
AM1_A0095	exoribonuclease II, putative	-	+		88541	90844		17	45	29	1.35364	0.736966
AM1_A0096	RNA-binding protein	-	-	91315	91206	90919	90845	262	778	543	1.56656	1.04854
AM1_A0097	hypothetical protein	-	+	91316	91793	92005	92183	27	229	52	3.03814	0.920566
AM1_A0099	hypothetical protein	-	+		92400	92555	92620	28	98	60	1.77138	1.07276
AM1_A0101	hypothetical protein	-	+	92621	92638	92853		95	88	47	-0.109229	-1
AM1_A0102	hypothetical protein	-	+	93491	93491	94957		8	34	16	1.95936	0.917538
AM1_A0104	hypothetical protein	-	+		95504	95656	95690	10	57	57	2.39855	2.39855
AM1_A0106	hypothetical protein	-	-	96084	96014	95859	95847	21	81	33	1.89812	0.628031
AM1_A0111	hypothetical protein	-	+	98620	98781	98924	98996	7	35	36	2.16993	2.20945
AM1_A0112	hypothetical protein	-	+	99032	99082	99399	99423	19	51	34	1.37851	0.807355
AM1_A0117	hypothetical protein	-	+		102801	102935		19	8	24	-1.152	0.321928
AM1_A0120	short-chain dehydrogenase/oxioreductase	-	+		105324	106145		22	33	49	0.563901	1.12029
AM1_A0125	menaquinone-specific isochorismate synthase	menF	-	113707	113707	112328	112328	144	209	300	0.534336	1.05371
AM1_A0126	hypothetical protein	-	+	113708	113947	114219	114219	52	70	117	0.421827	1.15472
AM1_A0127	xenobiotic reductase B, putative	-	-	115451	115342	114230	114220	162	395	316	1.28063	0.959611
AM1_A0128	hypothetical protein	-	-	116372	116372	115452	115452	76	176	221	1.20082	1.52763
AM1_A0136	hypothetical protein	-	+	120015	120211	120327	120778	127	48	87	-1.38529	-0.540568
AM1_A0140	hypothetical protein	-	+		124362	124511		2	27	27	3.22239	3.22239
AM1_A0149	heavy metal-binding domain-containing protein	-	+	130142	130142	130417	130789	50	72	134	0.517399	1.40439
AM1_A0150	DNA protection during starvation protein	-	-	131638	131465	130938	130917	283	466	749	0.717532	1.401
AM1_A0151	hypothetical protein	-	+	131641	131834	132097	132117	57	48	148	-0.243271	1.36119
AM1_A0152	hypothetical protein	-	+	132118	132118	132576	132576	45	19	52	-1.20163	0.204358
AM1_A0153	ABC transporter	-	-		133478	132675	132577	16	70	48	2.06228	1.52725
AM1_A0154	ABC transporter, ATP-binding protein	-	-		134131	133475		18	67	25	1.83954	0.452512
AM1_A0165	MotA/TolQ/ExbB proton channel family protein	-	-		145924	145271		74	16	61	-2.14136	-0.274622
AM1_A0166	hypothetical protein	-	-	146123	146041	145925		143	42	211	-1.74366	0.557995
AM1_A0178	hypothetical protein	-	+	161687	161687	161815	161935	1087	538	1300	-1.01332	0.257942
AM1_A0192	transposase, putative	-	-		173286	172924	172909	137	56	101	-1.27563	-0.436099
AM1_A0198	TonB-dependent siderophore receptor protein	-	-	179497	179353	176786	176786	60	179	119	1.56112	0.976153
AM1_A0201	hypothetical protein	-	+	180732	181060	181173	182472	30	52	69	0.773724	1.17509
AM1_A0202	hypothetical protein	-	+	182473	182666	183289	183525	95	88	196	-0.109229	1.03709
AM1_A0203	hypothetical protein	-	-		183798	183544	183526	37	53	95	0.50696	1.33703
AM1_A0204	hypothetical protein	-	-	184012	183929	183798		20	31	75	0.607683	1.85561
AM1_A0210	hypothetical protein	-	+		186953	187114		24	8	22	-1.47393	-0.120294
AM1_A0215	transposase-associated ATP-binding protein, putative	-	-	191056	191056	190574	190548	109	568	92	2.37093	-0.242201
AM1_A0216	hypothetical protein	-	-		191486	191358		20	79	24	1.92961	0.251539
AM1_A0222	hypothetical protein	-	+		193586	193783		7	23	20	1.58496	1.39232
AM1_A0228	beta-ketoacyl synthase, putative	-	+		201842	206839		80	21	24	-1.88042	-1.69599
AM1_A0230	nonribosomal polyketide synthase protein	-	+		208625	212977		55	9	9	-2.48543	-2.48543
AM1_A0231	polyketide synthase type I, putative	-	+		213257	217915		98	21	115	-2.16993	0.228624
AM1_A0232	non-ribosomal peptide synthetase	-	+		217912	226071		40	5	5	-2.77259	-2.77259
AM1_A0233	non-ribosomal peptide synthetase	-	+		226077	227525		57	5	7	-3.27302	-2.85798
AM1_A0234	diaminobutyrate--2-oxoglutarate aminotransferase	ectB	+		227512	228762		38	12	21	-1.58496	-0.825971
AM1_A0235	peptide synthetase, putative	-	+		228848	238093		44	10	14	-2.03242	-1.58496
AM1_A0236	nonribosomal protein synthetase	-	+		238090	242811		56	7	13	-2.83289	-2.02554
AM1_A0237	hypothetical protein	-	+		242847	243734		45	23	9	-0.938599	-2.20163
AM1_A0241	aminotransferase, class III	-	+		245207	246682		60	14	7	-2.02385	-2.93074
AM1_A0242	hypothetical protein	-	+		246679	247143		52	15	15	-1.72792	-1.72792
AM1_A0243	hypothetical protein	-	+		247140	247742		104	26	50	-1.95936	-1.04182
AM1_A0248	holo-(acyl-carrier-protein) synthase	acpS	+		251404	251844		14	25	29	0.793549	1
AM1_A0254	hypothetical protein	-	-	257731	257731	257477	257477	20	58	49	1.49033	1.25154
AM1_A0256	RNA-directed DNA polymerase	-	-	260584	260526	258796	258783	160	173	345	0.112027	1.10371
AM1_A0268	ferric uptake regulation protein	-	+	270414	270437	270886	270954	24	32	61	0.400538	1.31034
AM1_A0271	O-methyltransferase protein	-	-	273984	273605	272793	272770	77	36	87	-1.07595	0.174029
AM1_A0275	AraC family transcriptional regulator	-	-	279490	279370	278369	278233	71	91	173	0.353637	1.27302
AM1_A0277	carbonic anhydrase, putative	-	-	280884	280805	279837	279837	235	338	515	0.522498	1.12858
AM1_A0278	hypothetical protein	-	-		281158	281036		13	8	29	-0.63743	1.09954
AM1_A0279	hypothetical protein	-	-	282105	282105	281239	281207	268	105	368	-1.34354	0.456015
AM1_A0284	hypothetical protein	-	-	288011	287994	287881	287881	145	349	390	1.26139	1.4212
AM1_A0285	hypothetical protein	-	-	288149	288149	288012	288012	112	192	331	0.772278	1.55486
AM1_A0289	RTX toxin activating protein	hlyC	-	293673	293362	292832	292744	29	53	71	0.847997	1.26303
AM1_A0290	RTX toxin acyltransferase family protein	-	-		294090	293674	293674	15	42	23	1.42626	0.584963
AM1_A0291	hypothetical protein	-	-	294447	294321	294151	294151	32	59	85	0.862496	1.38187
AM1_A0297	hypothetical protein	-	+	303954	304047	304169	304169	72	150	161	1.04858	1.15003
AM1_A0299	acetyltransferase, GNAT family protein	-	+	308753	308931	309440	309440	61	48	151	-0.339486	1.29373
AM1_A0300	peroxidase/ antioxidant protein	-	+		309817	310452		128	66	34	-0.945138	-1.88194
AM1_A0304	hexose oxidase	-	-	315656	315491	313869	313743	203	208	538	0.0349338	1.40172
AM1_A0306	hypothetical protein	-	-	316419	316300	315845	315842	164	81	302	-1.00877	0.876852
AM1_A0311	hypothetical protein	-	+	318072	318100	318612	318659	154	656	272	2.08363	0.816633
AM1_A0315	hypothetical protein	-	-		322103	321906	321839	18	62	80	1.72935	2.09192
AM1_A0316	TPR domain-containing protein	-	-		322588	322103		8	37	25	2.078	1.53051
AM1_A0323	hypothetical protein	-	-		326192	326067	326067	150	173	452	0.204539	1.58496
AM1_A0324	hypothetical protein	-	-	326461	326397	326185		94	123	210	0.384341	1.15124
AM1_A0331	hypothetical protein	-	+		330441	330566		78	19	27	-1.98185	-1.49643
AM1_A0333	hypothetical protein	-	+		330933	331178	331264	95	40	36	-1.22741	-1.37551
AM1_A0334	hypothetical protein	-	-	331477	331444	331265	331265	19	47	44	1.26303	1.16993
AM1_A0337	hypothetical protein	-	-		332795	332277	332277	25	168	83	2.70044	1.69188
AM1_A0340	hypothetical protein	-	-	333898	333893	333648	333648	143	66	103	-1.10384	-0.469485
AM1_A0341	hypothetical protein	-	-		334131	333979		12	17	27	0.469485	1.10692
AM1_A0346	hypothetical protein	-	-		336894	335839		16	33	11	1	-0.5025
AM1_A0356	hypothetical protein	-	-	342113	342022	341678	341539	125	26	117	-2.22239	-0.0946369
AM1_A0357	hypothetical protein	-	+	342114	342114	342230	342265	404	173	374	-1.21883	-0.111031
AM1_A0364	anti-sigma-factor antagonist	-	+	345292	346124	346447		24	49	33	1	0.443607
AM1_A0365	hypothetical protein	-	+		346428	346565		10	25	24	1.24101	1.18442
AM1_A0386	hypothetical protein	-	-	368677	368628	368407		64	65	141	0.0220263	1.12738
AM1_A0391	ArsR family transcriptional regulator	-	-		373521	373192		23	4	23	-2.26303	0
AM1_ANC3	antisense: AM1_A0001	-	?	80550			80643	121	405	219	1.7346	0.850622
AM1_ANC4	antisense: AM1_A0001	-	?	161936			161969	583	194	1240	-1.58249	1.08746
AM1_B0004	hypothetical protein	-	+	3860	3860	3985	4022	71	128	186	0.841302	1.37697
AM1_B0010	hypothetical protein	-	-		7998	7423		65	20	6	-1.65208	-3.23704
AM1_B0023	phosphoribosyltransferase like protein, putative	-	+	17838	17838	18182	18182	126	423	526	1.73924	2.05297
AM1_B0024	phosphoribosyltransferase like protein, putative	-	+	18183	18195	18413	18435	21	64	42	1.56294	0.966833
AM1_B0026	hypothetical protein	-	+	18738	18916	19044	19205	31	68	62	1.10852	0.97728
AM1_B0027	CobQ/CobB/MinD/ParA family protein	-	+	19206	19206	19853		127	146	323	0.199672	1.33985
AM1_B0031	hypothetical protein	-	+		22328	22471		12	15	34	0.29956	1.42884
AM1_B0040	short-chain dehydrogenase/reductase SDR	-	+		26188	26925		12	28	21	1.15754	0.758992
AM1_B0044	hypothetical protein	-	+		29499	29756	29756	80	66	8	-0.273761	-3.16993
AM1_B0045	hypothetical protein	-	-		29895	29776		77	35	12	-1.11548	-2.58496
AM1_B0048	hypothetical protein	-	-		31312	31175		0	52	2	5.72792	1.58496
[truncated: 897 more rows]
