# Supplementary material for: The Complex Transcriptional Response of Acaryochloris marina to Different Oxygen Levels
Source: G3 (Bethesda). 2016 Dec 14;7(2):517–32. doi: 10.1534/g3.116.036855 (PMC5295598; doi:10.1534/g3.116.036855)
Supplement: Supplementary file 10 [file 517TableS4.xlsx]

## Sheet: Microoxic KEGG
Column1	Function	Number of genes in category	Number of genes differentially expressed	FDR	Number of genes down-regulated	FDR2	Number of genes up-regulated	FDR3
amr00195	Photosynthesis	78	42	1.48959e-09	37	7.20438e-17	5	1
amr00196	Photosynthesis - antenna proteins	18	15	5.56654e-07	15	6.74455e-12	0	1
amr00970	Aminoacyl-tRNA biosynthesis	96	33	0.0159144	23	0.000281849	10	1
amr01100	Metabolic pathways	656	134	1	96	2.45723e-05	38	1
amr00860	Porphyrin and chlorophyll metabolism	55	14	1	10	0.545726	4	1
amr00710	Carbon fixation in photosynthetic organisms	20	5	1	5	0.561751	0	1
amr00220	Arginine biosynthesis	16	6	1	4	0.822992	2	1
amr02030	Bacterial chemotaxis	5	2	1	2	0.897565	0	1
amr03410	Base excision repair	11	5	1	3	0.897565	2	1
amr00030	Pentose phosphate pathway	28	5	1	5	0.947441	0	1
amr00190	Oxidative phosphorylation	53	8	1	8	0.947441	0	1
amr00630	Glyoxylate and dicarboxylate metabolism	27	7	1	5	0.947441	2	1
amr01120	Microbial metabolism in diverse environments	146	26	1	18	0.947441	8	1
amr00010	Glycolysis / Gluconeogenesis	39	3	1	3	1	0	1
amr00020	Citrate cycle (TCA cycle)	14	2	1	2	1	0	1
amr00040	Pentose and glucuronate interconversions	6	1	1	1	1	0	1
amr00051	Fructose and mannose metabolism	20	2	1	2	1	0	1
amr00052	Galactose metabolism	10	1	1	1	1	0	1
amr00053	Ascorbate and aldarate metabolism	3	0	1	0	1	0	1
amr00061	Fatty acid biosynthesis	15	3	1	3	1	0	1
amr00071	Fatty acid degradation	10	0	1	0	1	0	1
amr00100	Steroid biosynthesis	1	0	1	0	1	0	1
amr00130	Ubiquinone and other terpenoid-quinone biosynthesis	21	1	1	1	1	0	1
amr00230	Purine metabolism	61	7	1	1	1	6	1
amr00240	Pyrimidine metabolism	47	6	1	3	1	3	1
amr00250	Alanine, aspartate and glutamate metabolism	25	6	1	4	1	2	1
amr00253	Tetracycline biosynthesis	5	1	1	1	1	0	1
amr00260	Glycine, serine and threonine metabolism	24	6	1	2	1	4	1
amr00261	Monobactam biosynthesis	5	1	1	1	1	0	1
amr00270	Cysteine and methionine metabolism	27	5	1	2	1	3	1
amr00280	Valine, leucine and isoleucine degradation	8	1	1	0	1	1	1
amr00281	Geraniol degradation	1	0	1	0	1	0	1
amr00290	Valine, leucine and isoleucine biosynthesis	15	3	1	0	1	3	1
amr00300	Lysine biosynthesis	11	1	1	1	1	0	1
amr00310	Lysine degradation	3	1	1	1	1	0	1
amr00330	Arginine and proline metabolism	19	3	1	1	1	2	1
amr00332	Carbapenem biosynthesis	3	0	1	0	1	0	1
amr00340	Histidine metabolism	16	2	1	0	1	2	1
amr00350	Tyrosine metabolism	8	2	1	1	1	1	1
amr00360	Phenylalanine metabolism	6	2	1	1	1	1	1
amr00361	Chlorocyclohexane and chlorobenzene degradation	1	1	1	0	1	1	1
amr00362	Benzoate degradation	2	0	1	0	1	0	1
amr00364	Fluorobenzoate degradation	3	1	1	0	1	1	1
amr00380	Tryptophan metabolism	8	1	1	1	1	0	1
amr00400	Phenylalanine, tyrosine and tryptophan biosynthesis	21	3	1	1	1	2	1
amr00401	Novobiocin biosynthesis	2	1	1	0	1	1	1
amr00410	beta-Alanine metabolism	6	1	1	1	1	0	1
amr00430	Taurine and hypotaurine metabolism	3	1	1	0	1	1	1
amr00450	Selenocompound metabolism	11	4	1	2	1	2	1
amr00460	Cyanoamino acid metabolism	7	0	1	0	1	0	1
amr00471	D-Glutamine and D-glutamate metabolism	4	1	1	1	1	0	1
amr00473	D-Alanine metabolism	3	0	1	0	1	0	1
amr00480	Glutathione metabolism	21	3	1	2	1	1	1
amr00500	Starch and sucrose metabolism	29	3	1	1	1	2	1
amr00511	Other glycan degradation	2	0	1	0	1	0	1
amr00520	Amino sugar and nucleotide sugar metabolism	36	3	1	1	1	2	1
amr00521	Streptomycin biosynthesis	12	2	1	2	1	0	1
amr00523	Polyketide sugar unit biosynthesis	6	1	1	1	1	0	1
amr00540	Lipopolysaccharide biosynthesis	11	0	1	0	1	0	1
amr00550	Peptidoglycan biosynthesis	23	2	1	0	1	2	1
amr00561	Glycerolipid metabolism	11	0	1	0	1	0	1
amr00562	Inositol phosphate metabolism	4	0	1	0	1	0	1
amr00564	Glycerophospholipid metabolism	16	1	1	0	1	1	1
amr00592	alpha-Linolenic acid metabolism	1	0	1	0	1	0	1
amr00600	Sphingolipid metabolism	2	0	1	0	1	0	1
amr00620	Pyruvate metabolism	34	6	1	3	1	3	1
amr00623	Toluene degradation	1	1	1	0	1	1	1
amr00624	Polycyclic aromatic hydrocarbon degradation	1	0	1	0	1	0	1
amr00625	Chloroalkane and chloroalkene degradation	5	0	1	0	1	0	1
amr00626	Naphthalene degradation	4	0	1	0	1	0	1
amr00627	Aminobenzoate degradation	6	0	1	0	1	0	1
amr00633	Nitrotoluene degradation	3	0	1	0	1	0	1
amr00640	Propanoate metabolism	11	4	1	2	1	2	1
amr00643	Styrene degradation	4	0	1	0	1	0	1
amr00650	Butanoate metabolism	11	2	1	1	1	1	1
amr00660	C5-Branched dibasic acid metabolism	6	1	1	0	1	1	1
amr00670	One carbon pool by folate	11	1	1	0	1	1	1
amr00680	Methane metabolism	31	6	1	2	1	4	1
amr00730	Thiamine metabolism	9	1	1	0	1	1	1
amr00740	Riboflavin metabolism	7	2	1	1	1	1	1
amr00750	Vitamin B6 metabolism	6	2	1	1	1	1	1
amr00760	Nicotinate and nicotinamide metabolism	13	1	1	1	1	0	1
amr00770	Pantothenate and CoA biosynthesis	18	3	1	1	1	2	1
amr00780	Biotin metabolism	10	1	1	1	1	0	1
amr00785	Lipoic acid metabolism	4	1	1	0	1	1	1
amr00790	Folate biosynthesis	16	2	1	1	1	1	1
amr00900	Terpenoid backbone biosynthesis	14	1	1	1	1	0	1
amr00906	Carotenoid biosynthesis	8	0	1	0	1	0	1
amr00909	Sesquiterpenoid and triterpenoid biosynthesis	2	1	1	0	1	1	1
amr00910	Nitrogen metabolism	25	2	1	2	1	0	1
amr00920	Sulfur metabolism	14	3	1	0	1	3	1
amr01040	Biosynthesis of unsaturated fatty acids	7	0	1	0	1	0	1
amr01053	Biosynthesis of siderophore group nonribosomal peptides	4	0	1	0	1	0	1
amr01110	Biosynthesis of secondary metabolites	290	46	1	27	1	19	1
amr01130	Biosynthesis of antibiotics	184	29	1	15	1	14	1
amr01200	Carbon metabolism	89	17	1	11	1	6	1
amr01210	2-Oxocarboxylic acid metabolism	26	5	1	1	1	4	1
amr01212	Fatty acid metabolism	23	3	1	3	1	0	1
amr01220	Degradation of aromatic compounds	4	0	1	0	1	0	1
amr01230	Biosynthesis of amino acids	111	23	1	12	1	11	1
amr01501	beta-Lactam resistance	5	1	1	0	1	1	1
amr01502	Vancomycin resistance	9	2	1	0	1	2	1
amr01503	Cationic antimicrobial peptide (CAMP) resistance	4	0	1	0	1	0	1
amr02010	ABC transporters	83	12	1	9	1	3	1
amr02020	Two-component system	50	13	1	7	1	6	1
amr03010	Ribosome	57	11	1	6	1	5	1
amr03018	RNA degradation	23	3	1	0	1	3	1
amr03020	RNA polymerase	5	0	1	0	1	0	1
amr03030	DNA replication	15	1	1	0	1	1	1
amr03060	Protein export	18	4	1	2	1	2	1
amr03070	Bacterial secretion system	17	1	1	1	1	0	1
amr03420	Nucleotide excision repair	8	0	1	0	1	0	1
amr03430	Mismatch repair	21	3	1	2	1	1	1
amr03440	Homologous recombination	26	9	1	2	1	7	1
amr04122	Sulfur relay system	10	1	1	1	1	0	1
amr04931	Insulin resistance	4	1	1	0	1	1	1

## Sheet: Hyperoxic KEGG
Category	Function	Number of genes in category	Number of genes differentially expressed	FDR	Number of genes down-regulated	FDR2	Number of genes up-regulated	FDR3
amr00970	Aminoacyl-tRNA biosynthesis	96	37	0.0771906	30	0.000513136	7	1
amr03010	Ribosome	57	24	0.0808677	21	0.000513136	3	1
amr01100	Metabolic pathways	656	156	1	120	0.010574	36	1
amr00520	Amino sugar and nucleotide sugar metabolism	36	13	1	11	0.192254	2	1
amr00195	Photosynthesis	78	26	0.713483	18	0.302447	8	1
amr01110	Biosynthesis of secondary metabolites	290	69	1	53	0.302447	16	1
amr00052	Galactose metabolism	10	6	0.560388	4	0.425123	2	1
amr00750	Vitamin B6 metabolism	6	4	0.713483	3	0.425123	1	1
amr00260	Glycine, serine and threonine metabolism	24	8	1	7	0.425123	1	1
amr04122	Sulfur relay system	10	4	1	4	0.425123	0	1
amr01230	Biosynthesis of amino acids	111	28	1	22	0.451446	6	1
amr00300	Lysine biosynthesis	11	4	1	4	0.471849	0	1
amr00400	Phenylalanine, tyrosine and tryptophan biosynthesis	21	6	1	6	0.471849	0	1
amr01130	Biosynthesis of antibiotics	184	42	1	33	0.471849	9	1
amr00196	Photosynthesis - antenna proteins	18	5	1	5	0.63194	0	1
amr00906	Carotenoid biosynthesis	8	3	1	3	0.63194	0	1
amr00100	Steroid biosynthesis	1	1	1	1	0.929735	0	1
amr00220	Arginine biosynthesis	16	5	1	4	0.951139	1	1
amr00270	Cysteine and methionine metabolism	27	7	1	6	0.951139	1	1
amr00790	Folate biosynthesis	16	4	1	4	0.951139	0	1
amr00010	Glycolysis / Gluconeogenesis	39	7	1	5	1	2	1
amr00020	Citrate cycle (TCA cycle)	14	2	1	1	1	1	1
amr00030	Pentose phosphate pathway	28	4	1	2	1	2	1
amr00040	Pentose and glucuronate interconversions	6	2	1	1	1	1	1
amr00051	Fructose and mannose metabolism	20	1	1	1	1	0	1
amr00053	Ascorbate and aldarate metabolism	3	2	1	1	1	1	1
amr00061	Fatty acid biosynthesis	15	1	1	1	1	0	1
amr00071	Fatty acid degradation	10	1	1	0	1	1	1
amr00130	Ubiquinone and other terpenoid-quinone biosynthesis	21	5	1	4	1	1	1
amr00190	Oxidative phosphorylation	53	13	1	8	1	5	1
amr00230	Purine metabolism	61	14	1	10	1	4	1
amr00240	Pyrimidine metabolism	47	9	1	8	1	1	1
amr00250	Alanine, aspartate and glutamate metabolism	25	6	1	5	1	1	1
amr00253	Tetracycline biosynthesis	5	0	1	0	1	0	1
amr00261	Monobactam biosynthesis	5	0	1	0	1	0	1
amr00280	Valine, leucine and isoleucine degradation	8	3	1	1	1	2	1
amr00281	Geraniol degradation	1	0	1	0	1	0	1
amr00290	Valine, leucine and isoleucine biosynthesis	15	3	1	1	1	2	1
amr00310	Lysine degradation	3	1	1	0	1	1	1
amr00330	Arginine and proline metabolism	19	6	1	3	1	3	1
amr00332	Carbapenem biosynthesis	3	1	1	0	1	1	1
amr00340	Histidine metabolism	16	3	1	1	1	2	1
amr00350	Tyrosine metabolism	8	0	1	0	1	0	1
amr00360	Phenylalanine metabolism	6	1	1	0	1	1	1
amr00361	Chlorocyclohexane and chlorobenzene degradation	1	0	1	0	1	0	1
amr00362	Benzoate degradation	2	0	1	0	1	0	1
amr00364	Fluorobenzoate degradation	3	0	1	0	1	0	1
amr00380	Tryptophan metabolism	8	2	1	0	1	2	1
amr00401	Novobiocin biosynthesis	2	0	1	0	1	0	1
amr00410	beta-Alanine metabolism	6	2	1	1	1	1	1
amr00430	Taurine and hypotaurine metabolism	3	0	1	0	1	0	1
amr00450	Selenocompound metabolism	11	2	1	1	1	1	1
amr00460	Cyanoamino acid metabolism	7	2	1	2	1	0	1
amr00471	D-Glutamine and D-glutamate metabolism	4	0	1	0	1	0	1
amr00473	D-Alanine metabolism	3	0	1	0	1	0	1
amr00480	Glutathione metabolism	21	3	1	3	1	0	1
amr00500	Starch and sucrose metabolism	29	6	1	4	1	2	1
amr00511	Other glycan degradation	2	1	1	1	1	0	1
amr00521	Streptomycin biosynthesis	12	2	1	1	1	1	1
amr00523	Polyketide sugar unit biosynthesis	6	0	1	0	1	0	1
amr00540	Lipopolysaccharide biosynthesis	11	2	1	1	1	1	1
amr00550	Peptidoglycan biosynthesis	23	1	1	1	1	0	1
amr00561	Glycerolipid metabolism	11	3	1	2	1	1	1
amr00562	Inositol phosphate metabolism	4	0	1	0	1	0	1
amr00564	Glycerophospholipid metabolism	16	3	1	3	1	0	1
amr00592	alpha-Linolenic acid metabolism	1	0	1	0	1	0	1
amr00600	Sphingolipid metabolism	2	1	1	1	1	0	1
amr00620	Pyruvate metabolism	34	5	1	1	1	4	1
amr00623	Toluene degradation	1	0	1	0	1	0	1
amr00624	Polycyclic aromatic hydrocarbon degradation	1	0	1	0	1	0	1
amr00625	Chloroalkane and chloroalkene degradation	5	1	1	0	1	1	1
amr00626	Naphthalene degradation	4	0	1	0	1	0	1
amr00627	Aminobenzoate degradation	6	0	1	0	1	0	1
amr00630	Glyoxylate and dicarboxylate metabolism	27	6	1	3	1	3	1
amr00633	Nitrotoluene degradation	3	0	1	0	1	0	1
amr00640	Propanoate metabolism	11	1	1	0	1	1	1
amr00643	Styrene degradation	4	0	1	0	1	0	1
amr00650	Butanoate metabolism	11	3	1	0	1	3	1
amr00660	C5-Branched dibasic acid metabolism	6	1	1	0	1	1	1
amr00670	One carbon pool by folate	11	2	1	2	1	0	1
amr00680	Methane metabolism	31	2	1	2	1	0	1
amr00710	Carbon fixation in photosynthetic organisms	20	1	1	1	1	0	1
amr00730	Thiamine metabolism	9	3	1	2	1	1	1
amr00740	Riboflavin metabolism	7	3	1	2	1	1	1
amr00760	Nicotinate and nicotinamide metabolism	13	3	1	3	1	0	1
amr00770	Pantothenate and CoA biosynthesis	18	4	1	2	1	2	1
amr00780	Biotin metabolism	10	2	1	2	1	0	1
amr00785	Lipoic acid metabolism	4	2	1	1	1	1	1
amr00860	Porphyrin and chlorophyll metabolism	55	9	1	6	1	3	1
amr00900	Terpenoid backbone biosynthesis	14	1	1	1	1	0	1
amr00909	Sesquiterpenoid and triterpenoid biosynthesis	2	1	1	1	1	0	1
amr00910	Nitrogen metabolism	25	3	1	1	1	2	1
amr00920	Sulfur metabolism	14	2	1	2	1	0	1
amr01040	Biosynthesis of unsaturated fatty acids	7	2	1	2	1	0	1
amr01053	Biosynthesis of siderophore group nonribosomal peptides	4	1	1	1	1	0	1
amr01120	Microbial metabolism in diverse environments	146	25	1	17	1	8	1
amr01200	Carbon metabolism	89	11	1	9	1	2	1
amr01210	2-Oxocarboxylic acid metabolism	26	5	1	3	1	2	1
amr01212	Fatty acid metabolism	23	3	1	3	1	0	1
amr01220	Degradation of aromatic compounds	4	0	1	0	1	0	1
amr01501	beta-Lactam resistance	5	1	1	1	1	0	1
amr01502	Vancomycin resistance	9	0	1	0	1	0	1
amr01503	Cationic antimicrobial peptide (CAMP) resistance	4	0	1	0	1	0	1
amr02010	ABC transporters	83	14	1	9	1	5	1
amr02020	Two-component system	50	7	1	4	1	3	1
amr02030	Bacterial chemotaxis	5	0	1	0	1	0	1
amr03018	RNA degradation	23	7	1	4	1	3	1
amr03020	RNA polymerase	5	1	1	1	1	0	1
amr03030	DNA replication	15	3	1	2	1	1	1
amr03060	Protein export	18	4	1	3	1	1	1
amr03070	Bacterial secretion system	17	3	1	2	1	1	1
amr03410	Base excision repair	11	0	1	0	1	0	1
amr03420	Nucleotide excision repair	8	2	1	1	1	1	1
amr03430	Mismatch repair	21	4	1	2	1	2	1
amr03440	Homologous recombination	26	3	1	1	1	2	1
amr04931	Insulin resistance	4	1	1	1	1	0	1

## Sheet: Microoxic GO
GO ID	Function	Number of genes in category	Number of genes differentially expressed	FDR	Number of genes down-regulated	FDR2	Number of genes up-regulated	FDR3
GO:0015979	photosynthesis	59	36	3.07051e-09	34	5.78647e-18	2	1
GO:0030089	phycobilisome	20	17	2.99085e-07	16	3.34542e-11	1	1
GO:0009522	photosystem I	5	5	0.0955405	5	0.00234497	0	1
GO:0008094	DNA-dependent ATPase activity	7	6	0.0955405	0	1	6	0.0100384
GO:0004392	heme oxygenase (decyclizing) activity	4	4	0.216093	3	0.217869	1	1
GO:0006788	heme oxidation	4	4	0.216093	3	0.217869	1	1
GO:0009538	photosystem I reaction center	4	4	0.216093	4	0.0130712	0	1
GO:0015797	mannitol transport	4	4	0.216093	4	0.0130712	0	1
GO:0009539	photosystem II reaction center	9	6	0.354668	6	0.0104215	0	1
GO:0009772	photosynthetic electron transport in photosystem II	7	5	0.451582	4	0.183084	1	1
GO:0030076	light-harvesting complex	7	5	0.451582	4	0.183084	1	1
GO:0003697	single-stranded DNA binding	13	7	0.601406	0	1	7	0.079599
GO:0016730	oxidoreductase activity, acting on iron-sulfur proteins as donors	3	3	0.633788	3	0.0970231	0	1
GO:0019685	photosynthesis, dark reaction	3	3	0.633788	3	0.0970231	0	1
GO:0045156	electron transporter, transferring electrons within the cyclic electron transport pathway of photosynthesis activity	8	5	0.741449	4	0.255106	1	1
GO:0006259	DNA metabolic process	14	7	0.751808	0	1	7	0.0965472
GO:0019898	extrinsic to membrane	6	4	0.974056	3	0.616604	1	1
GO:0030077	plasma membrane light-harvesting complex	6	4	0.974056	3	0.616604	1	1
GO:0042549	photosystem II stabilization	6	4	0.974056	3	0.616604	1	1
GO:0000015	phosphopyruvate hydratase complex	1	0	1	0	1	0	1
GO:0000030	mannosyltransferase activity	1	0	1	0	1	0	1
GO:0000036	acyl carrier activity	11	0	1	0	1	0	1
GO:0000103	sulfate assimilation	2	0	1	0	1	0	1
GO:0000107	imidazoleglycerol-phosphate synthase activity	1	0	1	0	1	0	1
GO:0000150	recombinase activity	4	0	1	0	1	0	1
GO:0000154	rRNA modification	3	0	1	0	1	0	1
GO:0000162	tryptophan biosynthetic process	2	0	1	0	1	0	1
GO:0000175	3'-5'-exoribonuclease activity	2	0	1	0	1	0	1
GO:0000179	rRNA (adenine-N6,N6-)-dimethyltransferase activity	3	0	1	0	1	0	1
GO:0000256	allantoin catabolic process	1	0	1	0	1	0	1
GO:0000271	polysaccharide biosynthetic process	6	0	1	0	1	0	1
GO:0000286	alanine dehydrogenase activity	1	0	1	0	1	0	1
GO:0000774	adenyl-nucleotide exchange factor activity	2	0	1	0	1	0	1
GO:0000902	cell morphogenesis	6	0	1	0	1	0	1
GO:0000918	selection of site for barrier septum formation	1	0	1	0	1	0	1
GO:0001882	nucleoside binding	4	0	1	0	1	0	1
GO:0001887	selenium metabolic process	1	0	1	0	1	0	1
GO:0001932	regulation of protein amino acid phosphorylation	3	0	1	0	1	0	1
GO:0002098	tRNA wobble uridine modification	1	0	1	0	1	0	1
GO:0003688	DNA replication origin binding	1	0	1	0	1	0	1
GO:0003711	transcription elongation regulator activity	1	0	1	0	1	0	1
GO:0003715	transcription termination factor activity	2	0	1	0	1	0	1
GO:0003746	translation elongation factor activity	5	0	1	0	1	0	1
GO:0003777	microtubule motor activity	6	0	1	0	1	0	1
GO:0003796	lysozyme activity	2	0	1	0	1	0	1
GO:0003840	gamma-glutamyltransferase activity	1	0	1	0	1	0	1
GO:0003841	1-acylglycerol-3-phosphate O-acyltransferase activity	1	0	1	0	1	0	1
GO:0003842	1-pyrroline-5-carboxylate dehydrogenase activity	1	0	1	0	1	0	1
GO:0003844	1,4-alpha-glucan branching enzyme activity	1	0	1	0	1	0	1
GO:0003848	2-amino-4-hydroxy-6-hydroxymethyldihydropteridine diphosphokinase activity	1	0	1	0	1	0	1
GO:0003849	3-deoxy-7-phosphoheptulonate synthase activity	1	0	1	0	1	0	1
GO:0003861	3-isopropylmalate dehydratase activity	2	0	1	0	1	0	1
GO:0003864	3-methyl-2-oxobutanoate hydroxymethyltransferase activity	1	0	1	0	1	0	1
GO:0003866	3-phosphoshikimate 1-carboxyvinyltransferase activity	1	0	1	0	1	0	1
GO:0003868	4-hydroxyphenylpyruvate dioxygenase activity	1	0	1	0	1	0	1
GO:0003872	6-phosphofructokinase activity	2	0	1	0	1	0	1
GO:0003874	6-pyruvoyltetrahydropterin synthase activity	1	0	1	0	1	0	1
GO:0003877	ATP adenylyltransferase activity	1	0	1	0	1	0	1
GO:0003879	ATP phosphoribosyltransferase activity	1	0	1	0	1	0	1
GO:0003883	CTP synthase activity	1	0	1	0	1	0	1
GO:0003896	DNA primase activity	1	0	1	0	1	0	1
GO:0003899	DNA-directed RNA polymerase activity	5	0	1	0	1	0	1
GO:0003904	deoxyribodipyrimidine photo-lyase activity	1	0	1	0	1	0	1
GO:0003908	methylated-DNA-[protein]-cysteine S-methyltransferase activity	2	0	1	0	1	0	1
GO:0003911	DNA ligase (NAD+) activity	1	0	1	0	1	0	1
GO:0003913	DNA photolyase activity	3	0	1	0	1	0	1
GO:0003918	DNA topoisomerase (ATP-hydrolyzing) activity	3	0	1	0	1	0	1
GO:0003919	FMN adenylyltransferase activity	1	0	1	0	1	0	1
GO:0003922	GMP synthase (glutamine-hydrolyzing) activity	1	0	1	0	1	0	1
GO:0003934	GTP cyclohydrolase I activity	3	0	1	0	1	0	1
GO:0003935	GTP cyclohydrolase II activity	1	0	1	0	1	0	1
GO:0003937	IMP cyclohydrolase activity	1	0	1	0	1	0	1
GO:0003949	1(5-phosphoribosyl)-5-[(5-phosphoribosylamino)methylideneamino]imidazole-4-carboxamide isomerase activity	1	0	1	0	1	0	1
GO:0003952	NAD+ synthase (glutamine-hydrolyzing) activity	1	0	1	0	1	0	1
GO:0003977	UDP-N-acetylglucosamine diphosphorylase activity	1	0	1	0	1	0	1
GO:0003978	UDP-glucose 4-epimerase activity	1	0	1	0	1	0	1
GO:0003984	acetolactate synthase activity	2	0	1	0	1	0	1
GO:0003987	acetate-CoA ligase activity	1	0	1	0	1	0	1
GO:0003991	acetylglutamate kinase activity	1	0	1	0	1	0	1
GO:0003995	acyl-CoA dehydrogenase activity	4	0	1	0	1	0	1
GO:0003998	acylphosphatase activity	1	0	1	0	1	0	1
GO:0003999	adenine phosphoribosyltransferase activity	1	0	1	0	1	0	1
GO:0004003	ATP-dependent DNA helicase activity	5	0	1	0	1	0	1
GO:0004008	copper-exporting ATPase activity	2	0	1	0	1	0	1
GO:0004016	adenylate cyclase activity	1	0	1	0	1	0	1
GO:0004018	N6-(1,2-dicarboxyethyl)AMP AMP-lyase (fumarate-forming) activity)	1	0	1	0	1	0	1
GO:0004019	adenylosuccinate synthase activity	1	0	1	0	1	0	1
GO:0004022	alcohol dehydrogenase (NAD) activity	1	0	1	0	1	0	1
GO:0004030	aldehyde dehydrogenase [NAD(P)+] activity	2	0	1	0	1	0	1
GO:0004043	L-aminoadipate-semialdehyde dehydrogenase activity	1	0	1	0	1	0	1
GO:0004044	amidophosphoribosyltransferase activity	1	0	1	0	1	0	1
GO:0004047	aminomethyltransferase activity	2	0	1	0	1	0	1
GO:0004048	anthranilate phosphoribosyltransferase activity	1	0	1	0	1	0	1
GO:0004049	anthranilate synthase activity	2	0	1	0	1	0	1
GO:0004055	argininosuccinate synthase activity	1	0	1	0	1	0	1
GO:0004056	argininosuccinate lyase activity	1	0	1	0	1	0	1
GO:0004070	aspartate carbamoyltransferase activity	1	0	1	0	1	0	1
GO:0004072	aspartate kinase activity	1	0	1	0	1	0	1
GO:0004073	aspartate-semialdehyde dehydrogenase activity	1	0	1	0	1	0	1
GO:0004076	biotin synthase activity	1	0	1	0	1	0	1
GO:0004077	biotin-[acetyl-CoA-carboxylase] ligase activity	1	0	1	0	1	0	1
GO:0004084	branched-chain-amino-acid transaminase activity	2	0	1	0	1	0	1
GO:0004086	carbamoyl-phosphate synthase activity	2	0	1	0	1	0	1
GO:0004089	carbonate dehydratase activity	4	0	1	0	1	0	1
GO:0004091	carboxylesterase activity	1	0	1	0	1	0	1
GO:0004107	chorismate synthase activity	1	0	1	0	1	0	1
GO:0004112	cyclic-nucleotide phosphodiesterase activity	1	0	1	0	1	0	1
GO:0004127	cytidylate kinase activity	1	0	1	0	1	0	1
GO:0004129	cytochrome-c oxidase activity	3	0	1	0	1	0	1
GO:0004134	4-alpha-glucanotransferase activity	1	0	1	0	1	0	1
GO:0004135	amylo-alpha-1,6-glucosidase activity	1	0	1	0	1	0	1
GO:0004139	deoxyribose-phosphate aldolase activity	1	0	1	0	1	0	1
GO:0004140	dephospho-CoA kinase activity	2	0	1	0	1	0	1
GO:0004141	dethiobiotin synthase activity	1	0	1	0	1	0	1
GO:0004143	diacylglycerol kinase activity	4	0	1	0	1	0	1
GO:0004146	dihydrofolate reductase activity	1	0	1	0	1	0	1
GO:0004148	dihydrolipoyl dehydrogenase activity	2	0	1	0	1	0	1
GO:0004151	dihydroorotase activity	1	0	1	0	1	0	1
GO:0004152	dihydroorotate dehydrogenase activity	2	0	1	0	1	0	1
GO:0004156	dihydropteroate synthase activity	2	0	1	0	1	0	1
GO:0004158	dihydroorotate oxidase activity	1	0	1	0	1	0	1
GO:0004160	dihydroxy-acid dehydratase activity	1	0	1	0	1	0	1
GO:0004170	dUTP diphosphatase activity	1	0	1	0	1	0	1
GO:0004175	endopeptidase activity	1	0	1	0	1	0	1
GO:0004176	ATP-dependent peptidase activity	1	0	1	0	1	0	1
GO:0004198	calcium-dependent cysteine-type endopeptidase activity	1	0	1	0	1	0	1
GO:0004298	threonine-type endopeptidase activity	1	0	1	0	1	0	1
GO:0004314	[acyl-carrier-protein] S-malonyltransferase activity	1	0	1	0	1	0	1
GO:0004316	3-oxoacyl-[acyl-carrier-protein] reductase activity	1	0	1	0	1	0	1
GO:0004318	enoyl-[acyl-carrier-protein] reductase (NADH) activity	1	0	1	0	1	0	1
GO:0004324	ferredoxin-NADP+ reductase activity	3	0	1	0	1	0	1
GO:0004325	ferrochelatase activity	3	0	1	0	1	0	1
GO:0004326	tetrahydrofolylpolyglutamate synthase activity	2	0	1	0	1	0	1
GO:0004333	fumarate hydratase activity	1	0	1	0	1	0	1
GO:0004339	glucan 1,4-alpha-glucosidase activity	1	0	1	0	1	0	1
GO:0004345	glucose-6-phosphate dehydrogenase activity	2	0	1	0	1	0	1
GO:0004347	glucose-6-phosphate isomerase activity	2	0	1	0	1	0	1
GO:0004349	glutamate 5-kinase activity	2	0	1	0	1	0	1
GO:0004350	glutamate-5-semialdehyde dehydrogenase activity	2	0	1	0	1	0	1
GO:0004357	glutamate-cysteine ligase activity	1	0	1	0	1	0	1
GO:0004358	glutamate N-acetyltransferase activity	1	0	1	0	1	0	1
GO:0004362	glutathione-disulfide reductase activity	1	0	1	0	1	0	1
GO:0004365	glyceraldehyde-3-phosphate dehydrogenase (phosphorylating) activity	2	0	1	0	1	0	1
GO:0004367	glycerol-3-phosphate dehydrogenase (NAD+) activity	1	0	1	0	1	0	1
GO:0004368	glycerol-3-phosphate dehydrogenase activity	2	0	1	0	1	0	1
GO:0004370	glycerol kinase activity	1	0	1	0	1	0	1
GO:0004372	glycine hydroxymethyltransferase activity	1	0	1	0	1	0	1
GO:0004375	glycine dehydrogenase (decarboxylating) activity	1	0	1	0	1	0	1
GO:0004383	guanylate cyclase activity	2	0	1	0	1	0	1
GO:0004385	guanylate kinase activity	1	0	1	0	1	0	1
GO:0004399	histidinol dehydrogenase activity	2	0	1	0	1	0	1
GO:0004412	homoserine dehydrogenase activity	1	0	1	0	1	0	1
GO:0004416	hydroxyacylglutathione hydrolase activity	1	0	1	0	1	0	1
GO:0004418	hydroxymethylbilane synthase activity	1	0	1	0	1	0	1
GO:0004425	indole-3-glycerol-phosphate synthase activity	1	0	1	0	1	0	1
GO:0004427	inorganic diphosphatase activity	1	0	1	0	1	0	1
GO:0004437	inositol or phosphatidylinositol phosphatase activity	4	0	1	0	1	0	1
GO:0004450	isocitrate dehydrogenase (NADP+) activity	1	0	1	0	1	0	1
GO:0004452	isopentenyl-diphosphate delta-isomerase activity	1	0	1	0	1	0	1
GO:0004455	ketol-acid reductoisomerase activity	1	0	1	0	1	0	1
GO:0004459	L-lactate dehydrogenase activity	1	0	1	0	1	0	1
GO:0004462	lactoylglutathione lyase activity	3	0	1	0	1	0	1
GO:0004476	mannose-6-phosphate isomerase activity	1	0	1	0	1	0	1
GO:0004478	methionine adenosyltransferase activity	1	0	1	0	1	0	1
GO:0004489	methylenetetrahydrofolate reductase (NADPH) activity	1	0	1	0	1	0	1
GO:0004499	flavin-containing monooxygenase activity	2	0	1	0	1	0	1
GO:0004512	inositol-3-phosphate synthase activity	1	0	1	0	1	0	1
GO:0004514	nicotinate-nucleotide diphosphorylase (carboxylating) activity	1	0	1	0	1	0	1
GO:0004516	nicotinate phosphoribosyltransferase activity	1	0	1	0	1	0	1
GO:0004520	endodeoxyribonuclease activity	1	0	1	0	1	0	1
GO:0004523	ribonuclease H activity	2	0	1	0	1	0	1
GO:0004525	ribonuclease III activity	2	0	1	0	1	0	1
GO:0004526	ribonuclease P activity	1	0	1	0	1	0	1
GO:0004549	tRNA-specific ribonuclease activity	1	0	1	0	1	0	1
GO:0004550	nucleoside diphosphate kinase activity	1	0	1	0	1	0	1
GO:0004553	hydrolase activity, hydrolyzing O-glycosyl compounds	10	0	1	0	1	0	1
GO:0004559	alpha-mannosidase activity	1	0	1	0	1	0	1
GO:0004585	ornithine carbamoyltransferase activity	1	0	1	0	1	0	1
GO:0004588	orotate phosphoribosyltransferase activity	1	0	1	0	1	0	1
GO:0004592	pantoate-beta-alanine ligase activity	1	0	1	0	1	0	1
GO:0004604	phosphoadenylyl-sulfate reductase (thioredoxin) activity	2	0	1	0	1	0	1
GO:0004618	phosphoglycerate kinase activity	1	0	1	0	1	0	1
GO:0004619	phosphoglycerate mutase activity	1	0	1	0	1	0	1
GO:0004629	phospholipase C activity	1	0	1	0	1	0	1
GO:0004632	phosphopantothenate--cysteine ligase activity	1	0	1	0	1	0	1
GO:0004633	phosphopantothenoylcysteine decarboxylase activity	1	0	1	0	1	0	1
GO:0004634	phosphopyruvate hydratase activity	1	0	1	0	1	0	1
GO:0004635	phosphoribosyl-AMP cyclohydrolase activity	2	0	1	0	1	0	1
GO:0004636	phosphoribosyl-ATP diphosphatase activity	1	0	1	0	1	0	1
GO:0004639	phosphoribosylaminoimidazolesuccinocarboxamide synthase activity	1	0	1	0	1	0	1
GO:0004640	phosphoribosylanthranilate isomerase activity	2	0	1	0	1	0	1
GO:0004641	phosphoribosylformylglycinamidine cyclo-ligase activity	1	0	1	0	1	0	1
GO:0004642	phosphoribosylformylglycinamidine synthase activity	2	0	1	0	1	0	1
GO:0004643	phosphoribosylaminoimidazolecarboxamide formyltransferase activity	1	0	1	0	1	0	1
GO:0004645	phosphorylase activity	2	0	1	0	1	0	1
GO:0004654	polyribonucleotide nucleotidyltransferase activity	1	0	1	0	1	0	1
GO:0004655	porphobilinogen synthase activity	2	0	1	0	1	0	1
GO:0004657	proline dehydrogenase activity	1	0	1	0	1	0	1
GO:0004659	prenyltransferase activity	6	0	1	0	1	0	1
GO:0004664	prephenate dehydratase activity	1	0	1	0	1	0	1
GO:0004665	prephenate dehydrogenase (NADP+) activity	1	0	1	0	1	0	1
GO:0004674	protein serine/threonine kinase activity	19	0	1	0	1	0	1
GO:0004683	calmodulin-dependent protein kinase activity	2	0	1	0	1	0	1
GO:0004733	pyridoxamine-phosphate oxidase activity	2	0	1	0	1	0	1
GO:0004739	pyruvate dehydrogenase (acetyl-transferring) activity	1	0	1	0	1	0	1
GO:0004743	pyruvate kinase activity	3	0	1	0	1	0	1
GO:0004747	ribokinase activity	1	0	1	0	1	0	1
GO:0004749	ribose phosphate diphosphokinase activity	1	0	1	0	1	0	1
GO:0004751	ribose-5-phosphate isomerase activity	1	0	1	0	1	0	1
GO:0004756	selenide, water dikinase activity	1	0	1	0	1	0	1
GO:0004765	shikimate kinase activity	2	0	1	0	1	0	1
GO:0004781	sulfate adenylyltransferase (ATP) activity	1	0	1	0	1	0	1
GO:0004784	superoxide dismutase activity	3	0	1	0	1	0	1
GO:0004789	thiamin-phosphate diphosphorylase activity	1	0	1	0	1	0	1
GO:0004791	thioredoxin-disulfide reductase activity	1	0	1	0	1	0	1
GO:0004792	thiosulfate sulfurtransferase activity	4	0	1	0	1	0	1
GO:0004794	L-threonine ammonia-lyase activity	1	0	1	0	1	0	1
GO:0004798	thymidylate kinase activity	1	0	1	0	1	0	1
GO:0004801	transaldolase activity	3	0	1	0	1	0	1
GO:0004807	triose-phosphate isomerase activity	1	0	1	0	1	0	1
GO:0004809	tRNA(guanine-N2-)-methyltransferase activity	1	0	1	0	1	0	1
GO:0004811	tRNA isopentenyltransferase activity	1	0	1	0	1	0	1
GO:0004813	alanine-tRNA ligase activity	1	0	1	0	1	0	1
GO:0004814	arginine-tRNA ligase activity	1	0	1	0	1	0	1
GO:0004817	cysteine-tRNA ligase activity	2	0	1	0	1	0	1
GO:0004818	glutamate-tRNA ligase activity	1	0	1	0	1	0	1
GO:0004820	glycine-tRNA ligase activity	2	0	1	0	1	0	1
GO:0004821	histidine-tRNA ligase activity	2	0	1	0	1	0	1
GO:0004822	isoleucine-tRNA ligase activity	1	0	1	0	1	0	1
GO:0004823	leucine-tRNA ligase activity	1	0	1	0	1	0	1
GO:0004824	lysine-tRNA ligase activity	1	0	1	0	1	0	1
GO:0004826	phenylalanine-tRNA ligase activity	2	0	1	0	1	0	1
GO:0004827	proline-tRNA ligase activity	1	0	1	0	1	0	1
GO:0004828	serine-tRNA ligase activity	1	0	1	0	1	0	1
GO:0004829	threonine-tRNA ligase activity	3	0	1	0	1	0	1
GO:0004830	tryptophan-tRNA ligase activity	1	0	1	0	1	0	1
GO:0004831	tyrosine-tRNA ligase activity	1	0	1	0	1	0	1
GO:0004832	valine-tRNA ligase activity	1	0	1	0	1	0	1
GO:0004834	tryptophan synthase activity	2	0	1	0	1	0	1
GO:0004845	uracil phosphoribosyltransferase activity	1	0	1	0	1	0	1
GO:0004848	ureidoglycolate hydrolase activity	1	0	1	0	1	0	1
GO:0004852	uroporphyrinogen-III synthase activity	2	0	1	0	1	0	1
GO:0004872	receptor activity	14	0	1	0	1	0	1
GO:0004888	transmembrane receptor activity	8	0	1	0	1	0	1
GO:0004930	G-protein coupled receptor activity	1	0	1	0	1	0	1
GO:0005198	structural molecule activity	6	0	1	0	1	0	1
GO:0005249	voltage-gated potassium channel activity	1	0	1	0	1	0	1
GO:0005261	cation channel activity	1	0	1	0	1	0	1
GO:0005351	sugar:hydrogen symporter activity	1	0	1	0	1	0	1
GO:0005381	iron ion transmembrane transporter activity	13	0	1	0	1	0	1
GO:0005516	calmodulin binding	3	0	1	0	1	0	1
GO:0005575	cellular_component	2	0	1	0	1	0	1
GO:0005576	extracellular region	11	0	1	0	1	0	1
GO:0005578	proteinaceous extracellular matrix	1	0	1	0	1	0	1
GO:0005739	mitochondrion	6	0	1	0	1	0	1
GO:0005839	proteasome core complex	1	0	1	0	1	0	1
GO:0005871	kinesin complex	6	0	1	0	1	0	1
GO:0005886	plasma membrane	7	0	1	0	1	0	1
GO:0005945	6-phosphofructokinase complex	2	0	1	0	1	0	1
GO:0005952	cAMP-dependent protein kinase complex	3	0	1	0	1	0	1
GO:0005960	glycine cleavage complex	1	0	1	0	1	0	1
GO:0005976	polysaccharide metabolic process	3	0	1	0	1	0	1
GO:0005977	glycogen metabolic process	1	0	1	0	1	0	1
GO:0005978	glycogen biosynthetic process	4	0	1	0	1	0	1
GO:0005985	sucrose metabolic process	1	0	1	0	1	0	1
GO:0005986	sucrose biosynthetic process	1	0	1	0	1	0	1
GO:0005992	trehalose biosynthetic process	1	0	1	0	1	0	1
GO:0006002	fructose 6-phosphate metabolic process	2	0	1	0	1	0	1
GO:0006007	glucose catabolic process	1	0	1	0	1	0	1
GO:0006012	galactose metabolic process	1	0	1	0	1	0	1
GO:0006013	mannose metabolic process	2	0	1	0	1	0	1
GO:0006014	D-ribose metabolic process	1	0	1	0	1	0	1
GO:0006021	inositol biosynthetic process	1	0	1	0	1	0	1
GO:0006040	amino sugar metabolic process	1	0	1	0	1	0	1
GO:0006044	N-acetylglucosamine metabolic process	1	0	1	0	1	0	1
GO:0006047	UDP-N-acetylglucosamine metabolic process	2	0	1	0	1	0	1
GO:0006066	alcohol metabolic process	1	0	1	0	1	0	1
GO:0006069	ethanol oxidation	1	0	1	0	1	0	1
GO:0006071	glycerol metabolic process	5	0	1	0	1	0	1
GO:0006072	glycerol-3-phosphate metabolic process	4	0	1	0	1	0	1
GO:0006081	cellular aldehyde metabolic process	2	0	1	0	1	0	1
GO:0006106	fumarate metabolic process	1	0	1	0	1	0	1
GO:0006108	malate metabolic process	1	0	1	0	1	0	1
GO:0006109	regulation of carbohydrate metabolic process	1	0	1	0	1	0	1
GO:0006120	mitochondrial electron transport, NADH to ubiquinone	2	0	1	0	1	0	1
GO:0006123	mitochondrial electron transport, cytochrome c to oxygen	1	0	1	0	1	0	1
GO:0006139	nucleobase, nucleoside, nucleotide and nucleic acid metabolic process	8	0	1	0	1	0	1
GO:0006163	purine nucleotide metabolic process	1	0	1	0	1	0	1
GO:0006164	purine nucleotide biosynthetic process	4	0	1	0	1	0	1
GO:0006168	adenine salvage	1	0	1	0	1	0	1
GO:0006171	cAMP biosynthetic process	1	0	1	0	1	0	1
GO:0006177	GMP biosynthetic process	1	0	1	0	1	0	1
GO:0006182	cGMP biosynthetic process	2	0	1	0	1	0	1
GO:0006183	GTP biosynthetic process	1	0	1	0	1	0	1
GO:0006188	IMP biosynthetic process	1	0	1	0	1	0	1
GO:0006221	pyrimidine nucleotide biosynthetic process	3	0	1	0	1	0	1
GO:0006222	UMP biosynthetic process	2	0	1	0	1	0	1
GO:0006223	uracil salvage	1	0	1	0	1	0	1
GO:0006228	UTP biosynthetic process	1	0	1	0	1	0	1
GO:0006229	dUTP biosynthetic process	1	0	1	0	1	0	1
GO:0006231	dTMP biosynthetic process	1	0	1	0	1	0	1
GO:0006233	dTDP biosynthetic process	1	0	1	0	1	0	1
GO:0006241	CTP biosynthetic process	1	0	1	0	1	0	1
GO:0006269	DNA replication, synthesis of RNA primer	1	0	1	0	1	0	1
GO:0006270	DNA replication initiation	1	0	1	0	1	0	1
GO:0006275	regulation of DNA replication	1	0	1	0	1	0	1
GO:0006298	mismatch repair	3	0	1	0	1	0	1
GO:0006304	DNA modification	7	0	1	0	1	0	1
GO:0006306	DNA methylation	11	0	1	0	1	0	1
GO:0006308	DNA catabolic process	2	0	1	0	1	0	1
GO:0006342	chromatin silencing	1	0	1	0	1	0	1
GO:0006350	transcription	4	0	1	0	1	0	1
GO:0006351	transcription, DNA-dependent	3	0	1	0	1	0	1
GO:0006353	transcription termination	2	0	1	0	1	0	1
GO:0006388	tRNA splicing, via endonucleolytic cleavage and ligation	1	0	1	0	1	0	1
GO:0006400	tRNA modification	6	0	1	0	1	0	1
GO:0006401	RNA catabolic process	4	0	1	0	1	0	1
GO:0006402	mRNA catabolic process	1	0	1	0	1	0	1
GO:0006414	translational elongation	5	0	1	0	1	0	1
GO:0006419	alanyl-tRNA aminoacylation	1	0	1	0	1	0	1
GO:0006420	arginyl-tRNA aminoacylation	1	0	1	0	1	0	1
GO:0006423	cysteinyl-tRNA aminoacylation	2	0	1	0	1	0	1
GO:0006424	glutamyl-tRNA aminoacylation	1	0	1	0	1	0	1
GO:0006426	glycyl-tRNA aminoacylation	2	0	1	0	1	0	1
GO:0006427	histidyl-tRNA aminoacylation	2	0	1	0	1	0	1
GO:0006428	isoleucyl-tRNA aminoacylation	1	0	1	0	1	0	1
GO:0006429	leucyl-tRNA aminoacylation	1	0	1	0	1	0	1
GO:0006430	lysyl-tRNA aminoacylation	1	0	1	0	1	0	1
GO:0006432	phenylalanyl-tRNA aminoacylation	2	0	1	0	1	0	1
GO:0006433	prolyl-tRNA aminoacylation	1	0	1	0	1	0	1
GO:0006434	seryl-tRNA aminoacylation	1	0	1	0	1	0	1
GO:0006435	threonyl-tRNA aminoacylation	3	0	1	0	1	0	1
GO:0006436	tryptophanyl-tRNA aminoacylation	1	0	1	0	1	0	1
GO:0006437	tyrosyl-tRNA aminoacylation	1	0	1	0	1	0	1
GO:0006438	valyl-tRNA aminoacylation	1	0	1	0	1	0	1
GO:0006450	regulation of translational fidelity	1	0	1	0	1	0	1
GO:0006461	protein complex assembly	6	0	1	0	1	0	1
GO:0006474	N-terminal protein amino acid acetylation	1	0	1	0	1	0	1
GO:0006476	protein amino acid deacetylation	1	0	1	0	1	0	1
GO:0006479	protein amino acid methylation	2	0	1	0	1	0	1
GO:0006493	protein amino acid O-linked glycosylation	1	0	1	0	1	0	1
GO:0006522	alanine metabolic process	1	0	1	0	1	0	1
GO:0006525	arginine metabolic process	1	0	1	0	1	0	1
GO:0006527	arginine catabolic process	1	0	1	0	1	0	1
GO:0006537	glutamate biosynthetic process	4	0	1	0	1	0	1
GO:0006544	glycine metabolic process	2	0	1	0	1	0	1
GO:0006545	glycine biosynthetic process	1	0	1	0	1	0	1
GO:0006546	glycine catabolic process	3	0	1	0	1	0	1
GO:0006555	methionine metabolic process	1	0	1	0	1	0	1
GO:0006562	proline catabolic process	1	0	1	0	1	0	1
GO:0006563	L-serine metabolic process	1	0	1	0	1	0	1
GO:0006568	tryptophan metabolic process	5	0	1	0	1	0	1
GO:0006571	tyrosine biosynthetic process	1	0	1	0	1	0	1
GO:0006605	protein targeting	2	0	1	0	1	0	1
GO:0006614	SRP-dependent cotranslational protein targeting to membrane	2	0	1	0	1	0	1
GO:0006631	fatty acid metabolic process	1	0	1	0	1	0	1
GO:0006662	glycerol ether metabolic process	4	0	1	0	1	0	1
GO:0006725	cellular aromatic compound metabolic process	1	0	1	0	1	0	1
GO:0006729	tetrahydrobiopterin biosynthetic process	2	0	1	0	1	0	1
GO:0006744	ubiquinone biosynthetic process	2	0	1	0	1	0	1
GO:0006749	glutathione metabolic process	1	0	1	0	1	0	1
GO:0006754	ATP biosynthetic process	5	0	1	0	1	0	1
GO:0006777	Mo-molybdopterin cofactor biosynthetic process	7	0	1	0	1	0	1
GO:0006783	heme biosynthetic process	3	0	1	0	1	0	1
GO:0006796	phosphate metabolic process	1	0	1	0	1	0	1
GO:0006799	polyphosphate biosynthetic process	1	0	1	0	1	0	1
GO:0006800	oxygen and reactive oxygen species metabolic process	1	0	1	0	1	0	1
GO:0006808	regulation of nitrogen utilization	2	0	1	0	1	0	1
GO:0006811	ion transport	1	0	1	0	1	0	1
GO:0006814	sodium ion transport	3	0	1	0	1	0	1
GO:0006824	cobalt ion transport	2	0	1	0	1	0	1
GO:0006825	copper ion transport	1	0	1	0	1	0	1
GO:0006827	high-affinity iron ion transport	13	0	1	0	1	0	1
GO:0006865	amino acid transport	3	0	1	0	1	0	1
GO:0006875	cellular metal ion homeostasis	1	0	1	0	1	0	1
GO:0006879	cellular iron ion homeostasis	5	0	1	0	1	0	1
GO:0006886	intracellular protein transport	4	0	1	0	1	0	1
GO:0006974	response to DNA damage stimulus	2	0	1	0	1	0	1
GO:0007049	cell cycle	3	0	1	0	1	0	1
GO:0007059	chromosome segregation	1	0	1	0	1	0	1
GO:0007154	cell communication	3	0	1	0	1	0	1
GO:0007155	cell adhesion	3	0	1	0	1	0	1
GO:0007156	homophilic cell adhesion	1	0	1	0	1	0	1
GO:0007186	G-protein coupled receptor protein signaling pathway	1	0	1	0	1	0	1
GO:0007205	activation of protein kinase C activity by G-protein coupled receptor protein signaling pathway	3	0	1	0	1	0	1
GO:0007242	intracellular signaling cascade	11	0	1	0	1	0	1
GO:0007264	small GTPase mediated signal transduction	6	0	1	0	1	0	1
GO:0007600	sensory perception	14	0	1	0	1	0	1
GO:0007623	circadian rhythm	2	0	1	0	1	0	1
GO:0008020	G-protein coupled photoreceptor activity	14	0	1	0	1	0	1
GO:0008033	tRNA processing	15	0	1	0	1	0	1
GO:0008076	voltage-gated potassium channel complex	1	0	1	0	1	0	1
GO:0008081	phosphoric diester hydrolase activity	3	0	1	0	1	0	1
GO:0008113	peptide-methionine-(S)-S-oxide reductase activity	2	0	1	0	1	0	1
GO:0008119	thiopurine S-methyltransferase activity	1	0	1	0	1	0	1
GO:0008124	4-alpha-hydroxytetrahydrobiopterin dehydratase activity	1	0	1	0	1	0	1
GO:0008134	transcription factor binding	2	0	1	0	1	0	1
GO:0008138	protein tyrosine/serine/threonine phosphatase activity	1	0	1	0	1	0	1
GO:0008170	N-methyltransferase activity	6	0	1	0	1	0	1
GO:0008171	O-methyltransferase activity	2	0	1	0	1	0	1
GO:0008176	tRNA(guanine-N7-)-methyltransferase activity	3	0	1	0	1	0	1
GO:0008191	metalloendopeptidase inhibitor activity	1	0	1	0	1	0	1
GO:0008199	ferric iron binding	6	0	1	0	1	0	1
GO:0008235	metalloexopeptidase activity	5	0	1	0	1	0	1
GO:0008237	metallopeptidase activity	5	0	1	0	1	0	1
GO:0008239	dipeptidyl-peptidase activity	1	0	1	0	1	0	1
GO:0008271	secondary active sulfate transmembrane transporter activity	2	0	1	0	1	0	1
GO:0008272	sulfate transport	6	0	1	0	1	0	1
GO:0008276	protein methyltransferase activity	4	0	1	0	1	0	1
GO:0008295	spermidine biosynthetic process	1	0	1	0	1	0	1
GO:0008299	isoprenoid biosynthetic process	8	0	1	0	1	0	1
GO:0008312	7S RNA binding	1	0	1	0	1	0	1
GO:0008324	cation transmembrane transporter activity	19	0	1	0	1	0	1
GO:0008408	3'-5' exonuclease activity	4	0	1	0	1	0	1
GO:0008422	beta-glucosidase activity	1	0	1	0	1	0	1
GO:0008425	2-polyprenyl-6-methoxy-1,4-benzoquinone methyltransferase activity	1	0	1	0	1	0	1
GO:0008430	selenium binding	1	0	1	0	1	0	1
GO:0008441	3'(2'),5'-bisphosphate nucleotidase activity	1	0	1	0	1	0	1
GO:0008443	phosphofructokinase activity	2	0	1	0	1	0	1
GO:0008444	CDP-diacylglycerol-glycerol-3-phosphate 3-phosphatidyltransferase activity	1	0	1	0	1	0	1
GO:0008446	GDP-mannose 4,6-dehydratase activity	1	0	1	0	1	0	1
GO:0008448	N-acetylglucosamine-6-phosphate deacetylase activity	1	0	1	0	1	0	1
GO:0008460	dTDP-glucose 4,6-dehydratase activity	1	0	1	0	1	0	1
GO:0008479	queuine tRNA-ribosyltransferase activity	1	0	1	0	1	0	1
GO:0008484	sulfuric ester hydrolase activity	1	0	1	0	1	0	1
GO:0008495	protoheme IX farnesyltransferase activity	1	0	1	0	1	0	1
GO:0008508	bile acid:sodium symporter activity	1	0	1	0	1	0	1
GO:0008519	ammonium transmembrane transporter activity	5	0	1	0	1	0	1
GO:0008531	riboflavin kinase activity	1	0	1	0	1	0	1
GO:0008535	respiratory chain complex IV assembly	2	0	1	0	1	0	1
GO:0008553	hydrogen-exporting ATPase activity, phosphorylative mechanism	2	0	1	0	1	0	1
GO:0008603	cAMP-dependent protein kinase regulator activity	3	0	1	0	1	0	1
GO:0008615	pyridoxine biosynthetic process	4	0	1	0	1	0	1
GO:0008649	rRNA methyltransferase activity	5	0	1	0	1	0	1
GO:0008654	phospholipid biosynthetic process	6	0	1	0	1	0	1
GO:0008661	1-deoxy-D-xylulose-5-phosphate synthase activity	1	0	1	0	1	0	1
GO:0008676	3-deoxy-8-phosphooctulonate synthase activity	1	0	1	0	1	0	1
GO:0008685	2-C-methyl-D-erythritol 2,4-cyclodiphosphate synthase activity	1	0	1	0	1	0	1
GO:0008686	3,4-dihydroxy-2-butanone-4-phosphate synthase activity	1	0	1	0	1	0	1
GO:0008690	3-deoxy-manno-octulosonate cytidylyltransferase activity	1	0	1	0	1	0	1
GO:0008703	5-amino-6-(5-phosphoribosylamino)uracil reductase activity	5	0	1	0	1	0	1
GO:0008705	methionine synthase activity	1	0	1	0	1	0	1
GO:0008710	8-amino-7-oxononanoate synthase activity	1	0	1	0	1	0	1
GO:0008716	D-alanine-D-alanine ligase activity	2	0	1	0	1	0	1
GO:0008725	DNA-3-methyladenine glycosylase I activity	1	0	1	0	1	0	1
GO:0008734	L-aspartate oxidase activity	1	0	1	0	1	0	1
GO:0008746	NAD(P) transhydrogenase activity	1	0	1	0	1	0	1
GO:0008750	NAD(P)+ transhydrogenase (AB-specific) activity	2	0	1	0	1	0	1
GO:0008759	UDP-3-O-[3-hydroxymyristoyl] N-acetylglucosamine deacetylase activity	1	0	1	0	1	0	1
GO:0008761	UDP-N-acetylglucosamine 2-epimerase activity	2	0	1	0	1	0	1
GO:0008762	UDP-N-acetylmuramate dehydrogenase activity	1	0	1	0	1	0	1
GO:0008763	UDP-N-acetylmuramate-L-alanine ligase activity	1	0	1	0	1	0	1
GO:0008764	UDP-N-acetylmuramoylalanine-D-glutamate ligase activity	1	0	1	0	1	0	1
GO:0008766	UDP-N-acetylmuramoylalanyl-D-glutamyl-2,6-diaminopimelate-D-alanyl-D-alanine ligase activity	1	0	1	0	1	0	1
GO:0008770	[acyl-carrier-protein] phosphodiesterase activity	1	0	1	0	1	0	1
GO:0008774	acetaldehyde dehydrogenase (acetylating) activity	1	0	1	0	1	0	1
GO:0008780	acyl-[acyl-carrier-protein]-UDP-N-acetylglucosamine O-acyltransferase activity	1	0	1	0	1	0	1
GO:0008784	alanine racemase activity	1	0	1	0	1	0	1
GO:0008792	arginine decarboxylase activity	1	0	1	0	1	0	1
GO:0008817	cob(I)yrinic acid a,c-diamide adenosyltransferase activity	3	0	1	0	1	0	1
GO:0008818	cobalamin 5'-phosphate synthase activity	1	0	1	0	1	0	1
GO:0008824	cyanate hydratase activity	1	0	1	0	1	0	1
GO:0008825	cyclopropane-fatty-acyl-phospholipid synthase activity	1	0	1	0	1	0	1
GO:0008829	dCTP deaminase activity	1	0	1	0	1	0	1
GO:0008831	dTDP-4-dehydrorhamnose reductase activity	2	0	1	0	1	0	1
GO:0008835	diaminohydroxyphosphoribosylaminopyrimidine deaminase activity	1	0	1	0	1	0	1
GO:0008836	diaminopimelate decarboxylase activity	1	0	1	0	1	0	1
GO:0008837	diaminopimelate epimerase activity	1	0	1	0	1	0	1
GO:0008839	dihydrodipicolinate reductase activity	1	0	1	0	1	0	1
GO:0008855	exodeoxyribonuclease VII activity	2	0	1	0	1	0	1
GO:0008863	formate dehydrogenase activity	1	0	1	0	1	0	1
GO:0008864	formyltetrahydrofolate deformylase activity	1	0	1	0	1	0	1
GO:0008878	glucose-1-phosphate adenylyltransferase activity	2	0	1	0	1	0	1
GO:0008879	glucose-1-phosphate thymidylyltransferase activity	1	0	1	0	1	0	1
GO:0008881	glutamate racemase activity	1	0	1	0	1	0	1
GO:0008889	glycerophosphodiester phosphodiesterase activity	3	0	1	0	1	0	1
GO:0008891	glycolate oxidase activity	1	0	1	0	1	0	1
GO:0008897	holo-[acyl-carrier-protein] synthase activity	3	0	1	0	1	0	1
GO:0008901	ferredoxin hydrogenase activity	1	0	1	0	1	0	1
GO:0008909	isochorismate synthase activity	2	0	1	0	1	0	1
GO:0008914	leucyltransferase activity	1	0	1	0	1	0	1
GO:0008915	lipid-A-disaccharide synthase activity	1	0	1	0	1	0	1
GO:0008929	methylglyoxal synthase activity	1	0	1	0	1	0	1
GO:0008935	naphthoate synthase activity	1	0	1	0	1	0	1
GO:0008937	ferredoxin reductase activity	2	0	1	0	1	0	1
GO:0008939	nicotinate-nucleotide-dimethylbenzimidazole phosphoribosyltransferase activity	1	0	1	0	1	0	1
GO:0008942	nitrite reductase [NAD(P)+] activity	2	0	1	0	1	0	1
GO:0008943	glyceraldehyde-3-phosphate dehydrogenase activity	2	0	1	0	1	0	1
GO:0008963	phospho-N-acetylmuramoyl-pentapeptide-transferase activity	3	0	1	0	1	0	1
GO:0008964	phosphoenolpyruvate carboxylase activity	1	0	1	0	1	0	1
GO:0008966	phosphoglucosamine mutase activity	1	0	1	0	1	0	1
GO:0008969	phosphohistidine phosphatase activity	1	0	1	0	1	0	1
GO:0008972	phosphomethylpyrimidine kinase activity	1	0	1	0	1	0	1
GO:0008974	phosphoribulokinase activity	1	0	1	0	1	0	1
GO:0008976	polyphosphate kinase activity	1	0	1	0	1	0	1
GO:0008982	protein-N(PI)-phosphohistidine-sugar phosphotransferase activity	1	0	1	0	1	0	1
GO:0008987	quinolinate synthetase A activity	1	0	1	0	1	0	1
GO:0009001	serine O-acetyltransferase activity	1	0	1	0	1	0	1
GO:0009007	site-specific DNA-methyltransferase (adenine-specific) activity	2	0	1	0	1	0	1
GO:0009018	sucrose phosphorylase activity	1	0	1	0	1	0	1
GO:0009019	tRNA(guanine-N1-)-methyltransferase activity	1	0	1	0	1	0	1
GO:0009030	thiamin phosphate kinase activity	1	0	1	0	1	0	1
GO:0009041	uridylate kinase activity	1	0	1	0	1	0	1
GO:0009052	pentose-phosphate shunt, non-oxidative branch	1	0	1	0	1	0	1
GO:0009059	macromolecule biosynthetic process	3	0	1	0	1	0	1
GO:0009060	aerobic respiration	3	0	1	0	1	0	1
GO:0009072	aromatic amino acid family metabolic process	1	0	1	0	1	0	1
GO:0009081	branched chain family amino acid metabolic process	2	0	1	0	1	0	1
GO:0009082	branched chain family amino acid biosynthetic process	4	0	1	0	1	0	1
GO:0009089	lysine biosynthetic process via diaminopimelate	3	0	1	0	1	0	1
GO:0009094	L-phenylalanine biosynthetic process	1	0	1	0	1	0	1
GO:0009097	isoleucine biosynthetic process	1	0	1	0	1	0	1
GO:0009102	biotin biosynthetic process	3	0	1	0	1	0	1
GO:0009107	lipoate biosynthetic process	3	0	1	0	1	0	1
GO:0009152	purine ribonucleotide biosynthetic process	2	0	1	0	1	0	1
GO:0009156	ribonucleoside monophosphate biosynthetic process	1	0	1	0	1	0	1
GO:0009165	nucleotide biosynthetic process	2	0	1	0	1	0	1
GO:0009166	nucleotide catabolic process	1	0	1	0	1	0	1
GO:0009168	purine ribonucleoside monophosphate biosynthetic process	1	0	1	0	1	0	1
GO:0009186	deoxyribonucleoside diphosphate metabolic process	1	0	1	0	1	0	1
GO:0009190	cyclic nucleotide biosynthetic process	8	0	1	0	1	0	1
GO:0009225	nucleotide-sugar metabolic process	1	0	1	0	1	0	1
GO:0009234	menaquinone biosynthetic process	3	0	1	0	1	0	1
GO:0009245	lipid A biosynthetic process	3	0	1	0	1	0	1
GO:0009254	peptidoglycan turnover	2	0	1	0	1	0	1
GO:0009264	deoxyribonucleotide catabolic process	1	0	1	0	1	0	1
GO:0009274	peptidoglycan-based cell wall	5	0	1	0	1	0	1
GO:0009279	cell outer membrane	3	0	1	0	1	0	1
GO:0009291	unidirectional conjugation	5	0	1	0	1	0	1
GO:0009294	DNA mediated transformation	2	0	1	0	1	0	1
GO:0009316	3-isopropylmalate dehydratase complex	1	0	1	0	1	0	1
GO:0009318	exodeoxyribonuclease VII complex	2	0	1	0	1	0	1
GO:0009331	glycerol-3-phosphate dehydrogenase complex	3	0	1	0	1	0	1
GO:0009339	glycolate oxidase complex	1	0	1	0	1	0	1
GO:0009348	ornithine carbamoyltransferase complex	1	0	1	0	1	0	1
GO:0009358	polyphosphate kinase complex	1	0	1	0	1	0	1
GO:0009360	DNA polymerase III complex	2	0	1	0	1	0	1
GO:0009374	biotin binding	2	0	1	0	1	0	1
GO:0009380	excinuclease repair complex	2	0	1	0	1	0	1
GO:0009381	excinuclease ABC activity	3	0	1	0	1	0	1
GO:0009396	folic acid and derivative biosynthetic process	8	0	1	0	1	0	1
GO:0009401	phosphoenolpyruvate-dependent sugar phosphotransferase system	1	0	1	0	1	0	1
GO:0009405	pathogenesis	8	0	1	0	1	0	1
GO:0009408	response to heat	1	0	1	0	1	0	1
GO:0009432	SOS response	2	0	1	0	1	0	1
GO:0009435	NAD biosynthetic process	5	0	1	0	1	0	1
GO:0009439	cyanate metabolic process	1	0	1	0	1	0	1
GO:0009512	cytochrome b6f complex	3	0	1	0	1	0	1
GO:0009690	cytokinin metabolic process	1	0	1	0	1	0	1
GO:0009775	photosynthetic electron transport in cytochrome b6/f	1	0	1	0	1	0	1
GO:0009842	cyanelle	1	0	1	0	1	0	1
GO:0009987	cellular process	3	0	1	0	1	0	1
GO:0010024	phytochromobilin biosynthetic process	2	0	1	0	1	0	1
GO:0010038	response to metal ion	1	0	1	0	1	0	1
GO:0010277	chlorophyllide a oxygenase activity	4	0	1	0	1	0	1
GO:0015087	cobalt ion transmembrane transporter activity	2	0	1	0	1	0	1
GO:0015093	ferrous iron transmembrane transporter activity	4	0	1	0	1	0	1
GO:0015095	magnesium ion transmembrane transporter activity	1	0	1	0	1	0	1
GO:0015098	molybdate ion transmembrane transporter activity	1	0	1	0	1	0	1
GO:0015103	inorganic anion transmembrane transporter activity	1	0	1	0	1	0	1
GO:0015109	chromate transmembrane transporter activity	1	0	1	0	1	0	1
GO:0015112	nitrate transmembrane transporter activity	2	0	1	0	1	0	1
GO:0015129	lactate transmembrane transporter activity	1	0	1	0	1	0	1
GO:0015137	citrate transmembrane transporter activity	1	0	1	0	1	0	1
GO:0015159	polysaccharide transmembrane transporter activity	3	0	1	0	1	0	1
GO:0015171	amino acid transmembrane transporter activity	1	0	1	0	1	0	1
GO:0015197	peptide transporter activity	1	0	1	0	1	0	1
GO:0015232	heme transporter activity	1	0	1	0	1	0	1
GO:0015321	sodium-dependent phosphate transmembrane transporter activity	1	0	1	0	1	0	1
GO:0015343	siderophore-iron transmembrane transporter activity	7	0	1	0	1	0	1
GO:0015412	molybdate transmembrane-transporting ATPase activity	1	0	1	0	1	0	1
GO:0015415	phosphate transmembrane-transporting ATPase activity	2	0	1	0	1	0	1
GO:0015416	phosphonate transmembrane-transporting ATPase activity	1	0	1	0	1	0	1
GO:0015501	glutamate:sodium symporter activity	1	0	1	0	1	0	1
GO:0015520	tetracycline:hydrogen antiporter activity	1	0	1	0	1	0	1
GO:0015604	phosphonate transmembrane transporter activity	1	0	1	0	1	0	1
GO:0015643	toxin binding	1	0	1	0	1	0	1
GO:0015662	ATPase activity, coupled to transmembrane movement of ions, phosphorylative mechanism	5	0	1	0	1	0	1
GO:0015667	site-specific DNA-methyltransferase (cytosine-N4-specific) activity	2	0	1	0	1	0	1
GO:0015684	ferrous iron transport	4	0	1	0	1	0	1
GO:0015689	molybdate ion transport	2	0	1	0	1	0	1
GO:0015693	magnesium ion transport	1	0	1	0	1	0	1
GO:0015698	inorganic anion transport	1	0	1	0	1	0	1
GO:0015703	chromate transport	1	0	1	0	1	0	1
GO:0015706	nitrate transport	2	0	1	0	1	0	1
GO:0015716	phosphonate transport	2	0	1	0	1	0	1
GO:0015727	lactate transport	1	0	1	0	1	0	1
GO:0015746	citrate transport	1	0	1	0	1	0	1
GO:0015774	polysaccharide transport	3	0	1	0	1	0	1
GO:0015813	L-glutamate transport	1	0	1	0	1	0	1
GO:0015833	peptide transport	3	0	1	0	1	0	1
GO:0015886	heme transport	1	0	1	0	1	0	1
GO:0015891	siderophore transport	7	0	1	0	1	0	1
GO:0015904	tetracycline transport	1	0	1	0	1	0	1
GO:0015923	mannosidase activity	1	0	1	0	1	0	1
GO:0015930	glutamate synthase activity	2	0	1	0	1	0	1
GO:0015934	large ribosomal subunit	6	0	1	0	1	0	1
GO:0015935	small ribosomal subunit	8	0	1	0	1	0	1
GO:0015940	pantothenate biosynthetic process	2	0	1	0	1	0	1
GO:0015941	pantothenate catabolic process	1	0	1	0	1	0	1
GO:0015969	guanosine tetraphosphate metabolic process	1	0	1	0	1	0	1
GO:0015976	carbon utilization	4	0	1	0	1	0	1
GO:0016023	cytoplasmic membrane-bounded vesicle	1	0	1	0	1	0	1
GO:0016070	RNA metabolic process	3	0	1	0	1	0	1
GO:0016075	rRNA catabolic process	1	0	1	0	1	0	1
GO:0016114	terpenoid biosynthetic process	4	0	1	0	1	0	1
GO:0016117	carotenoid biosynthetic process	5	0	1	0	1	0	1
GO:0016149	translation release factor activity, codon specific	3	0	1	0	1	0	1
GO:0016157	sucrose synthase activity	1	0	1	0	1	0	1
GO:0016208	AMP binding	1	0	1	0	1	0	1
GO:0016298	lipase activity	1	0	1	0	1	0	1
GO:0016311	dephosphorylation	2	0	1	0	1	0	1
GO:0016407	acetyltransferase activity	1	0	1	0	1	0	1
GO:0016410	N-acyltransferase activity	1	0	1	0	1	0	1
GO:0016415	octanoyltransferase activity	1	0	1	0	1	0	1
GO:0016433	rRNA (adenine) methyltransferase activity	1	0	1	0	1	0	1
GO:0016539	intein-mediated protein splicing	2	0	1	0	1	0	1
GO:0016563	transcription activator activity	1	0	1	0	1	0	1
GO:0016566	specific transcriptional repressor activity	2	0	1	0	1	0	1
GO:0016597	amino acid binding	9	0	1	0	1	0	1
GO:0016624	oxidoreductase activity, acting on the aldehyde or oxo group of donors, disulfide as acceptor	1	0	1	0	1	0	1
GO:0016630	protochlorophyllide reductase activity	1	0	1	0	1	0	1
GO:0016636	oxidoreductase activity, acting on the CH-CH group of donors, iron-sulfur protein as acceptor	2	0	1	0	1	0	1
GO:0016638	oxidoreductase activity, acting on the CH-NH2 group of donors	1	0	1	0	1	0	1
GO:0016639	oxidoreductase activity, acting on the CH-NH2 group of donors, NAD or NADP as acceptor	2	0	1	0	1	0	1
GO:0016655	oxidoreductase activity, acting on NADH or NADPH, quinone or similar compound as acceptor	4	0	1	0	1	0	1
GO:0016671	oxidoreductase activity, acting on sulfur group of donors, disulfide as acceptor	2	0	1	0	1	0	1
GO:0016702	oxidoreductase activity, acting on single donors with incorporation of molecular oxygen, incorporation of two atoms of oxygen	6	0	1	0	1	0	1
GO:0016709	oxidoreductase activity, acting on paired donors, with incorporation or reduction of molecular oxygen, NADH or NADPH as one donor, and incorporation of one atom of oxygen	1	0	1	0	1	0	1
GO:0016717	oxidoreductase activity, acting on paired donors, with oxidation of a pair of donors resulting in the reduction of molecular oxygen to two molecules of water	3	0	1	0	1	0	1
GO:0016719	carotene 7,8-desaturase activity	1	0	1	0	1	0	1
GO:0016743	carboxyl- or carbamoyltransferase activity	2	0	1	0	1	0	1
GO:0016758	transferase activity, transferring hexosyl groups	9	0	1	0	1	0	1
GO:0016765	transferase activity, transferring alkyl or aryl other than methyl) groups	5	0	1	0	1	0	1
GO:0016776	phosphotransferase activity, phosphate group as acceptor	1	0	1	0	1	0	1
GO:0016780	phosphotransferase activity, for other substituted phosphate groups	3	0	1	0	1	0	1
GO:0016783	sulfurtransferase activity	1	0	1	0	1	0	1
GO:0016786	selenotransferase activity	1	0	1	0	1	0	1
GO:0016791	phosphatase activity	3	0	1	0	1	0	1
GO:0016805	dipeptidase activity	2	0	1	0	1	0	1
GO:0016811	hydrolase activity, acting on carbon-nitrogen (but not peptide) bonds, in linear amides	2	0	1	0	1	0	1
GO:0016812	hydrolase activity, acting on carbon-nitrogen (but not peptide) bonds, in cyclic amides	2	0	1	0	1	0	1
GO:0016818	hydrolase activity, acting on acid anhydrides, in phosphorus-containing anhydrides	1	0	1	0	1	0	1
GO:0016831	carboxy-lyase activity	2	0	1	0	1	0	1
GO:0016832	aldehyde-lyase activity	2	0	1	0	1	0	1
GO:0016833	oxo-acid-lyase activity	2	0	1	0	1	0	1
GO:0016835	carbon-oxygen lyase activity	1	0	1	0	1	0	1
GO:0016836	hydro-lyase activity	4	0	1	0	1	0	1
GO:0016844	strictosidine synthase activity	1	0	1	0	1	0	1
GO:0016847	1-aminocyclopropane-1-carboxylate synthase activity	2	0	1	0	1	0	1
GO:0016849	phosphorus-oxygen lyase activity	8	0	1	0	1	0	1
GO:0016851	magnesium chelatase activity	5	0	1	0	1	0	1
GO:0016853	isomerase activity	7	0	1	0	1	0	1
GO:0016855	racemase and epimerase activity, acting on amino acids and derivatives	1	0	1	0	1	0	1
GO:0016857	racemase and epimerase activity, acting on carbohydrates and derivatives	1	0	1	0	1	0	1
GO:0016868	intramolecular transferase activity, phosphotransferases	5	0	1	0	1	0	1
GO:0016876	ligase activity, forming aminoacyl-tRNA and related compounds	3	0	1	0	1	0	1
GO:0016878	acid-thiol ligase activity	1	0	1	0	1	0	1
GO:0016879	ligase activity, forming carbon-nitrogen bonds	2	0	1	0	1	0	1
GO:0016881	acid-amino acid ligase activity	1	0	1	0	1	0	1
GO:0016884	carbon-nitrogen ligase activity, with glutamine as amido-N-donor	3	0	1	0	1	0	1
GO:0016888	endodeoxyribonuclease activity, producing 5'-phosphomonoesters	1	0	1	0	1	0	1
GO:0016891	endoribonuclease activity, producing 5'-phosphomonoesters	1	0	1	0	1	0	1
GO:0016903	oxidoreductase activity, acting on the aldehyde or oxo group of donors	1	0	1	0	1	0	1
GO:0016960	class II ribonucleotide reductase activity	1	0	1	0	1	0	1
GO:0016992	lipoate synthase activity	2	0	1	0	1	0	1
GO:0016993	precorrin-8X methylmutase activity	1	0	1	0	1	0	1
GO:0016994	precorrin-6A reductase activity	1	0	1	0	1	0	1
GO:0016998	cell wall macromolecule catabolic process	4	0	1	0	1	0	1
GO:0017004	cytochrome complex assembly	3	0	1	0	1	0	1
GO:0017038	protein import	1	0	1	0	1	0	1
GO:0017057	6-phosphogluconolactonase activity	1	0	1	0	1	0	1
GO:0017150	tRNA dihydrouridine synthase activity	2	0	1	0	1	0	1
GO:0017172	cysteine dioxygenase activity	2	0	1	0	1	0	1
GO:0018298	protein-chromophore linkage	14	0	1	0	1	0	1
GO:0018307	enzyme active site formation	1	0	1	0	1	0	1
GO:0018339	peptidyl-L-beta-methylthioaspartic acid biosynthetic process from peptidyl-aspartic acid	1	0	1	0	1	0	1
GO:0018738	S-formylglutathione hydrolase activity	1	0	1	0	1	0	1
GO:0018822	nitrile hydratase activity	1	0	1	0	1	0	1
GO:0019008	molybdopterin synthase complex	1	0	1	0	1	0	1
GO:0019134	glucosamine-1-phosphate N-acetyltransferase activity	1	0	1	0	1	0	1
GO:0019139	cytokinin dehydrogenase activity	1	0	1	0	1	0	1
GO:0019143	3-deoxy-manno-octulosonate-8-phosphatase activity	1	0	1	0	1	0	1
GO:0019201	nucleotide kinase activity	1	0	1	0	1	0	1
GO:0019205	nucleobase, nucleoside, nucleotide kinase activity	2	0	1	0	1	0	1
GO:0019239	deaminase activity	1	0	1	0	1	0	1
GO:0019242	methylglyoxal biosynthetic process	1	0	1	0	1	0	1
GO:0019277	UDP-N-acetylgalactosamine biosynthetic process	2	0	1	0	1	0	1
GO:0019295	coenzyme M biosynthetic process	3	0	1	0	1	0	1
GO:0019344	cysteine biosynthetic process	2	0	1	0	1	0	1
GO:0019363	pyridine nucleotide biosynthetic process	2	0	1	0	1	0	1
GO:0019379	sulfate assimilation, phosphoadenylyl sulfate reduction by phosphoadenylyl-sulfate reductase thioredoxin)	2	0	1	0	1	0	1
GO:0019430	removal of superoxide radicals	1	0	1	0	1	0	1
GO:0019478	D-amino acid catabolic process	1	0	1	0	1	0	1
GO:0019538	protein metabolic process	8	0	1	0	1	0	1
GO:0019673	GDP-mannose metabolic process	1	0	1	0	1	0	1
GO:0019836	hemolysis by symbiont of host erythrocytes	1	0	1	0	1	0	1
GO:0019843	rRNA binding	5	0	1	0	1	0	1
GO:0019856	pyrimidine base biosynthetic process	1	0	1	0	1	0	1
GO:0019867	outer membrane	7	0	1	0	1	0	1
GO:0030001	metal ion transport	9	0	1	0	1	0	1
GO:0030060	L-malate dehydrogenase activity	1	0	1	0	1	0	1
GO:0030150	protein import into mitochondrial matrix	2	0	1	0	1	0	1
GO:0030153	bacteriocin immunity	1	0	1	0	1	0	1
GO:0030163	protein catabolic process	12	0	1	0	1	0	1
GO:0030245	cellulose catabolic process	1	0	1	0	1	0	1
GO:0030246	carbohydrate binding	8	0	1	0	1	0	1
GO:0030253	protein secretion by the type I secretion system	2	0	1	0	1	0	1
GO:0030256	type I protein secretion system complex	2	0	1	0	1	0	1
GO:0030259	lipid glycosylation	8	0	1	0	1	0	1
GO:0030272	5-formyltetrahydrofolate cyclo-ligase activity	1	0	1	0	1	0	1
GO:0030435	sporulation resulting in formation of a cellular spore	3	0	1	0	1	0	1
GO:0030494	bacteriochlorophyll biosynthetic process	1	0	1	0	1	0	1
GO:0030604	1-deoxy-D-xylulose-5-phosphate reductoisomerase activity	1	0	1	0	1	0	1
GO:0030955	potassium ion binding	3	0	1	0	1	0	1
GO:0030976	thiamin pyrophosphate binding	5	0	1	0	1	0	1
GO:0030983	mismatched DNA binding	3	0	1	0	1	0	1
GO:0031012	extracellular matrix	2	0	1	0	1	0	1
GO:0031177	phosphopantetheine binding	4	0	1	0	1	0	1
GO:0031224	intrinsic to membrane	8	0	1	0	1	0	1
GO:0031361	integral to thylakoid membrane	1	0	1	0	1	0	1
GO:0031419	cobalamin binding	4	0	1	0	1	0	1
GO:0031554	regulation of transcription termination	1	0	1	0	1	0	1
GO:0032324	molybdopterin cofactor biosynthetic process	1	0	1	0	1	0	1
GO:0032549	ribonucleoside binding	1	0	1	0	1	0	1
GO:0032776	DNA methylation on cytosine	2	0	1	0	1	0	1
GO:0032955	regulation of barrier septum formation	1	0	1	0	1	0	1
GO:0032968	positive regulation of RNA elongation from RNA polymerase II promoter	1	0	1	0	1	0	1
GO:0033539	fatty acid beta-oxidation using acyl-CoA dehydrogenase	1	0	1	0	1	0	1
GO:0033862	UMP kinase activity	1	0	1	0	1	0	1
GO:0042128	nitrate assimilation	2	0	1	0	1	0	1
GO:0042242	cobyrinic acid a,c-diamide synthase activity	1	0	1	0	1	0	1
GO:0042450	arginine biosynthetic process via ornithine	1	0	1	0	1	0	1
GO:0042578	phosphoric ester hydrolase activity	2	0	1	0	1	0	1
GO:0042586	peptide deformylase activity	2	0	1	0	1	0	1
GO:0042742	defense response to bacterium	1	0	1	0	1	0	1
GO:0042752	regulation of circadian rhythm	1	0	1	0	1	0	1
GO:0042779	tRNA 3'-trailer cleavage	1	0	1	0	1	0	1
GO:0042803	protein homodimerization activity	2	0	1	0	1	0	1
GO:0043022	ribosome binding	1	0	1	0	1	0	1
GO:0043039	tRNA aminoacylation	3	0	1	0	1	0	1
GO:0043140	ATP-dependent 3'-5' DNA helicase activity	1	0	1	0	1	0	1
GO:0043169	cation binding	12	0	1	0	1	0	1
GO:0043231	intracellular membrane-bounded organelle	1	0	1	0	1	0	1
GO:0043234	protein complex	1	0	1	0	1	0	1
GO:0043752	adenosylcobinamide kinase activity	1	0	1	0	1	0	1
GO:0043753	adenosylcobinamide-phosphate guanylyltransferase activity	1	0	1	0	1	0	1
GO:0043787	chlorophyll synthase activity	1	0	1	0	1	0	1
GO:0044238	primary metabolic process	1	0	1	0	1	0	1
GO:0044249	cellular biosynthetic process	2	0	1	0	1	0	1
GO:0044262	cellular carbohydrate metabolic process	4	0	1	0	1	0	1
GO:0044267	cellular protein metabolic process	3	0	1	0	1	0	1
GO:0045005	maintenance of fidelity during DNA-dependent DNA replication	1	0	1	0	1	0	1
GO:0045087	innate immune response	8	0	1	0	1	0	1
GO:0045158	electron transporter, transferring electrons within cytochrome b6/f complex of photosystem II activity	1	0	1	0	1	0	1
GO:0045226	extracellular polysaccharide biosynthetic process	3	0	1	0	1	0	1
GO:0045239	tricarboxylic acid cycle enzyme complex	1	0	1	0	1	0	1
GO:0045550	geranylgeranyl reductase activity	1	0	1	0	1	0	1
GO:0045941	positive regulation of transcription	1	0	1	0	1	0	1
GO:0046025	precorrin-6Y C5,15-methyltransferase (decarboxylating) activity	1	0	1	0	1	0	1
GO:0046026	precorrin-4 C11-methyltransferase activity	1	0	1	0	1	0	1
GO:0046080	dUTP metabolic process	2	0	1	0	1	0	1
GO:0046168	glycerol-3-phosphate catabolic process	1	0	1	0	1	0	1
GO:0046348	amino sugar catabolic process	1	0	1	0	1	0	1
GO:0046353	aminoglycoside 3-N-acetyltransferase activity	4	0	1	0	1	0	1
GO:0046406	magnesium protoporphyrin IX methyltransferase activity	1	0	1	0	1	0	1
GO:0046417	chorismate metabolic process	1	0	1	0	1	0	1
GO:0046429	4-hydroxy-3-methylbut-2-en-1-yl diphosphate synthase activity	1	0	1	0	1	0	1
GO:0046439	L-cysteine metabolic process	2	0	1	0	1	0	1
GO:0046654	tetrahydrofolate biosynthetic process	3	0	1	0	1	0	1
GO:0046677	response to antibiotic	10	0	1	0	1	0	1
GO:0046857	oxidoreductase activity, acting on other nitrogenous compounds as donors, with NAD or NADP as acceptor	1	0	1	0	1	0	1
GO:0046873	metal ion transmembrane transporter activity	5	0	1	0	1	0	1
GO:0047151	methylenetetrahydrofolate-tRNA-(uracil-5-)-methyltransferase (FADH2-oxidizing) activity	1	0	1	0	1	0	1
GO:0048034	heme O biosynthetic process	1	0	1	0	1	0	1
GO:0048038	quinone binding	4	0	1	0	1	0	1
GO:0048500	signal recognition particle	1	0	1	0	1	0	1
GO:0048511	rhythmic process	3	0	1	0	1	0	1
GO:0050307	sucrose-phosphatase activity	1	0	1	0	1	0	1
GO:0050311	sulfite reductase (ferredoxin) activity	1	0	1	0	1	0	1
GO:0050380	undecaprenyl-diphosphatase activity	1	0	1	0	1	0	1
GO:0050511	undecaprenyldiphospho-muramoylpentapeptide beta-N-acetylglucosaminyltransferase activity	1	0	1	0	1	0	1
GO:0050515	4-(cytidine 5'-diphospho)-2-C-methyl-D-erythritol kinase activity	1	0	1	0	1	0	1
GO:0050531	mannosyl-3-phosphoglycerate phosphatase activity	1	0	1	0	1	0	1
GO:0050532	2-phosphosulfolactate phosphatase activity	3	0	1	0	1	0	1
GO:0050570	4-hydroxythreonine-4-phosphate dehydrogenase activity	1	0	1	0	1	0	1
GO:0050797	thymidylate synthase (FAD) activity	1	0	1	0	1	0	1
GO:0050897	cobalt ion binding	2	0	1	0	1	0	1
GO:0051082	unfolded protein binding	13	0	1	0	1	0	1
GO:0051087	chaperone binding	2	0	1	0	1	0	1
GO:0051186	cofactor metabolic process	1	0	1	0	1	0	1
GO:0051188	cofactor biosynthetic process	1	0	1	0	1	0	1
GO:0051205	protein insertion into membrane	1	0	1	0	1	0	1
GO:0051258	protein polymerization	1	0	1	0	1	0	1
GO:0051276	chromosome organization	1	0	1	0	1	0	1
GO:0051301	cell division	7	0	1	0	1	0	1
GO:0051473	glucosylglycerol biosynthetic process	1	0	1	0	1	0	1
GO:0051603	proteolysis involved in cellular protein catabolic process	1	0	1	0	1	0	1
GO:0051903	S-(hydroxymethyl)glutathione dehydrogenase activity	1	0	1	0	1	0	1
GO:0070204	2-succinyl-5-enolpyruvyl-6-hydroxy-3-cyclohexene-1-carboxylic-acid synthase activity	1	0	1	0	1	0	1
GO:0070403	NAD binding	1	0	1	0	1	0	1
GO:0000049	tRNA binding	5	1	1	0	1	1	1
GO:0000287	magnesium ion binding	29	1	1	0	1	1	1
GO:0000917	barrier septum formation	9	1	1	0	1	1	1
GO:0003678	DNA helicase activity	2	1	1	0	1	1	1
GO:0003743	translation initiation factor activity	5	1	1	1	1	0	1
GO:0003747	translation release factor activity	3	1	1	0	1	1	1
GO:0003755	peptidyl-prolyl cis-trans isomerase activity	5	1	1	0	1	1	1
GO:0003847	1-alkyl-2-acetylglycerophosphocholine esterase activity	1	1	1	0	1	1	1
GO:0003852	2-isopropylmalate synthase activity	2	1	1	0	1	1	1
GO:0003855	3-dehydroquinate dehydratase activity	1	1	1	1	1	0	1
GO:0003856	3-dehydroquinate synthase activity	1	1	1	0	1	1	1
GO:0003862	3-isopropylmalate dehydrogenase activity	1	1	1	0	1	1	1
GO:0003871	5-methyltetrahydropteroyltriglutamate-homocysteine S-methyltransferase activity	2	1	1	0	1	1	1
GO:0003887	DNA-directed DNA polymerase activity	10	1	1	0	1	1	1
GO:0003906	DNA-(apurinic or apyrimidinic site) lyase activity	3	1	1	1	1	0	1
GO:0003916	DNA topoisomerase activity	5	1	1	0	1	1	1
GO:0003917	DNA topoisomerase type I activity	3	1	1	0	1	1	1
GO:0003942	N-acetyl-gamma-glutamyl-phosphate reductase activity	1	1	1	0	1	1	1
GO:0003951	NAD+ kinase activity	2	1	1	1	1	0	1
GO:0003989	acetyl-CoA carboxylase activity	3	1	1	1	1	0	1
GO:0003994	aconitate hydratase activity	1	1	1	1	1	0	1
GO:0004013	adenosylhomocysteinase activity	1	1	1	1	1	0	1
GO:0004045	aminoacyl-tRNA hydrolase activity	1	1	1	0	1	1	1
GO:0004066	asparagine synthase (glutamine-hydrolyzing) activity	3	1	1	1	1	0	1
GO:0004068	aspartate 1-decarboxylase activity	1	1	1	1	1	0	1
GO:0004096	catalase activity	2	1	1	1	1	0	1
GO:0004109	coproporphyrinogen oxidase activity	3	1	1	0	1	1	1
GO:0004124	cysteine synthase activity	2	1	1	0	1	1	1
GO:0004150	dihydroneopterin aldolase activity	1	1	1	1	1	0	1
GO:0004177	aminopeptidase activity	7	1	1	0	1	1	1
GO:0004185	serine-type carboxypeptidase activity	4	1	1	0	1	1	1
GO:0004315	3-oxoacyl-[acyl-carrier-protein] synthase activity	2	1	1	1	1	0	1
GO:0004332	fructose-bisphosphate aldolase activity	2	1	1	1	1	0	1
GO:0004340	glucokinase activity	1	1	1	1	1	0	1
GO:0004359	glutaminase activity	1	1	1	1	1	0	1
GO:0004360	glutamine-fructose-6-phosphate transaminase (isomerizing) activity	1	1	1	0	1	1	1
GO:0004363	glutathione synthase activity	2	1	1	1	1	0	1
GO:0004386	helicase activity	18	1	1	0	1	1	1
GO:0004400	histidinol-phosphate transaminase activity	1	1	1	0	1	1	1
GO:0004413	homoserine kinase activity	1	1	1	1	1	0	1
GO:0004497	monooxygenase activity	22	1	1	0	1	1	1
GO:0004527	exonuclease activity	2	1	1	0	1	1	1
GO:0004590	orotidine-5'-phosphate decarboxylase activity	1	1	1	1	1	0	1
GO:0004595	pantetheine-phosphate adenylyltransferase activity	1	1	1	0	1	1	1
GO:0004597	peptide-aspartate beta-dioxygenase activity	3	1	1	0	1	1	1
GO:0004601	peroxidase activity	7	1	1	1	1	0	1
GO:0004616	phosphogluconate dehydrogenase (decarboxylating) activity	4	1	1	1	1	0	1
GO:0004617	phosphoglycerate dehydrogenase activity	1	1	1	0	1	1	1
GO:0004637	phosphoribosylamine-glycine ligase activity	1	1	1	0	1	1	1
GO:0004638	phosphoribosylaminoimidazole carboxylase activity	3	1	1	0	1	1	1
GO:0004644	phosphoribosylglycinamide formyltransferase activity	1	1	1	0	1	1	1
GO:0004721	phosphoprotein phosphatase activity	4	1	1	0	1	1	1
GO:0004725	protein tyrosine phosphatase activity	5	1	1	1	1	0	1
GO:0004735	pyrroline-5-carboxylate reductase activity	1	1	1	1	1	0	1
GO:0004748	ribonucleoside-diphosphate reductase activity	3	1	1	0	1	1	1
GO:0004750	ribulose-phosphate 3-epimerase activity	1	1	1	1	1	0	1
GO:0004764	shikimate 5-dehydrogenase activity	3	1	1	1	1	0	1
GO:0004795	threonine synthase activity	2	1	1	1	1	0	1
GO:0004802	transketolase activity	1	1	1	1	1	0	1
GO:0004806	triglyceride lipase activity	2	1	1	0	1	1	1
GO:0004815	aspartate-tRNA ligase activity	2	1	1	1	1	0	1
GO:0004816	asparagine-tRNA ligase activity	1	1	1	1	1	0	1
GO:0004844	uracil DNA N-glycosylase activity	1	1	1	0	1	1	1
GO:0004853	uroporphyrinogen decarboxylase activity	1	1	1	1	1	0	1
GO:0005216	ion channel activity	3	1	1	1	1	0	1
GO:0005242	inward rectifier potassium channel activity	1	1	1	0	1	1	1
GO:0005247	voltage-gated chloride channel activity	2	1	1	1	1	0	1
GO:0005315	inorganic phosphate transmembrane transporter activity	7	1	1	1	1	0	1
GO:0005451	monovalent cation:hydrogen antiporter activity	1	1	1	0	1	1	1
GO:0005507	copper ion binding	4	1	1	1	1	0	1
GO:0005529	sugar binding	3	1	1	0	1	1	1
GO:0005618	cell wall	4	1	1	1	1	0	1
GO:0005694	chromosome	9	1	1	0	1	1	1
GO:0005727	extrachromosomal circular DNA	10	1	1	0	1	1	1
GO:0005740	mitochondrial envelope	3	1	1	0	1	1	1
GO:0005741	mitochondrial outer membrane	1	1	1	0	1	1	1
GO:0005971	ribonucleoside-diphosphate reductase complex	2	1	1	0	1	1	1
GO:0006006	glucose metabolic process	5	1	1	0	1	1	1
GO:0006011	UDP-glucose metabolic process	3	1	1	0	1	1	1
GO:0006082	organic acid metabolic process	1	1	1	0	1	1	1
GO:0006094	gluconeogenesis	5	1	1	1	1	0	1
GO:0006098	pentose-phosphate shunt	8	1	1	1	1	0	1
GO:0006099	tricarboxylic acid cycle	7	1	1	1	1	0	1
GO:0006207	'de novo' pyrimidine base biosynthetic process	3	1	1	1	1	0	1
GO:0006265	DNA topological change	6	1	1	0	1	1	1
GO:0006268	DNA unwinding during replication	4	1	1	0	1	1	1
GO:0006289	nucleotide-excision repair	6	1	1	1	1	0	1
GO:0006364	rRNA processing	7	1	1	0	1	1	1
GO:0006396	RNA processing	16	1	1	0	1	1	1
GO:0006413	translational initiation	5	1	1	1	1	0	1
GO:0006415	translational termination	5	1	1	0	1	1	1
GO:0006421	asparaginyl-tRNA aminoacylation	1	1	1	1	1	0	1
GO:0006422	aspartyl-tRNA aminoacylation	2	1	1	1	1	0	1
GO:0006457	protein folding	28	1	1	0	1	1	1
GO:0006470	protein amino acid dephosphorylation	5	1	1	1	1	0	1
GO:0006520	cellular amino acid metabolic process	8	1	1	0	1	1	1
GO:0006523	alanine biosynthetic process	1	1	1	1	1	0	1
GO:0006526	arginine biosynthetic process	4	1	1	0	1	1	1
GO:0006529	asparagine biosynthetic process	3	1	1	1	1	0	1
GO:0006534	cysteine metabolic process	1	1	1	1	1	0	1
GO:0006541	glutamine metabolic process	4	1	1	1	1	0	1
GO:0006542	glutamine biosynthetic process	1	1	1	1	1	0	1
GO:0006561	proline biosynthetic process	6	1	1	1	1	0	1
GO:0006564	L-serine biosynthetic process	1	1	1	0	1	1	1
GO:0006566	threonine metabolic process	1	1	1	1	1	0	1
GO:0006626	protein targeting to mitochondrion	1	1	1	0	1	1	1
GO:0006730	one-carbon metabolic process	3	1	1	1	1	0	1
GO:0006750	glutathione biosynthetic process	3	1	1	1	1	0	1
GO:0006760	folic acid and derivative metabolic process	1	1	1	1	1	0	1
GO:0006790	sulfur metabolic process	5	1	1	1	1	0	1
GO:0006801	superoxide metabolic process	3	1	1	0	1	1	1
GO:0006812	cation transport	26	1	1	1	1	0	1
GO:0006813	potassium ion transport	9	1	1	0	1	1	1
GO:0006817	phosphate transport	8	1	1	1	1	0	1
GO:0006821	chloride transport	2	1	1	1	1	0	1
GO:0006855	multidrug transport	5	1	1	1	1	0	1
GO:0006979	response to oxidative stress	5	1	1	1	1	0	1
GO:0007585	respiratory gaseous exchange	3	1	1	0	1	1	1
GO:0008026	ATP-dependent helicase activity	11	1	1	0	1	1	1
GO:0008047	enzyme activator activity	1	1	1	1	1	0	1
GO:0008137	NADH dehydrogenase (ubiquinone) activity	18	1	1	1	1	0	1
GO:0008173	RNA methyltransferase activity	8	1	1	0	1	1	1
GO:0008236	serine-type peptidase activity	15	1	1	0	1	1	1
GO:0008360	regulation of cell shape	7	1	1	0	1	1	1
GO:0008413	8-oxo-7,8-dihydroguanine triphosphatase activity	1	1	1	0	1	1	1
GO:0008483	transaminase activity	4	1	1	1	1	0	1
GO:0008534	oxidized purine base lesion DNA N-glycosylase activity	1	1	1	1	1	0	1
GO:0008610	lipid biosynthetic process	5	1	1	1	1	0	1
GO:0008616	queuosine biosynthetic process	4	1	1	0	1	1	1
GO:0008652	cellular amino acid biosynthetic process	9	1	1	0	1	1	1
GO:0008658	penicillin binding	9	1	1	0	1	1	1
GO:0008745	N-acetylmuramoyl-L-alanine amidase activity	5	1	1	0	1	1	1
GO:0008757	S-adenosylmethionine-dependent methyltransferase activity	2	1	1	1	1	0	1
GO:0008800	beta-lactamase activity	2	1	1	0	1	1	1
GO:0008830	dTDP-4-dehydrorhamnose 3,5-epimerase activity	2	1	1	1	1	0	1
GO:0008840	dihydrodipicolinate synthase activity	1	1	1	1	1	0	1
GO:0008861	formate C-acetyltransferase activity	1	1	1	0	1	1	1
GO:0008883	glutamyl-tRNA reductase activity	1	1	1	1	1	0	1
GO:0008898	homocysteine S-methyltransferase activity	2	1	1	0	1	1	1
GO:0008967	phosphoglycolate phosphatase activity	8	1	1	0	1	1	1
GO:0008984	protein-glutamate methylesterase activity	1	1	1	1	1	0	1
GO:0008986	pyruvate, water dikinase activity	3	1	1	1	1	0	1
GO:0009011	starch synthase activity	2	1	1	0	1	1	1
GO:0009073	aromatic amino acid family biosynthetic process	5	1	1	0	1	1	1
GO:0009086	methionine biosynthetic process	4	1	1	0	1	1	1
GO:0009088	threonine biosynthetic process	3	1	1	1	1	0	1
GO:0009113	purine base biosynthetic process	2	1	1	0	1	1	1
GO:0009228	thiamin biosynthetic process	5	1	1	0	1	1	1
GO:0009231	riboflavin biosynthetic process	8	1	1	1	1	0	1
GO:0009249	protein lipoylation	1	1	1	1	1	0	1
GO:0009250	glucan biosynthetic process	2	1	1	0	1	1	1
GO:0009252	peptidoglycan biosynthetic process	17	1	1	0	1	1	1
GO:0009253	peptidoglycan catabolic process	7	1	1	0	1	1	1
GO:0009273	peptidoglycan-based cell wall biogenesis	13	1	1	0	1	1	1
GO:0009306	protein secretion	21	1	1	0	1	1	1
GO:0009317	acetyl-CoA carboxylase complex	3	1	1	1	1	0	1
GO:0009349	riboflavin synthase complex	1	1	1	1	1	0	1
GO:0009379	Holliday junction helicase complex	1	1	1	0	1	1	1
GO:0009399	nitrogen fixation	1	1	1	1	1	0	1
GO:0009404	toxin metabolic process	4	1	1	1	1	0	1
GO:0009496	plastoquinol-plastocyanin reductase activity	2	1	1	0	1	1	1
GO:0009607	response to biotic stimulus	1	1	1	0	1	1	1
GO:0009773	photosynthetic electron transport in photosystem I	1	1	1	1	1	0	1
GO:0009847	spore germination	2	1	1	1	1	0	1
GO:0015031	protein transport	4	1	1	1	1	0	1
GO:0015114	phosphate transmembrane transporter activity	4	1	1	1	1	0	1
GO:0015238	drug transmembrane transporter activity	5	1	1	1	1	0	1
GO:0015297	antiporter activity	5	1	1	1	1	0	1
GO:0015299	solute:hydrogen antiporter activity	10	1	1	1	1	0	1
GO:0015450	P-P-bond-hydrolysis-driven protein transmembrane transporter activity	5	1	1	1	1	0	1
GO:0015671	oxygen transport	3	1	1	0	1	1	1
GO:0015672	monovalent inorganic cation transport	1	1	1	0	1	1	1
GO:0015937	coenzyme A biosynthetic process	4	1	1	0	1	1	1
GO:0015977	carbon utilization by fixation of carbon dioxide	5	1	1	1	1	0	1
GO:0016042	lipid catabolic process	1	1	1	0	1	1	1
GO:0016469	proton-transporting two-sector ATPase complex	4	1	1	1	1	0	1
GO:0016481	negative regulation of transcription	4	1	1	1	1	0	1
GO:0016564	transcription repressor activity	2	1	1	1	1	0	1
GO:0016614	oxidoreductase activity, acting on CH-OH group of donors	5	1	1	0	1	1	1
GO:0016620	oxidoreductase activity, acting on the aldehyde or oxo group of donors, NAD or NADP as acceptor	2	1	1	0	1	1	1
GO:0016627	oxidoreductase activity, acting on the CH-CH group of donors	6	1	1	1	1	0	1
GO:0016651	oxidoreductase activity, acting on NADH or NADPH	8	1	1	1	1	0	1
GO:0016742	hydroxymethyl-, formyl- and related transferase activity	4	1	1	0	1	1	1
GO:0016757	transferase activity, transferring glycosyl groups	3	1	1	1	1	0	1
GO:0016759	cellulose synthase activity	3	1	1	0	1	1	1
GO:0016763	transferase activity, transferring pentosyl groups	8	1	1	0	1	1	1
GO:0016773	phosphotransferase activity, alcohol group as acceptor	5	1	1	1	1	0	1
GO:0016774	phosphotransferase activity, carboxyl group as acceptor	1	1	1	0	1	1	1
GO:0016779	nucleotidyltransferase activity	15	1	1	0	1	1	1
GO:0016798	hydrolase activity, acting on glycosyl bonds	2	1	1	1	1	0	1
GO:0016813	hydrolase activity, acting on carbon-nitrogen (but not peptide) bonds, in linear amidines	3	1	1	0	1	1	1
GO:0016829	lyase activity	5	1	1	1	1	0	1
GO:0016838	carbon-oxygen lyase activity, acting on phosphates	1	1	1	0	1	1	1
GO:0016874	ligase activity	15	1	1	1	1	0	1
GO:0016984	ribulose-bisphosphate carboxylase activity	5	1	1	1	1	0	1
GO:0017001	antibiotic catabolic process	2	1	1	0	1	1	1
GO:0018193	peptidyl-amino acid modification	3	1	1	0	1	1	1
GO:0018580	2-nitropropane dioxygenase activity	1	1	1	0	1	1	1
GO:0019104	DNA N-glycosylase activity	1	1	1	0	1	1	1
GO:0019288	isopentenyl diphosphate biosynthetic process, mevalonate-independent pathway	1	1	1	1	1	0	1
GO:0019627	urea metabolic process	3	1	1	0	1	1	1
GO:0019746	hopanoid biosynthetic process	1	1	1	0	1	1	1
GO:0019752	carboxylic acid metabolic process	3	1	1	0	1	1	1
GO:0019825	oxygen binding	3	1	1	0	1	1	1
GO:0019877	diaminopimelate biosynthetic process	1	1	1	1	1	0	1
GO:0022900	electron transport chain	11	1	1	1	1	0	1
GO:0022904	respiratory electron transport chain	6	1	1	1	1	0	1
GO:0030094	plasma membrane-derived photosystem I	1	1	1	1	1	0	1
GO:0030151	molybdenum ion binding	6	1	1	0	1	1	1
GO:0030176	integral to endoplasmic reticulum membrane	3	1	1	0	1	1	1
GO:0030288	outer membrane-bounded periplasmic space	10	1	1	0	1	1	1
GO:0030529	ribonucleoprotein complex	1	1	1	1	1	0	1
GO:0031071	cysteine desulfurase activity	1	1	1	1	1	0	1
GO:0032259	methylation	8	1	1	0	1	1	1
GO:0033177	proton-transporting two-sector ATPase complex, proton-transporting domain	2	1	1	1	1	0	1
GO:0033178	proton-transporting two-sector ATPase complex, catalytic domain	4	1	1	1	1	0	1
GO:0042158	lipoprotein biosynthetic process	2	1	1	1	1	0	1
GO:0042254	ribosome biogenesis	1	1	1	1	1	0	1
GO:0042286	glutamate-1-semialdehyde 2,1-aminomutase activity	1	1	1	1	1	0	1
GO:0042301	phosphate binding	1	1	1	1	1	0	1
GO:0043190	(ATP-binding cassette ABC) transporter complex	3	1	1	1	1	0	1
GO:0045152	antisigma factor binding	5	1	1	1	1	0	1
GO:0046034	ATP metabolic process	4	1	1	1	1	0	1
GO:0046912	transferase activity, transferring acyl groups, acyl groups converted into alkyl on transfer	4	1	1	0	1	1	1
GO:0048037	cofactor binding	12	1	1	0	1	1	1
GO:0048529	magnesium-protoporphyrin IX monomethyl ester (oxidative) cyclase activity	2	1	1	0	1	1	1
GO:0050821	protein stabilization	1	1	1	1	1	0	1
GO:0000105	histidine biosynthetic process	10	2	1	0	1	2	1
GO:0003684	damaged DNA binding	9	2	1	1	1	1	1
GO:0003964	RNA-directed DNA polymerase activity	10	2	1	1	1	1	1
GO:0004190	aspartic-type endopeptidase activity	5	2	1	1	1	1	1
GO:0004197	cysteine-type endopeptidase activity	9	2	1	0	1	2	1
GO:0004356	glutamate-ammonia ligase activity	2	2	1	2	0.485491	0	1
GO:0004518	nuclease activity	11	2	1	0	1	2	1
GO:0004672	protein kinase activity	61	2	1	0	1	2	1
GO:0004825	methionine-tRNA ligase activity	2	2	1	1	1	1	1
GO:0006096	glycolysis	15	2	1	2	1	0	1
GO:0006189	'de novo' IMP biosynthetic process	8	2	1	0	1	2	1
GO:0006260	DNA replication	18	2	1	0	1	2	1
GO:0006278	RNA-dependent DNA replication	10	2	1	1	1	1	1
GO:0006431	methionyl-tRNA aminoacylation	2	2	1	1	1	1	1
GO:0006464	protein modification process	5	2	1	1	1	1	1
GO:0006468	protein amino acid phosphorylation	63	2	1	0	1	2	1
GO:0006535	cysteine biosynthetic process from serine	4	2	1	0	1	2	1
GO:0006629	lipid metabolic process	20	2	1	1	1	1	1
GO:0006633	fatty acid biosynthetic process	15	2	1	2	1	0	1
GO:0006915	apoptosis	29	2	1	1	1	1	1
GO:0006950	response to stress	21	2	1	2	1	0	1
GO:0006952	defense response	22	2	1	1	1	1	1
GO:0008121	ubiquinol-cytochrome-c reductase activity	4	2	1	0	1	2	1
GO:0008409	5'-3' exonuclease activity	3	2	1	2	1	0	1
GO:0008415	acyltransferase activity	11	2	1	2	1	0	1
GO:0009039	urease activity	3	2	1	1	1	1	1
GO:0009098	leucine biosynthetic process	5	2	1	0	1	2	1
GO:0009103	lipopolysaccharide biosynthetic process	13	2	1	1	1	1	1
GO:0009378	four-way junction helicase activity	3	2	1	0	1	2	1
GO:0009521	photosystem	13	2	1	2	1	0	1
GO:0010181	FMN binding	19	2	1	1	1	1	1
GO:0015035	protein disulfide oxidoreductase activity	13	2	1	2	1	0	1
GO:0015627	type II protein secretion system complex	8	2	1	2	1	0	1
GO:0015628	protein secretion by the type II secretion system	8	2	1	2	1	0	1
GO:0015992	proton transport	6	2	1	1	1	1	1
GO:0016051	carbohydrate biosynthetic process	3	2	1	1	1	1	1
GO:0016168	chlorophyll binding	13	2	1	2	1	0	1
GO:0016209	antioxidant activity	12	2	1	2	1	0	1
GO:0016226	iron-sulfur cluster assembly	6	2	1	2	1	0	1
GO:0016616	oxidoreductase activity, acting on the CH-OH group of donors, NAD or NADP as acceptor	11	2	1	0	1	2	1
GO:0016679	oxidoreductase activity, acting on diphenols and related substances as donors	3	2	1	0	1	2	1
GO:0016705	oxidoreductase activity, acting on paired donors, with incorporation or reduction of molecular oxygen	7	2	1	1	1	1	1
GO:0016769	transferase activity, transferring nitrogenous groups	10	2	1	1	1	1	1
GO:0016788	hydrolase activity, acting on ester bonds	19	2	1	0	1	2	1
GO:0016799	hydrolase activity, hydrolyzing N-glycosyl compounds	3	2	1	1	1	1	1
GO:0016820	hydrolase activity, acting on acid anhydrides, catalyzing transmembrane movement of substances	11	2	1	2	1	0	1
GO:0016846	carbon-sulfur lyase activity	2	2	1	0	1	2	1
GO:0016866	intramolecular transferase activity	3	2	1	0	1	2	1
GO:0030096	plasma membrane-derived thylakoid photosystem II	2	2	1	2	0.485491	0	1
GO:0030145	manganese ion binding	9	2	1	2	1	0	1
GO:0030234	enzyme regulator activity	8	2	1	1	1	1	1
GO:0031072	heat shock protein binding	16	2	1	1	1	1	1
GO:0031418	L-ascorbic acid binding	5	2	1	1	1	1	1
GO:0033014	tetrapyrrole biosynthetic process	7	2	1	2	1	0	1
GO:0042773	ATP synthesis coupled electron transport	12	2	1	2	1	0	1
GO:0043365	[formate-C-acetyltransferase]-activating enzyme activity	3	2	1	0	1	2	1
GO:0045227	capsule polysaccharide biosynthetic process	6	2	1	1	1	1	1
GO:0046148	pigment biosynthetic process	2	2	1	2	0.485491	0	1
GO:0046983	protein dimerization activity	8	2	1	0	1	2	1
GO:0050661	NADP or NADPH binding	17	2	1	2	1	0	1
GO:0001522	pseudouridine synthesis	6	3	1	1	1	2	1
GO:0003924	GTPase activity	16	3	1	2	1	1	1
GO:0004252	serine-type endopeptidase activity	32	3	1	0	1	3	1
GO:0004519	endonuclease activity	27	3	1	0	1	3	1
GO:0004540	ribonuclease activity	9	3	1	0	1	3	1
GO:0004812	aminoacyl-tRNA ligase activity	22	3	1	2	1	1	1
GO:0005509	calcium ion binding	31	3	1	1	1	2	1
GO:0006284	base-excision repair	6	3	1	1	1	2	1
GO:0006418	tRNA aminoacylation for protein translation	22	3	1	2	1	1	1
GO:0006779	porphyrin biosynthetic process	8	3	1	2	1	1	1
GO:0006935	chemotaxis	20	3	1	3	1	0	1
GO:0008233	peptidase activity	20	3	1	1	1	2	1
GO:0008565	protein transporter activity	31	3	1	2	1	1	1
GO:0009116	nucleoside metabolic process	15	3	1	2	1	1	1
GO:0009236	cobalamin biosynthetic process	24	3	1	1	1	2	1
GO:0009451	RNA modification	13	3	1	1	1	2	1
GO:0009536	plastid	9	3	1	3	1	0	1
GO:0009579	thylakoid	5	3	1	3	0.446934	0	1
GO:0009982	pseudouridine synthase activity	6	3	1	1	1	2	1
GO:0015078	hydrogen ion transmembrane transporter activity	8	3	1	3	1	0	1
GO:0016301	kinase activity	10	3	1	2	1	1	1
GO:0016747	transferase activity, transferring acyl groups other than amino-acyl groups	12	3	1	3	1	0	1
GO:0016810	hydrolase activity, acting on carbon-nitrogen (but not peptide) bonds	17	3	1	0	1	3	1
GO:0017000	antibiotic biosynthetic process	5	3	1	1	1	2	1
GO:0042651	thylakoid membrane	8	3	1	2	1	1	1
GO:0044237	cellular metabolic process	27	3	1	0	1	3	1
GO:0045261	proton-transporting ATP synthase complex, catalytic core F (1)	9	3	1	3	1	0	1
GO:0045263	proton-transporting ATP synthase complex, coupling factor F(o)	8	3	1	3	1	0	1
GO:0046933	hydrogen ion transporting ATP synthase activity, rotational mechanism	9	3	1	3	1	0	1
GO:0046961	proton-transporting ATPase activity, rotational mechanism	8	3	1	3	1	0	1
GO:0051287	NAD or NADH binding	21	3	1	0	1	3	1
GO:0005525	GTP binding	38	4	1	2	1	2	1
GO:0009523	photosystem II	7	4	1	4	0.183084	0	1
GO:0009654	oxygen evolving complex	7	4	1	3	0.96544	1	1
GO:0009767	photosynthetic electron transport chain	16	4	1	4	1	0	1
GO:0015995	chlorophyll biosynthetic process	14	4	1	3	1	1	1
GO:0016151	nickel ion binding	13	4	1	2	1	2	1
GO:0030528	transcription regulator activity	20	4	1	1	1	3	1
GO:0042626	ATPase activity, coupled to transmembrane movement of substances	22	4	1	1	1	3	1
GO:0046914	transition metal ion binding	16	4	1	1	1	3	1
GO:0050660	FAD binding	41	4	1	1	1	3	1
GO:0050662	coenzyme binding	30	4	1	1	1	3	1
GO:0051537	2 iron, 2 sulfur cluster binding	24	4	1	1	1	3	1
GO:0003725	double-stranded RNA binding	11	5	1	0	1	5	0.810282
GO:0006807	nitrogen compound metabolic process	19	5	1	3	1	2	1
GO:0008146	sulfotransferase activity	13	5	1	2	1	3	1
GO:0015074	DNA integration	56	5	1	3	1	2	1
GO:0016772	transferase activity, transferring phosphorus-containing groups	95	5	1	3	1	2	1
GO:0045454	cell redox homeostasis	33	5	1	5	1	0	1
GO:0051539	4 iron, 4 sulfur cluster binding	25	5	1	2	1	3	1
GO:0000155	two-component sensor activity	107	6	1	3	1	3	1
GO:0003735	structural constituent of ribosome	52	6	1	3	1	3	1
GO:0004222	metalloendopeptidase activity	63	6	1	3	1	3	1
GO:0004673	protein histidine kinase activity	91	6	1	3	1	3	1
GO:0004803	transposase activity	160	6	1	2	1	4	1
GO:0004871	signal transducer activity	118	6	1	5	1	1	1
GO:0005840	ribosome	51	6	1	3	1	3	1
GO:0005975	carbohydrate metabolic process	63	6	1	2	1	4	1
GO:0006313	transposition, DNA-mediated	174	6	1	2	1	4	1
GO:0008270	zinc ion binding	53	6	1	3	1	3	1
GO:0015986	ATP synthesis coupled proton transport	17	6	1	6	0.217869	0	1
GO:0016740	transferase activity	43	6	1	1	1	5	1
GO:0018106	peptidyl-histidine phosphorylation	91	6	1	3	1	3	1
GO:0005515	protein binding	54	7	1	4	1	3	1
GO:0006310	DNA recombination	46	7	1	3	1	4	1
GO:0008080	N-acetyltransferase activity	69	7	1	0	1	7	1
GO:0016310	phosphorylation	94	7	1	4	1	3	1
GO:0006352	transcription initiation	38	8	1	4	1	4	1
GO:0016987	sigma factor activity	38	8	1	4	1	4	1
GO:0020037	heme binding	41	8	1	6	1	2	1
GO:0046872	metal ion binding	51	8	1	4	1	4	1
GO:0051536	iron-sulfur cluster binding	61	8	1	4	1	4	1
GO:0005506	iron ion binding	56	9	1	4	1	5	1
GO:0007165	signal transduction	141	9	1	6	1	3	1
GO:0019684	photosynthesis, light reaction	23	9	1	8	0.0970231	1	1
GO:0030170	pyridoxal phosphate binding	45	10	1	4	1	6	1
GO:0043565	sequence-specific DNA binding	77	10	1	6	1	4	1
GO:0006412	translation	86	11	1	5	1	6	1
GO:0003723	RNA binding	74	12	1	4	1	8	1
GO:0016787	hydrolase activity	84	12	1	4	1	8	1
GO:0045449	regulation of transcription	81	12	1	5	1	7	1
GO:0055085	transmembrane transport	105	12	1	6	1	6	1
GO:0005215	transporter activity	103	13	1	8	1	5	1
GO:0008168	methyltransferase activity	84	13	1	6	1	7	1
GO:0009055	electron carrier activity	85	13	1	10	1	3	1
GO:0000156	two-component response regulator activity	160	17	1	10	1	7	1
GO:0003676	nucleic acid binding	138	17	1	4	1	13	1
GO:0000160	two-component signal transduction system (phosphorelay)	185	18	1	10	1	8	1
GO:0006281	DNA repair	59	18	1	3	1	15	0.259633
GO:0006508	proteolysis	146	18	1	4	1	14	1
GO:0009058	biosynthetic process	117	19	1	10	1	9	1
GO:0016887	ATPase activity	82	19	1	6	1	13	1
GO:0006810	transport	148	20	1	12	1	8	1
GO:0016021	integral to membrane	167	25	1	14	1	11	1
GO:0005622	intracellular	192	27	1	11	1	16	1
GO:0005737	cytoplasm	143	29	1	8	1	21	1
GO:0003700	transcription factor activity	176	32	1	16	1	16	1
GO:0017111	nucleoside-triphosphatase activity	152	32	1	8	1	24	1
GO:0016491	oxidoreductase activity	249	33	1	14	1	19	1
GO:0000166	nucleotide binding	202	38	1	10	1	28	1
GO:0005488	binding	296	38	1	14	1	24	1
GO:0055114	oxidation reduction	316	46	1	21	1	25	1
GO:0006355	regulation of transcription, DNA-dependent	346	47	1	26	1	21	1
GO:0016020	membrane	414	49	1	29	1	20	1
GO:0005524	ATP binding	477	54	1	21	1	33	1
GO:0003677	DNA binding	485	62	1	23	1	39	1
GO:0008152	metabolic process	500	70	1	28	1	42	1
GO:0003824	catalytic activity	537	72	1	28	1	44	1

## Sheet: Hyperoxic GO
GO ID	Function	Number of genes in category	Number of genes differentially expressed	FDR	Number of genes down-regulated	FDR2	Number of genes up-regulated	FDR3
GO:0003735	structural constituent of ribosome	52	21	1	20	0.00404787	1	1
GO:0005840	ribosome	51	21	1	20	0.00404787	1	1
GO:0006412	translation	86	26	1	25	0.0524968	1	1
GO:0003723	RNA binding	74	29	1	22	0.0688042	7	1
GO:0015935	small ribosomal subunit	8	5	1	5	0.435954	0	1
GO:0003964	RNA-directed DNA polymerase activity	10	6	1	1	1	5	0.460592
GO:0006278	RNA-dependent DNA replication	10	6	1	1	1	5	0.460592
GO:0008146	sulfotransferase activity	13	7	1	1	1	6	0.460592
GO:0030077	plasma membrane light-harvesting complex	6	4	1	0	1	4	0.460592
GO:0016717	oxidoreductase activity, acting on paired donors, with oxidation of a pair of donors resulting in the reduction of molecular oxygen to two molecules of water	3	3	1	3	0.503018	0	1
GO:0009772	photosynthetic electron transport in photosystem II	7	4	1	0	1	4	0.518689
GO:0030076	light-harvesting complex	7	4	1	0	1	4	0.518689
GO:0006629	lipid metabolic process	20	8	1	8	0.545117	0	1
GO:0015934	large ribosomal subunit	6	4	1	4	0.611499	0	1
GO:0030163	protein catabolic process	12	5	1	0	1	5	0.698926
GO:0045156	electron transporter, transferring electrons within the cyclic electron transport pathway of photosynthesis activity	8	4	1	0	1	4	0.717409
GO:0005515	protein binding	54	16	1	4	1	12	0.739225
GO:0000917	barrier septum formation	9	5	1	1	1	4	0.952869
GO:0000015	phosphopyruvate hydratase complex	1	1	1	1	1	0	1
GO:0000030	mannosyltransferase activity	1	1	1	1	1	0	1
GO:0000036	acyl carrier activity	11	3	1	2	1	1	1
GO:0000049	tRNA binding	5	2	1	2	1	0	1
GO:0000103	sulfate assimilation	2	0	1	0	1	0	1
GO:0000105	histidine biosynthetic process	10	2	1	1	1	1	1
GO:0000107	imidazoleglycerol-phosphate synthase activity	1	0	1	0	1	0	1
GO:0000150	recombinase activity	4	1	1	1	1	0	1
GO:0000154	rRNA modification	3	1	1	0	1	1	1
GO:0000155	two-component sensor activity	107	10	1	5	1	5	1
GO:0000156	two-component response regulator activity	160	24	1	16	1	8	1
GO:0000160	two-component signal transduction system (phosphorelay)	185	26	1	18	1	8	1
GO:0000162	tryptophan biosynthetic process	2	2	1	2	1	0	1
GO:0000166	nucleotide binding	202	43	1	27	1	16	1
GO:0000175	3'-5'-exoribonuclease activity	2	0	1	0	1	0	1
GO:0000179	rRNA (adenine-N6,N6-)-dimethyltransferase activity	3	1	1	0	1	1	1
GO:0000256	allantoin catabolic process	1	0	1	0	1	0	1
GO:0000271	polysaccharide biosynthetic process	6	1	1	1	1	0	1
GO:0000286	alanine dehydrogenase activity	1	0	1	0	1	0	1
GO:0000287	magnesium ion binding	29	6	1	4	1	2	1
GO:0000774	adenyl-nucleotide exchange factor activity	2	0	1	0	1	0	1
GO:0000902	cell morphogenesis	6	1	1	1	1	0	1
GO:0000918	selection of site for barrier septum formation	1	0	1	0	1	0	1
GO:0001522	pseudouridine synthesis	6	2	1	2	1	0	1
GO:0001882	nucleoside binding	4	0	1	0	1	0	1
GO:0001887	selenium metabolic process	1	1	1	1	1	0	1
GO:0001932	regulation of protein amino acid phosphorylation	3	0	1	0	1	0	1
GO:0002098	tRNA wobble uridine modification	1	0	1	0	1	0	1
GO:0003676	nucleic acid binding	138	25	1	13	1	12	1
GO:0003677	DNA binding	485	91	1	58	1	33	1
GO:0003678	DNA helicase activity	2	1	1	1	1	0	1
GO:0003684	damaged DNA binding	9	1	1	0	1	1	1
GO:0003688	DNA replication origin binding	1	0	1	0	1	0	1
GO:0003697	single-stranded DNA binding	13	2	1	2	1	0	1
GO:0003700	transcription factor activity	176	28	1	19	1	9	1
GO:0003711	transcription elongation regulator activity	1	0	1	0	1	0	1
GO:0003715	transcription termination factor activity	2	1	1	1	1	0	1
GO:0003725	double-stranded RNA binding	11	3	1	2	1	1	1
GO:0003743	translation initiation factor activity	5	0	1	0	1	0	1
GO:0003746	translation elongation factor activity	5	2	1	1	1	1	1
GO:0003747	translation release factor activity	3	1	1	1	1	0	1
GO:0003755	peptidyl-prolyl cis-trans isomerase activity	5	1	1	1	1	0	1
GO:0003777	microtubule motor activity	6	0	1	0	1	0	1
GO:0003796	lysozyme activity	2	0	1	0	1	0	1
GO:0003824	catalytic activity	537	97	1	68	1	29	1
GO:0003840	gamma-glutamyltransferase activity	1	0	1	0	1	0	1
GO:0003841	1-acylglycerol-3-phosphate O-acyltransferase activity	1	1	1	1	1	0	1
GO:0003842	1-pyrroline-5-carboxylate dehydrogenase activity	1	0	1	0	1	0	1
GO:0003844	1,4-alpha-glucan branching enzyme activity	1	0	1	0	1	0	1
GO:0003847	1-alkyl-2-acetylglycerophosphocholine esterase activity	1	1	1	0	1	1	1
GO:0003848	2-amino-4-hydroxy-6-hydroxymethyldihydropteridine diphosphokinase activity	1	1	1	1	1	0	1
GO:0003849	3-deoxy-7-phosphoheptulonate synthase activity	1	0	1	0	1	0	1
GO:0003852	2-isopropylmalate synthase activity	2	0	1	0	1	0	1
GO:0003855	3-dehydroquinate dehydratase activity	1	1	1	1	1	0	1
GO:0003856	3-dehydroquinate synthase activity	1	0	1	0	1	0	1
GO:0003861	3-isopropylmalate dehydratase activity	2	0	1	0	1	0	1
GO:0003862	3-isopropylmalate dehydrogenase activity	1	0	1	0	1	0	1
GO:0003864	3-methyl-2-oxobutanoate hydroxymethyltransferase activity	1	0	1	0	1	0	1
GO:0003866	3-phosphoshikimate 1-carboxyvinyltransferase activity	1	0	1	0	1	0	1
GO:0003868	4-hydroxyphenylpyruvate dioxygenase activity	1	0	1	0	1	0	1
GO:0003871	5-methyltetrahydropteroyltriglutamate-homocysteine S-methyltransferase activity	2	0	1	0	1	0	1
GO:0003872	6-phosphofructokinase activity	2	0	1	0	1	0	1
GO:0003874	6-pyruvoyltetrahydropterin synthase activity	1	0	1	0	1	0	1
GO:0003877	ATP adenylyltransferase activity	1	0	1	0	1	0	1
GO:0003879	ATP phosphoribosyltransferase activity	1	0	1	0	1	0	1
GO:0003883	CTP synthase activity	1	1	1	1	1	0	1
GO:0003887	DNA-directed DNA polymerase activity	10	1	1	0	1	1	1
GO:0003896	DNA primase activity	1	1	1	1	1	0	1
GO:0003899	DNA-directed RNA polymerase activity	5	1	1	1	1	0	1
GO:0003904	deoxyribodipyrimidine photo-lyase activity	1	0	1	0	1	0	1
GO:0003906	DNA-(apurinic or apyrimidinic site) lyase activity	3	0	1	0	1	0	1
GO:0003908	methylated-DNA-[protein]-cysteine S-methyltransferase activity	2	0	1	0	1	0	1
GO:0003911	DNA ligase (NAD+) activity	1	0	1	0	1	0	1
GO:0003913	DNA photolyase activity	3	0	1	0	1	0	1
GO:0003916	DNA topoisomerase activity	5	1	1	0	1	1	1
GO:0003917	DNA topoisomerase type I activity	3	1	1	0	1	1	1
GO:0003918	DNA topoisomerase (ATP-hydrolyzing) activity	3	0	1	0	1	0	1
GO:0003919	FMN adenylyltransferase activity	1	0	1	0	1	0	1
GO:0003922	GMP synthase (glutamine-hydrolyzing) activity	1	1	1	1	1	0	1
GO:0003924	GTPase activity	16	2	1	2	1	0	1
GO:0003934	GTP cyclohydrolase I activity	3	0	1	0	1	0	1
GO:0003935	GTP cyclohydrolase II activity	1	0	1	0	1	0	1
GO:0003937	IMP cyclohydrolase activity	1	1	1	1	1	0	1
GO:0003942	N-acetyl-gamma-glutamyl-phosphate reductase activity	1	0	1	0	1	0	1
GO:0003949	1(5-phosphoribosyl)-5-[(5-phosphoribosylamino)methylideneamino]imidazole-4-carboxamide isomerase activity	1	0	1	0	1	0	1
GO:0003951	NAD+ kinase activity	2	0	1	0	1	0	1
GO:0003952	NAD+ synthase (glutamine-hydrolyzing) activity	1	0	1	0	1	0	1
GO:0003977	UDP-N-acetylglucosamine diphosphorylase activity	1	0	1	0	1	0	1
GO:0003978	UDP-glucose 4-epimerase activity	1	1	1	1	1	0	1
GO:0003984	acetolactate synthase activity	2	0	1	0	1	0	1
GO:0003987	acetate-CoA ligase activity	1	0	1	0	1	0	1
GO:0003989	acetyl-CoA carboxylase activity	3	0	1	0	1	0	1
GO:0003991	acetylglutamate kinase activity	1	0	1	0	1	0	1
GO:0003994	aconitate hydratase activity	1	0	1	0	1	0	1
GO:0003995	acyl-CoA dehydrogenase activity	4	0	1	0	1	0	1
GO:0003998	acylphosphatase activity	1	0	1	0	1	0	1
GO:0003999	adenine phosphoribosyltransferase activity	1	0	1	0	1	0	1
GO:0004003	ATP-dependent DNA helicase activity	5	1	1	1	1	0	1
GO:0004008	copper-exporting ATPase activity	2	0	1	0	1	0	1
GO:0004013	adenosylhomocysteinase activity	1	1	1	1	1	0	1
GO:0004016	adenylate cyclase activity	1	1	1	1	1	0	1
GO:0004018	N6-(1,2-dicarboxyethyl)AMP AMP-lyase (fumarate-forming) activity)	1	0	1	0	1	0	1
GO:0004019	adenylosuccinate synthase activity	1	0	1	0	1	0	1
GO:0004022	alcohol dehydrogenase (NAD) activity	1	0	1	0	1	0	1
GO:0004030	aldehyde dehydrogenase [NAD(P)+] activity	2	1	1	0	1	1	1
GO:0004043	L-aminoadipate-semialdehyde dehydrogenase activity	1	0	1	0	1	0	1
GO:0004044	amidophosphoribosyltransferase activity	1	0	1	0	1	0	1
GO:0004045	aminoacyl-tRNA hydrolase activity	1	0	1	0	1	0	1
GO:0004047	aminomethyltransferase activity	2	1	1	1	1	0	1
GO:0004048	anthranilate phosphoribosyltransferase activity	1	1	1	1	1	0	1
GO:0004049	anthranilate synthase activity	2	1	1	1	1	0	1
GO:0004055	argininosuccinate synthase activity	1	0	1	0	1	0	1
GO:0004056	argininosuccinate lyase activity	1	0	1	0	1	0	1
GO:0004066	asparagine synthase (glutamine-hydrolyzing) activity	3	1	1	0	1	1	1
GO:0004068	aspartate 1-decarboxylase activity	1	0	1	0	1	0	1
GO:0004070	aspartate carbamoyltransferase activity	1	0	1	0	1	0	1
GO:0004072	aspartate kinase activity	1	0	1	0	1	0	1
GO:0004073	aspartate-semialdehyde dehydrogenase activity	1	0	1	0	1	0	1
GO:0004076	biotin synthase activity	1	0	1	0	1	0	1
GO:0004077	biotin-[acetyl-CoA-carboxylase] ligase activity	1	0	1	0	1	0	1
GO:0004084	branched-chain-amino-acid transaminase activity	2	1	1	1	1	0	1
GO:0004086	carbamoyl-phosphate synthase activity	2	2	1	2	1	0	1
GO:0004089	carbonate dehydratase activity	4	0	1	0	1	0	1
GO:0004091	carboxylesterase activity	1	0	1	0	1	0	1
GO:0004096	catalase activity	2	1	1	0	1	1	1
GO:0004107	chorismate synthase activity	1	0	1	0	1	0	1
GO:0004109	coproporphyrinogen oxidase activity	3	0	1	0	1	0	1
GO:0004112	cyclic-nucleotide phosphodiesterase activity	1	0	1	0	1	0	1
GO:0004124	cysteine synthase activity	2	0	1	0	1	0	1
GO:0004127	cytidylate kinase activity	1	0	1	0	1	0	1
GO:0004129	cytochrome-c oxidase activity	3	1	1	0	1	1	1
GO:0004134	4-alpha-glucanotransferase activity	1	0	1	0	1	0	1
GO:0004135	amylo-alpha-1,6-glucosidase activity	1	0	1	0	1	0	1
GO:0004139	deoxyribose-phosphate aldolase activity	1	0	1	0	1	0	1
GO:0004140	dephospho-CoA kinase activity	2	0	1	0	1	0	1
GO:0004141	dethiobiotin synthase activity	1	1	1	1	1	0	1
GO:0004143	diacylglycerol kinase activity	4	2	1	2	1	0	1
GO:0004146	dihydrofolate reductase activity	1	0	1	0	1	0	1
GO:0004148	dihydrolipoyl dehydrogenase activity	2	0	1	0	1	0	1
GO:0004150	dihydroneopterin aldolase activity	1	0	1	0	1	0	1
GO:0004151	dihydroorotase activity	1	0	1	0	1	0	1
GO:0004152	dihydroorotate dehydrogenase activity	2	0	1	0	1	0	1
GO:0004156	dihydropteroate synthase activity	2	0	1	0	1	0	1
GO:0004158	dihydroorotate oxidase activity	1	0	1	0	1	0	1
GO:0004160	dihydroxy-acid dehydratase activity	1	0	1	0	1	0	1
GO:0004170	dUTP diphosphatase activity	1	0	1	0	1	0	1
GO:0004175	endopeptidase activity	1	0	1	0	1	0	1
GO:0004176	ATP-dependent peptidase activity	1	0	1	0	1	0	1
GO:0004177	aminopeptidase activity	7	0	1	0	1	0	1
GO:0004185	serine-type carboxypeptidase activity	4	0	1	0	1	0	1
GO:0004190	aspartic-type endopeptidase activity	5	0	1	0	1	0	1
GO:0004197	cysteine-type endopeptidase activity	9	1	1	0	1	1	1
GO:0004198	calcium-dependent cysteine-type endopeptidase activity	1	0	1	0	1	0	1
GO:0004222	metalloendopeptidase activity	63	13	1	5	1	8	1
GO:0004252	serine-type endopeptidase activity	32	4	1	1	1	3	1
GO:0004298	threonine-type endopeptidase activity	1	1	1	0	1	1	1
GO:0004314	[acyl-carrier-protein] S-malonyltransferase activity	1	0	1	0	1	0	1
GO:0004315	3-oxoacyl-[acyl-carrier-protein] synthase activity	2	0	1	0	1	0	1
GO:0004316	3-oxoacyl-[acyl-carrier-protein] reductase activity	1	0	1	0	1	0	1
GO:0004318	enoyl-[acyl-carrier-protein] reductase (NADH) activity	1	0	1	0	1	0	1
GO:0004324	ferredoxin-NADP+ reductase activity	3	0	1	0	1	0	1
GO:0004325	ferrochelatase activity	3	0	1	0	1	0	1
GO:0004326	tetrahydrofolylpolyglutamate synthase activity	2	1	1	1	1	0	1
GO:0004332	fructose-bisphosphate aldolase activity	2	0	1	0	1	0	1
GO:0004333	fumarate hydratase activity	1	0	1	0	1	0	1
GO:0004339	glucan 1,4-alpha-glucosidase activity	1	0	1	0	1	0	1
GO:0004340	glucokinase activity	1	1	1	1	1	0	1
GO:0004345	glucose-6-phosphate dehydrogenase activity	2	0	1	0	1	0	1
GO:0004347	glucose-6-phosphate isomerase activity	2	0	1	0	1	0	1
GO:0004349	glutamate 5-kinase activity	2	0	1	0	1	0	1
GO:0004350	glutamate-5-semialdehyde dehydrogenase activity	2	1	1	0	1	1	1
GO:0004356	glutamate-ammonia ligase activity	2	1	1	0	1	1	1
GO:0004357	glutamate-cysteine ligase activity	1	0	1	0	1	0	1
GO:0004358	glutamate N-acetyltransferase activity	1	0	1	0	1	0	1
GO:0004359	glutaminase activity	1	0	1	0	1	0	1
GO:0004360	glutamine-fructose-6-phosphate transaminase (isomerizing) activity	1	0	1	0	1	0	1
GO:0004362	glutathione-disulfide reductase activity	1	0	1	0	1	0	1
GO:0004363	glutathione synthase activity	2	1	1	1	1	0	1
GO:0004365	glyceraldehyde-3-phosphate dehydrogenase (phosphorylating) activity	2	0	1	0	1	0	1
GO:0004367	glycerol-3-phosphate dehydrogenase (NAD+) activity	1	0	1	0	1	0	1
GO:0004368	glycerol-3-phosphate dehydrogenase activity	2	0	1	0	1	0	1
GO:0004370	glycerol kinase activity	1	0	1	0	1	0	1
GO:0004372	glycine hydroxymethyltransferase activity	1	0	1	0	1	0	1
GO:0004375	glycine dehydrogenase (decarboxylating) activity	1	1	1	1	1	0	1
GO:0004383	guanylate cyclase activity	2	1	1	0	1	1	1
GO:0004385	guanylate kinase activity	1	0	1	0	1	0	1
GO:0004386	helicase activity	18	4	1	2	1	2	1
GO:0004392	heme oxygenase (decyclizing) activity	4	1	1	1	1	0	1
GO:0004399	histidinol dehydrogenase activity	2	0	1	0	1	0	1
GO:0004400	histidinol-phosphate transaminase activity	1	0	1	0	1	0	1
GO:0004412	homoserine dehydrogenase activity	1	1	1	1	1	0	1
GO:0004413	homoserine kinase activity	1	1	1	1	1	0	1
GO:0004416	hydroxyacylglutathione hydrolase activity	1	1	1	0	1	1	1
GO:0004418	hydroxymethylbilane synthase activity	1	0	1	0	1	0	1
GO:0004425	indole-3-glycerol-phosphate synthase activity	1	0	1	0	1	0	1
GO:0004427	inorganic diphosphatase activity	1	1	1	1	1	0	1
GO:0004437	inositol or phosphatidylinositol phosphatase activity	4	2	1	2	1	0	1
GO:0004450	isocitrate dehydrogenase (NADP+) activity	1	0	1	0	1	0	1
GO:0004452	isopentenyl-diphosphate delta-isomerase activity	1	0	1	0	1	0	1
GO:0004455	ketol-acid reductoisomerase activity	1	0	1	0	1	0	1
GO:0004459	L-lactate dehydrogenase activity	1	0	1	0	1	0	1
GO:0004462	lactoylglutathione lyase activity	3	1	1	0	1	1	1
GO:0004476	mannose-6-phosphate isomerase activity	1	1	1	1	1	0	1
GO:0004478	methionine adenosyltransferase activity	1	0	1	0	1	0	1
GO:0004489	methylenetetrahydrofolate reductase (NADPH) activity	1	0	1	0	1	0	1
GO:0004497	monooxygenase activity	22	5	1	3	1	2	1
GO:0004499	flavin-containing monooxygenase activity	2	0	1	0	1	0	1
GO:0004512	inositol-3-phosphate synthase activity	1	0	1	0	1	0	1
GO:0004514	nicotinate-nucleotide diphosphorylase (carboxylating) activity	1	1	1	1	1	0	1
GO:0004516	nicotinate phosphoribosyltransferase activity	1	0	1	0	1	0	1
GO:0004518	nuclease activity	11	1	1	0	1	1	1
GO:0004519	endonuclease activity	27	10	1	4	1	6	1
GO:0004520	endodeoxyribonuclease activity	1	0	1	0	1	0	1
GO:0004523	ribonuclease H activity	2	0	1	0	1	0	1
GO:0004525	ribonuclease III activity	2	2	1	2	1	0	1
GO:0004526	ribonuclease P activity	1	0	1	0	1	0	1
GO:0004527	exonuclease activity	2	1	1	0	1	1	1
GO:0004540	ribonuclease activity	9	2	1	2	1	0	1
GO:0004549	tRNA-specific ribonuclease activity	1	0	1	0	1	0	1
GO:0004550	nucleoside diphosphate kinase activity	1	1	1	1	1	0	1
GO:0004553	hydrolase activity, hydrolyzing O-glycosyl compounds	10	2	1	2	1	0	1
GO:0004559	alpha-mannosidase activity	1	1	1	1	1	0	1
GO:0004585	ornithine carbamoyltransferase activity	1	1	1	1	1	0	1
GO:0004588	orotate phosphoribosyltransferase activity	1	0	1	0	1	0	1
GO:0004590	orotidine-5'-phosphate decarboxylase activity	1	1	1	1	1	0	1
GO:0004592	pantoate-beta-alanine ligase activity	1	0	1	0	1	0	1
GO:0004595	pantetheine-phosphate adenylyltransferase activity	1	1	1	1	1	0	1
GO:0004597	peptide-aspartate beta-dioxygenase activity	3	2	1	0	1	2	1
GO:0004601	peroxidase activity	7	2	1	1	1	1	1
GO:0004604	phosphoadenylyl-sulfate reductase (thioredoxin) activity	2	1	1	1	1	0	1
GO:0004616	phosphogluconate dehydrogenase (decarboxylating) activity	4	1	1	1	1	0	1
GO:0004617	phosphoglycerate dehydrogenase activity	1	0	1	0	1	0	1
GO:0004618	phosphoglycerate kinase activity	1	0	1	0	1	0	1
GO:0004619	phosphoglycerate mutase activity	1	1	1	1	1	0	1
GO:0004629	phospholipase C activity	1	0	1	0	1	0	1
GO:0004632	phosphopantothenate--cysteine ligase activity	1	0	1	0	1	0	1
GO:0004633	phosphopantothenoylcysteine decarboxylase activity	1	0	1	0	1	0	1
GO:0004634	phosphopyruvate hydratase activity	1	1	1	1	1	0	1
GO:0004635	phosphoribosyl-AMP cyclohydrolase activity	2	0	1	0	1	0	1
GO:0004636	phosphoribosyl-ATP diphosphatase activity	1	0	1	0	1	0	1
GO:0004637	phosphoribosylamine-glycine ligase activity	1	0	1	0	1	0	1
GO:0004638	phosphoribosylaminoimidazole carboxylase activity	3	2	1	1	1	1	1
GO:0004639	phosphoribosylaminoimidazolesuccinocarboxamide synthase activity	1	0	1	0	1	0	1
GO:0004640	phosphoribosylanthranilate isomerase activity	2	0	1	0	1	0	1
GO:0004641	phosphoribosylformylglycinamidine cyclo-ligase activity	1	0	1	0	1	0	1
GO:0004642	phosphoribosylformylglycinamidine synthase activity	2	0	1	0	1	0	1
GO:0004643	phosphoribosylaminoimidazolecarboxamide formyltransferase activity	1	1	1	1	1	0	1
GO:0004644	phosphoribosylglycinamide formyltransferase activity	1	0	1	0	1	0	1
GO:0004645	phosphorylase activity	2	0	1	0	1	0	1
GO:0004654	polyribonucleotide nucleotidyltransferase activity	1	0	1	0	1	0	1
GO:0004655	porphobilinogen synthase activity	2	0	1	0	1	0	1
GO:0004657	proline dehydrogenase activity	1	0	1	0	1	0	1
GO:0004659	prenyltransferase activity	6	3	1	3	1	0	1
GO:0004664	prephenate dehydratase activity	1	1	1	1	1	0	1
GO:0004665	prephenate dehydrogenase (NADP+) activity	1	0	1	0	1	0	1
GO:0004672	protein kinase activity	61	15	1	10	1	5	1
GO:0004673	protein histidine kinase activity	91	8	1	3	1	5	1
GO:0004674	protein serine/threonine kinase activity	19	8	1	5	1	3	1
GO:0004683	calmodulin-dependent protein kinase activity	2	0	1	0	1	0	1
GO:0004721	phosphoprotein phosphatase activity	4	0	1	0	1	0	1
GO:0004725	protein tyrosine phosphatase activity	5	0	1	0	1	0	1
GO:0004733	pyridoxamine-phosphate oxidase activity	2	2	1	1	1	1	1
GO:0004735	pyrroline-5-carboxylate reductase activity	1	1	1	1	1	0	1
GO:0004739	pyruvate dehydrogenase (acetyl-transferring) activity	1	0	1	0	1	0	1
GO:0004743	pyruvate kinase activity	3	0	1	0	1	0	1
GO:0004747	ribokinase activity	1	0	1	0	1	0	1
GO:0004748	ribonucleoside-diphosphate reductase activity	3	1	1	1	1	0	1
GO:0004749	ribose phosphate diphosphokinase activity	1	0	1	0	1	0	1
GO:0004750	ribulose-phosphate 3-epimerase activity	1	0	1	0	1	0	1
GO:0004751	ribose-5-phosphate isomerase activity	1	0	1	0	1	0	1
GO:0004756	selenide, water dikinase activity	1	0	1	0	1	0	1
GO:0004764	shikimate 5-dehydrogenase activity	3	0	1	0	1	0	1
GO:0004765	shikimate kinase activity	2	1	1	1	1	0	1
GO:0004781	sulfate adenylyltransferase (ATP) activity	1	0	1	0	1	0	1
GO:0004784	superoxide dismutase activity	3	0	1	0	1	0	1
GO:0004789	thiamin-phosphate diphosphorylase activity	1	1	1	0	1	1	1
GO:0004791	thioredoxin-disulfide reductase activity	1	0	1	0	1	0	1
GO:0004792	thiosulfate sulfurtransferase activity	4	1	1	1	1	0	1
GO:0004794	L-threonine ammonia-lyase activity	1	0	1	0	1	0	1
GO:0004795	threonine synthase activity	2	2	1	2	1	0	1
GO:0004798	thymidylate kinase activity	1	0	1	0	1	0	1
GO:0004801	transaldolase activity	3	1	1	0	1	1	1
GO:0004802	transketolase activity	1	1	1	1	1	0	1
GO:0004803	transposase activity	160	39	1	27	1	12	1
GO:0004806	triglyceride lipase activity	2	0	1	0	1	0	1
GO:0004807	triose-phosphate isomerase activity	1	0	1	0	1	0	1
GO:0004809	tRNA(guanine-N2-)-methyltransferase activity	1	0	1	0	1	0	1
GO:0004811	tRNA isopentenyltransferase activity	1	0	1	0	1	0	1
GO:0004812	aminoacyl-tRNA ligase activity	22	4	1	4	1	0	1
GO:0004813	alanine-tRNA ligase activity	1	0	1	0	1	0	1
GO:0004814	arginine-tRNA ligase activity	1	1	1	1	1	0	1
GO:0004815	aspartate-tRNA ligase activity	2	0	1	0	1	0	1
GO:0004816	asparagine-tRNA ligase activity	1	0	1	0	1	0	1
GO:0004817	cysteine-tRNA ligase activity	2	0	1	0	1	0	1
GO:0004818	glutamate-tRNA ligase activity	1	0	1	0	1	0	1
GO:0004820	glycine-tRNA ligase activity	2	0	1	0	1	0	1
GO:0004821	histidine-tRNA ligase activity	2	1	1	1	1	0	1
GO:0004822	isoleucine-tRNA ligase activity	1	0	1	0	1	0	1
GO:0004823	leucine-tRNA ligase activity	1	0	1	0	1	0	1
GO:0004824	lysine-tRNA ligase activity	1	0	1	0	1	0	1
GO:0004825	methionine-tRNA ligase activity	2	1	1	1	1	0	1
GO:0004826	phenylalanine-tRNA ligase activity	2	1	1	1	1	0	1
GO:0004827	proline-tRNA ligase activity	1	0	1	0	1	0	1
GO:0004828	serine-tRNA ligase activity	1	0	1	0	1	0	1
GO:0004829	threonine-tRNA ligase activity	3	0	1	0	1	0	1
GO:0004830	tryptophan-tRNA ligase activity	1	0	1	0	1	0	1
GO:0004831	tyrosine-tRNA ligase activity	1	0	1	0	1	0	1
GO:0004832	valine-tRNA ligase activity	1	0	1	0	1	0	1
GO:0004834	tryptophan synthase activity	2	0	1	0	1	0	1
GO:0004844	uracil DNA N-glycosylase activity	1	0	1	0	1	0	1
GO:0004845	uracil phosphoribosyltransferase activity	1	0	1	0	1	0	1
GO:0004848	ureidoglycolate hydrolase activity	1	0	1	0	1	0	1
GO:0004852	uroporphyrinogen-III synthase activity	2	0	1	0	1	0	1
GO:0004853	uroporphyrinogen decarboxylase activity	1	0	1	0	1	0	1
GO:0004871	signal transducer activity	118	16	1	10	1	6	1
GO:0004872	receptor activity	14	1	1	1	1	0	1
GO:0004888	transmembrane receptor activity	8	1	1	1	1	0	1
GO:0004930	G-protein coupled receptor activity	1	0	1	0	1	0	1
GO:0005198	structural molecule activity	6	2	1	1	1	1	1
GO:0005215	transporter activity	103	10	1	4	1	6	1
GO:0005216	ion channel activity	3	1	1	1	1	0	1
GO:0005242	inward rectifier potassium channel activity	1	1	1	0	1	1	1
GO:0005247	voltage-gated chloride channel activity	2	1	1	1	1	0	1
GO:0005249	voltage-gated potassium channel activity	1	0	1	0	1	0	1
GO:0005261	cation channel activity	1	0	1	0	1	0	1
GO:0005315	inorganic phosphate transmembrane transporter activity	7	1	1	1	1	0	1
GO:0005351	sugar:hydrogen symporter activity	1	0	1	0	1	0	1
GO:0005381	iron ion transmembrane transporter activity	13	0	1	0	1	0	1
GO:0005451	monovalent cation:hydrogen antiporter activity	1	1	1	0	1	1	1
GO:0005488	binding	296	54	1	34	1	20	1
GO:0005506	iron ion binding	56	13	1	7	1	6	1
GO:0005507	copper ion binding	4	2	1	0	1	2	1
GO:0005509	calcium ion binding	31	2	1	1	1	1	1
GO:0005516	calmodulin binding	3	0	1	0	1	0	1
GO:0005524	ATP binding	477	93	1	58	1	35	1
GO:0005525	GTP binding	38	5	1	4	1	1	1
GO:0005529	sugar binding	3	1	1	1	1	0	1
GO:0005575	cellular_component	2	0	1	0	1	0	1
GO:0005576	extracellular region	11	1	1	0	1	1	1
GO:0005578	proteinaceous extracellular matrix	1	0	1	0	1	0	1
GO:0005618	cell wall	4	0	1	0	1	0	1
GO:0005622	intracellular	192	40	1	34	1	6	1
GO:0005694	chromosome	9	1	1	0	1	1	1
GO:0005727	extrachromosomal circular DNA	10	1	1	1	1	0	1
GO:0005737	cytoplasm	143	30	1	21	1	9	1
GO:0005739	mitochondrion	6	0	1	0	1	0	1
GO:0005740	mitochondrial envelope	3	0	1	0	1	0	1
GO:0005741	mitochondrial outer membrane	1	0	1	0	1	0	1
GO:0005839	proteasome core complex	1	1	1	0	1	1	1
GO:0005871	kinesin complex	6	0	1	0	1	0	1
GO:0005886	plasma membrane	7	0	1	0	1	0	1
GO:0005945	6-phosphofructokinase complex	2	0	1	0	1	0	1
GO:0005952	cAMP-dependent protein kinase complex	3	0	1	0	1	0	1
GO:0005960	glycine cleavage complex	1	0	1	0	1	0	1
GO:0005971	ribonucleoside-diphosphate reductase complex	2	0	1	0	1	0	1
GO:0005975	carbohydrate metabolic process	63	8	1	4	1	4	1
GO:0005976	polysaccharide metabolic process	3	1	1	1	1	0	1
GO:0005977	glycogen metabolic process	1	0	1	0	1	0	1
GO:0005978	glycogen biosynthetic process	4	0	1	0	1	0	1
GO:0005985	sucrose metabolic process	1	0	1	0	1	0	1
GO:0005986	sucrose biosynthetic process	1	0	1	0	1	0	1
GO:0005992	trehalose biosynthetic process	1	1	1	1	1	0	1
GO:0006002	fructose 6-phosphate metabolic process	2	0	1	0	1	0	1
GO:0006006	glucose metabolic process	5	1	1	0	1	1	1
GO:0006007	glucose catabolic process	1	1	1	1	1	0	1
GO:0006011	UDP-glucose metabolic process	3	1	1	1	1	0	1
GO:0006012	galactose metabolic process	1	1	1	1	1	0	1
GO:0006013	mannose metabolic process	2	2	1	2	1	0	1
GO:0006014	D-ribose metabolic process	1	0	1	0	1	0	1
GO:0006021	inositol biosynthetic process	1	0	1	0	1	0	1
GO:0006040	amino sugar metabolic process	1	0	1	0	1	0	1
GO:0006044	N-acetylglucosamine metabolic process	1	0	1	0	1	0	1
GO:0006047	UDP-N-acetylglucosamine metabolic process	2	2	1	2	1	0	1
GO:0006066	alcohol metabolic process	1	0	1	0	1	0	1
GO:0006069	ethanol oxidation	1	0	1	0	1	0	1
GO:0006071	glycerol metabolic process	5	0	1	0	1	0	1
GO:0006072	glycerol-3-phosphate metabolic process	4	0	1	0	1	0	1
GO:0006081	cellular aldehyde metabolic process	2	1	1	0	1	1	1
GO:0006082	organic acid metabolic process	1	0	1	0	1	0	1
GO:0006094	gluconeogenesis	5	0	1	0	1	0	1
GO:0006096	glycolysis	15	2	1	2	1	0	1
GO:0006098	pentose-phosphate shunt	8	2	1	1	1	1	1
GO:0006099	tricarboxylic acid cycle	7	1	1	0	1	1	1
GO:0006106	fumarate metabolic process	1	0	1	0	1	0	1
GO:0006108	malate metabolic process	1	0	1	0	1	0	1
GO:0006109	regulation of carbohydrate metabolic process	1	0	1	0	1	0	1
GO:0006120	mitochondrial electron transport, NADH to ubiquinone	2	0	1	0	1	0	1
GO:0006123	mitochondrial electron transport, cytochrome c to oxygen	1	0	1	0	1	0	1
GO:0006139	nucleobase, nucleoside, nucleotide and nucleic acid metabolic process	8	0	1	0	1	0	1
GO:0006163	purine nucleotide metabolic process	1	0	1	0	1	0	1
GO:0006164	purine nucleotide biosynthetic process	4	2	1	2	1	0	1
GO:0006168	adenine salvage	1	0	1	0	1	0	1
GO:0006171	cAMP biosynthetic process	1	1	1	1	1	0	1
GO:0006177	GMP biosynthetic process	1	1	1	1	1	0	1
GO:0006182	cGMP biosynthetic process	2	1	1	0	1	1	1
GO:0006183	GTP biosynthetic process	1	1	1	1	1	0	1
GO:0006188	IMP biosynthetic process	1	1	1	1	1	0	1
GO:0006189	'de novo' IMP biosynthetic process	8	2	1	1	1	1	1
GO:0006207	'de novo' pyrimidine base biosynthetic process	3	1	1	1	1	0	1
GO:0006221	pyrimidine nucleotide biosynthetic process	3	1	1	1	1	0	1
GO:0006222	UMP biosynthetic process	2	0	1	0	1	0	1
GO:0006223	uracil salvage	1	0	1	0	1	0	1
GO:0006228	UTP biosynthetic process	1	1	1	1	1	0	1
GO:0006229	dUTP biosynthetic process	1	0	1	0	1	0	1
GO:0006231	dTMP biosynthetic process	1	0	1	0	1	0	1
GO:0006233	dTDP biosynthetic process	1	0	1	0	1	0	1
GO:0006241	CTP biosynthetic process	1	1	1	1	1	0	1
GO:0006259	DNA metabolic process	14	4	1	3	1	1	1
GO:0006260	DNA replication	18	4	1	2	1	2	1
GO:0006265	DNA topological change	6	1	1	0	1	1	1
GO:0006268	DNA unwinding during replication	4	2	1	1	1	1	1
GO:0006269	DNA replication, synthesis of RNA primer	1	1	1	1	1	0	1
GO:0006270	DNA replication initiation	1	0	1	0	1	0	1
GO:0006275	regulation of DNA replication	1	0	1	0	1	0	1
GO:0006281	DNA repair	59	7	1	5	1	2	1
GO:0006284	base-excision repair	6	0	1	0	1	0	1
GO:0006289	nucleotide-excision repair	6	1	1	0	1	1	1
GO:0006298	mismatch repair	3	1	1	0	1	1	1
GO:0006304	DNA modification	7	0	1	0	1	0	1
GO:0006306	DNA methylation	11	0	1	0	1	0	1
GO:0006308	DNA catabolic process	2	1	1	1	1	0	1
GO:0006310	DNA recombination	46	2	1	2	1	0	1
GO:0006313	transposition, DNA-mediated	174	40	1	27	1	13	1
GO:0006342	chromatin silencing	1	0	1	0	1	0	1
GO:0006350	transcription	4	1	1	1	1	0	1
GO:0006351	transcription, DNA-dependent	3	1	1	1	1	0	1
GO:0006352	transcription initiation	38	5	1	2	1	3	1
GO:0006353	transcription termination	2	1	1	1	1	0	1
GO:0006355	regulation of transcription, DNA-dependent	346	52	1	35	1	17	1
GO:0006364	rRNA processing	7	1	1	1	1	0	1
GO:0006388	tRNA splicing, via endonucleolytic cleavage and ligation	1	1	1	0	1	1	1
GO:0006396	RNA processing	16	7	1	6	1	1	1
GO:0006400	tRNA modification	6	0	1	0	1	0	1
GO:0006401	RNA catabolic process	4	2	1	1	1	1	1
GO:0006402	mRNA catabolic process	1	0	1	0	1	0	1
GO:0006413	translational initiation	5	0	1	0	1	0	1
GO:0006414	translational elongation	5	2	1	1	1	1	1
GO:0006415	translational termination	5	2	1	2	1	0	1
GO:0006418	tRNA aminoacylation for protein translation	22	4	1	4	1	0	1
GO:0006419	alanyl-tRNA aminoacylation	1	0	1	0	1	0	1
GO:0006420	arginyl-tRNA aminoacylation	1	1	1	1	1	0	1
GO:0006421	asparaginyl-tRNA aminoacylation	1	0	1	0	1	0	1
GO:0006422	aspartyl-tRNA aminoacylation	2	0	1	0	1	0	1
GO:0006423	cysteinyl-tRNA aminoacylation	2	0	1	0	1	0	1
GO:0006424	glutamyl-tRNA aminoacylation	1	0	1	0	1	0	1
GO:0006426	glycyl-tRNA aminoacylation	2	0	1	0	1	0	1
GO:0006427	histidyl-tRNA aminoacylation	2	1	1	1	1	0	1
GO:0006428	isoleucyl-tRNA aminoacylation	1	0	1	0	1	0	1
GO:0006429	leucyl-tRNA aminoacylation	1	0	1	0	1	0	1
GO:0006430	lysyl-tRNA aminoacylation	1	0	1	0	1	0	1
GO:0006431	methionyl-tRNA aminoacylation	2	1	1	1	1	0	1
GO:0006432	phenylalanyl-tRNA aminoacylation	2	1	1	1	1	0	1
GO:0006433	prolyl-tRNA aminoacylation	1	0	1	0	1	0	1
GO:0006434	seryl-tRNA aminoacylation	1	0	1	0	1	0	1
GO:0006435	threonyl-tRNA aminoacylation	3	0	1	0	1	0	1
GO:0006436	tryptophanyl-tRNA aminoacylation	1	0	1	0	1	0	1
GO:0006437	tyrosyl-tRNA aminoacylation	1	0	1	0	1	0	1
GO:0006438	valyl-tRNA aminoacylation	1	0	1	0	1	0	1
GO:0006450	regulation of translational fidelity	1	0	1	0	1	0	1
GO:0006457	protein folding	28	8	1	3	1	5	1
GO:0006461	protein complex assembly	6	2	1	0	1	2	1
GO:0006464	protein modification process	5	2	1	2	1	0	1
GO:0006468	protein amino acid phosphorylation	63	15	1	10	1	5	1
GO:0006470	protein amino acid dephosphorylation	5	0	1	0	1	0	1
GO:0006474	N-terminal protein amino acid acetylation	1	0	1	0	1	0	1
GO:0006476	protein amino acid deacetylation	1	0	1	0	1	0	1
GO:0006479	protein amino acid methylation	2	1	1	1	1	0	1
GO:0006493	protein amino acid O-linked glycosylation	1	1	1	1	1	0	1
GO:0006508	proteolysis	146	20	1	6	1	14	1
GO:0006520	cellular amino acid metabolic process	8	2	1	2	1	0	1
GO:0006522	alanine metabolic process	1	0	1	0	1	0	1
GO:0006523	alanine biosynthetic process	1	0	1	0	1	0	1
GO:0006525	arginine metabolic process	1	1	1	1	1	0	1
GO:0006526	arginine biosynthetic process	4	0	1	0	1	0	1
GO:0006527	arginine catabolic process	1	0	1	0	1	0	1
GO:0006529	asparagine biosynthetic process	3	1	1	0	1	1	1
GO:0006534	cysteine metabolic process	1	1	1	0	1	1	1
GO:0006535	cysteine biosynthetic process from serine	4	0	1	0	1	0	1
GO:0006537	glutamate biosynthetic process	4	1	1	0	1	1	1
GO:0006541	glutamine metabolic process	4	2	1	2	1	0	1
GO:0006542	glutamine biosynthetic process	1	0	1	0	1	0	1
GO:0006544	glycine metabolic process	2	1	1	1	1	0	1
GO:0006545	glycine biosynthetic process	1	0	1	0	1	0	1
GO:0006546	glycine catabolic process	3	1	1	1	1	0	1
GO:0006555	methionine metabolic process	1	0	1	0	1	0	1
GO:0006561	proline biosynthetic process	6	2	1	1	1	1	1
GO:0006562	proline catabolic process	1	0	1	0	1	0	1
GO:0006563	L-serine metabolic process	1	0	1	0	1	0	1
GO:0006564	L-serine biosynthetic process	1	0	1	0	1	0	1
GO:0006566	threonine metabolic process	1	1	1	1	1	0	1
GO:0006568	tryptophan metabolic process	5	0	1	0	1	0	1
GO:0006571	tyrosine biosynthetic process	1	0	1	0	1	0	1
GO:0006605	protein targeting	2	1	1	0	1	1	1
GO:0006614	SRP-dependent cotranslational protein targeting to membrane	2	0	1	0	1	0	1
GO:0006626	protein targeting to mitochondrion	1	0	1	0	1	0	1
GO:0006631	fatty acid metabolic process	1	0	1	0	1	0	1
GO:0006633	fatty acid biosynthetic process	15	2	1	2	1	0	1
GO:0006662	glycerol ether metabolic process	4	1	1	1	1	0	1
GO:0006725	cellular aromatic compound metabolic process	1	0	1	0	1	0	1
GO:0006729	tetrahydrobiopterin biosynthetic process	2	1	1	0	1	1	1
GO:0006730	one-carbon metabolic process	3	1	1	1	1	0	1
GO:0006744	ubiquinone biosynthetic process	2	0	1	0	1	0	1
GO:0006749	glutathione metabolic process	1	0	1	0	1	0	1
GO:0006750	glutathione biosynthetic process	3	1	1	1	1	0	1
GO:0006754	ATP biosynthetic process	5	0	1	0	1	0	1
GO:0006760	folic acid and derivative metabolic process	1	0	1	0	1	0	1
GO:0006777	Mo-molybdopterin cofactor biosynthetic process	7	3	1	2	1	1	1
GO:0006779	porphyrin biosynthetic process	8	2	1	1	1	1	1
GO:0006783	heme biosynthetic process	3	0	1	0	1	0	1
GO:0006788	heme oxidation	4	1	1	1	1	0	1
GO:0006790	sulfur metabolic process	5	2	1	2	1	0	1
GO:0006796	phosphate metabolic process	1	1	1	1	1	0	1
GO:0006799	polyphosphate biosynthetic process	1	0	1	0	1	0	1
GO:0006800	oxygen and reactive oxygen species metabolic process	1	0	1	0	1	0	1
GO:0006801	superoxide metabolic process	3	0	1	0	1	0	1
GO:0006807	nitrogen compound metabolic process	19	6	1	3	1	3	1
GO:0006808	regulation of nitrogen utilization	2	0	1	0	1	0	1
GO:0006810	transport	148	17	1	8	1	9	1
GO:0006811	ion transport	1	0	1	0	1	0	1
GO:0006812	cation transport	26	2	1	2	1	0	1
GO:0006813	potassium ion transport	9	3	1	2	1	1	1
GO:0006814	sodium ion transport	3	0	1	0	1	0	1
GO:0006817	phosphate transport	8	1	1	1	1	0	1
GO:0006821	chloride transport	2	1	1	1	1	0	1
GO:0006824	cobalt ion transport	2	0	1	0	1	0	1
GO:0006825	copper ion transport	1	0	1	0	1	0	1
GO:0006827	high-affinity iron ion transport	13	0	1	0	1	0	1
GO:0006855	multidrug transport	5	0	1	0	1	0	1
GO:0006865	amino acid transport	3	0	1	0	1	0	1
GO:0006875	cellular metal ion homeostasis	1	0	1	0	1	0	1
GO:0006879	cellular iron ion homeostasis	5	3	1	1	1	2	1
GO:0006886	intracellular protein transport	4	1	1	0	1	1	1
GO:0006915	apoptosis	29	2	1	0	1	2	1
GO:0006935	chemotaxis	20	3	1	3	1	0	1
GO:0006950	response to stress	21	6	1	2	1	4	1
GO:0006952	defense response	22	2	1	0	1	2	1
GO:0006974	response to DNA damage stimulus	2	0	1	0	1	0	1
GO:0006979	response to oxidative stress	5	2	1	1	1	1	1
GO:0007049	cell cycle	3	0	1	0	1	0	1
GO:0007059	chromosome segregation	1	0	1	0	1	0	1
GO:0007154	cell communication	3	0	1	0	1	0	1
GO:0007155	cell adhesion	3	0	1	0	1	0	1
GO:0007156	homophilic cell adhesion	1	0	1	0	1	0	1
GO:0007165	signal transduction	141	17	1	11	1	6	1
GO:0007186	G-protein coupled receptor protein signaling pathway	1	0	1	0	1	0	1
GO:0007205	activation of protein kinase C activity by G-protein coupled receptor protein signaling pathway	3	1	1	1	1	0	1
GO:0007242	intracellular signaling cascade	11	2	1	2	1	0	1
GO:0007264	small GTPase mediated signal transduction	6	1	1	0	1	1	1
GO:0007585	respiratory gaseous exchange	3	0	1	0	1	0	1
GO:0007600	sensory perception	14	3	1	1	1	2	1
GO:0007623	circadian rhythm	2	1	1	1	1	0	1
GO:0008020	G-protein coupled photoreceptor activity	14	3	1	1	1	2	1
GO:0008026	ATP-dependent helicase activity	11	3	1	2	1	1	1
GO:0008033	tRNA processing	15	4	1	4	1	0	1
GO:0008047	enzyme activator activity	1	1	1	1	1	0	1
GO:0008076	voltage-gated potassium channel complex	1	0	1	0	1	0	1
GO:0008080	N-acetyltransferase activity	69	17	1	9	1	8	1
GO:0008081	phosphoric diester hydrolase activity	3	0	1	0	1	0	1
GO:0008094	DNA-dependent ATPase activity	7	2	1	2	1	0	1
GO:0008113	peptide-methionine-(S)-S-oxide reductase activity	2	0	1	0	1	0	1
GO:0008119	thiopurine S-methyltransferase activity	1	0	1	0	1	0	1
GO:0008121	ubiquinol-cytochrome-c reductase activity	4	0	1	0	1	0	1
GO:0008124	4-alpha-hydroxytetrahydrobiopterin dehydratase activity	1	1	1	0	1	1	1
GO:0008134	transcription factor binding	2	0	1	0	1	0	1
GO:0008137	NADH dehydrogenase (ubiquinone) activity	18	4	1	3	1	1	1
GO:0008138	protein tyrosine/serine/threonine phosphatase activity	1	0	1	0	1	0	1
GO:0008152	metabolic process	500	88	1	58	1	30	1
GO:0008168	methyltransferase activity	84	13	1	8	1	5	1
GO:0008170	N-methyltransferase activity	6	0	1	0	1	0	1
GO:0008171	O-methyltransferase activity	2	0	1	0	1	0	1
GO:0008173	RNA methyltransferase activity	8	2	1	2	1	0	1
GO:0008176	tRNA(guanine-N7-)-methyltransferase activity	3	0	1	0	1	0	1
GO:0008191	metalloendopeptidase inhibitor activity	1	0	1	0	1	0	1
GO:0008199	ferric iron binding	6	3	1	1	1	2	1
GO:0008233	peptidase activity	20	4	1	3	1	1	1
GO:0008235	metalloexopeptidase activity	5	0	1	0	1	0	1
GO:0008236	serine-type peptidase activity	15	3	1	0	1	3	1
GO:0008237	metallopeptidase activity	5	0	1	0	1	0	1
GO:0008239	dipeptidyl-peptidase activity	1	0	1	0	1	0	1
GO:0008270	zinc ion binding	53	5	1	2	1	3	1
GO:0008271	secondary active sulfate transmembrane transporter activity	2	0	1	0	1	0	1
GO:0008272	sulfate transport	6	1	1	1	1	0	1
GO:0008276	protein methyltransferase activity	4	1	1	1	1	0	1
GO:0008295	spermidine biosynthetic process	1	0	1	0	1	0	1
GO:0008299	isoprenoid biosynthetic process	8	1	1	1	1	0	1
GO:0008312	7S RNA binding	1	0	1	0	1	0	1
GO:0008324	cation transmembrane transporter activity	19	3	1	3	1	0	1
GO:0008360	regulation of cell shape	7	1	1	1	1	0	1
GO:0008408	3'-5' exonuclease activity	4	0	1	0	1	0	1
GO:0008409	5'-3' exonuclease activity	3	0	1	0	1	0	1
GO:0008413	8-oxo-7,8-dihydroguanine triphosphatase activity	1	0	1	0	1	0	1
GO:0008415	acyltransferase activity	11	3	1	2	1	1	1
GO:0008422	beta-glucosidase activity	1	0	1	0	1	0	1
GO:0008425	2-polyprenyl-6-methoxy-1,4-benzoquinone methyltransferase activity	1	0	1	0	1	0	1
GO:0008430	selenium binding	1	1	1	1	1	0	1
GO:0008441	3'(2'),5'-bisphosphate nucleotidase activity	1	1	1	1	1	0	1
GO:0008443	phosphofructokinase activity	2	0	1	0	1	0	1
GO:0008444	CDP-diacylglycerol-glycerol-3-phosphate 3-phosphatidyltransferase activity	1	0	1	0	1	0	1
GO:0008446	GDP-mannose 4,6-dehydratase activity	1	0	1	0	1	0	1
GO:0008448	N-acetylglucosamine-6-phosphate deacetylase activity	1	0	1	0	1	0	1
GO:0008460	dTDP-glucose 4,6-dehydratase activity	1	0	1	0	1	0	1
GO:0008479	queuine tRNA-ribosyltransferase activity	1	0	1	0	1	0	1
GO:0008483	transaminase activity	4	2	1	2	1	0	1
GO:0008484	sulfuric ester hydrolase activity	1	1	1	1	1	0	1
GO:0008495	protoheme IX farnesyltransferase activity	1	0	1	0	1	0	1
GO:0008508	bile acid:sodium symporter activity	1	0	1	0	1	0	1
GO:0008519	ammonium transmembrane transporter activity	5	0	1	0	1	0	1
GO:0008531	riboflavin kinase activity	1	0	1	0	1	0	1
GO:0008534	oxidized purine base lesion DNA N-glycosylase activity	1	0	1	0	1	0	1
GO:0008535	respiratory chain complex IV assembly	2	2	1	0	1	2	1
GO:0008553	hydrogen-exporting ATPase activity, phosphorylative mechanism	2	0	1	0	1	0	1
GO:0008565	protein transporter activity	31	2	1	1	1	1	1
GO:0008603	cAMP-dependent protein kinase regulator activity	3	0	1	0	1	0	1
GO:0008610	lipid biosynthetic process	5	0	1	0	1	0	1
GO:0008615	pyridoxine biosynthetic process	4	3	1	2	1	1	1
GO:0008616	queuosine biosynthetic process	4	0	1	0	1	0	1
GO:0008649	rRNA methyltransferase activity	5	1	1	0	1	1	1
GO:0008652	cellular amino acid biosynthetic process	9	0	1	0	1	0	1
GO:0008654	phospholipid biosynthetic process	6	3	1	3	1	0	1
GO:0008658	penicillin binding	9	3	1	3	1	0	1
GO:0008661	1-deoxy-D-xylulose-5-phosphate synthase activity	1	0	1	0	1	0	1
GO:0008676	3-deoxy-8-phosphooctulonate synthase activity	1	0	1	0	1	0	1
GO:0008685	2-C-methyl-D-erythritol 2,4-cyclodiphosphate synthase activity	1	0	1	0	1	0	1
GO:0008686	3,4-dihydroxy-2-butanone-4-phosphate synthase activity	1	0	1	0	1	0	1
GO:0008690	3-deoxy-manno-octulosonate cytidylyltransferase activity	1	0	1	0	1	0	1
GO:0008703	5-amino-6-(5-phosphoribosylamino)uracil reductase activity	5	2	1	1	1	1	1
GO:0008705	methionine synthase activity	1	0	1	0	1	0	1
GO:0008710	8-amino-7-oxononanoate synthase activity	1	0	1	0	1	0	1
GO:0008716	D-alanine-D-alanine ligase activity	2	0	1	0	1	0	1
GO:0008725	DNA-3-methyladenine glycosylase I activity	1	0	1	0	1	0	1
GO:0008734	L-aspartate oxidase activity	1	1	1	1	1	0	1
GO:0008745	N-acetylmuramoyl-L-alanine amidase activity	5	0	1	0	1	0	1
GO:0008746	NAD(P) transhydrogenase activity	1	0	1	0	1	0	1
GO:0008750	NAD(P)+ transhydrogenase (AB-specific) activity	2	0	1	0	1	0	1
GO:0008757	S-adenosylmethionine-dependent methyltransferase activity	2	0	1	0	1	0	1
GO:0008759	UDP-3-O-[3-hydroxymyristoyl] N-acetylglucosamine deacetylase activity	1	1	1	1	1	0	1
GO:0008761	UDP-N-acetylglucosamine 2-epimerase activity	2	2	1	2	1	0	1
GO:0008762	UDP-N-acetylmuramate dehydrogenase activity	1	0	1	0	1	0	1
GO:0008763	UDP-N-acetylmuramate-L-alanine ligase activity	1	0	1	0	1	0	1
GO:0008764	UDP-N-acetylmuramoylalanine-D-glutamate ligase activity	1	0	1	0	1	0	1
GO:0008766	UDP-N-acetylmuramoylalanyl-D-glutamyl-2,6-diaminopimelate-D-alanyl-D-alanine ligase activity	1	0	1	0	1	0	1
GO:0008770	[acyl-carrier-protein] phosphodiesterase activity	1	0	1	0	1	0	1
GO:0008774	acetaldehyde dehydrogenase (acetylating) activity	1	0	1	0	1	0	1
GO:0008780	acyl-[acyl-carrier-protein]-UDP-N-acetylglucosamine O-acyltransferase activity	1	0	1	0	1	0	1
GO:0008784	alanine racemase activity	1	0	1	0	1	0	1
GO:0008792	arginine decarboxylase activity	1	0	1	0	1	0	1
GO:0008800	beta-lactamase activity	2	1	1	1	1	0	1
GO:0008817	cob(I)yrinic acid a,c-diamide adenosyltransferase activity	3	0	1	0	1	0	1
GO:0008818	cobalamin 5'-phosphate synthase activity	1	0	1	0	1	0	1
GO:0008824	cyanate hydratase activity	1	0	1	0	1	0	1
GO:0008825	cyclopropane-fatty-acyl-phospholipid synthase activity	1	0	1	0	1	0	1
GO:0008829	dCTP deaminase activity	1	0	1	0	1	0	1
GO:0008830	dTDP-4-dehydrorhamnose 3,5-epimerase activity	2	0	1	0	1	0	1
GO:0008831	dTDP-4-dehydrorhamnose reductase activity	2	0	1	0	1	0	1
GO:0008835	diaminohydroxyphosphoribosylaminopyrimidine deaminase activity	1	1	1	0	1	1	1
GO:0008836	diaminopimelate decarboxylase activity	1	0	1	0	1	0	1
GO:0008837	diaminopimelate epimerase activity	1	1	1	1	1	0	1
GO:0008839	dihydrodipicolinate reductase activity	1	0	1	0	1	0	1
GO:0008840	dihydrodipicolinate synthase activity	1	0	1	0	1	0	1
GO:0008855	exodeoxyribonuclease VII activity	2	1	1	1	1	0	1
GO:0008861	formate C-acetyltransferase activity	1	1	1	0	1	1	1
GO:0008863	formate dehydrogenase activity	1	0	1	0	1	0	1
GO:0008864	formyltetrahydrofolate deformylase activity	1	0	1	0	1	0	1
GO:0008878	glucose-1-phosphate adenylyltransferase activity	2	0	1	0	1	0	1
GO:0008879	glucose-1-phosphate thymidylyltransferase activity	1	0	1	0	1	0	1
GO:0008881	glutamate racemase activity	1	0	1	0	1	0	1
GO:0008883	glutamyl-tRNA reductase activity	1	0	1	0	1	0	1
GO:0008889	glycerophosphodiester phosphodiesterase activity	3	0	1	0	1	0	1
GO:0008891	glycolate oxidase activity	1	0	1	0	1	0	1
GO:0008897	holo-[acyl-carrier-protein] synthase activity	3	0	1	0	1	0	1
GO:0008898	homocysteine S-methyltransferase activity	2	1	1	1	1	0	1
GO:0008901	ferredoxin hydrogenase activity	1	0	1	0	1	0	1
GO:0008909	isochorismate synthase activity	2	0	1	0	1	0	1
GO:0008914	leucyltransferase activity	1	0	1	0	1	0	1
GO:0008915	lipid-A-disaccharide synthase activity	1	0	1	0	1	0	1
GO:0008929	methylglyoxal synthase activity	1	0	1	0	1	0	1
GO:0008935	naphthoate synthase activity	1	0	1	0	1	0	1
GO:0008937	ferredoxin reductase activity	2	1	1	1	1	0	1
GO:0008939	nicotinate-nucleotide-dimethylbenzimidazole phosphoribosyltransferase activity	1	0	1	0	1	0	1
GO:0008942	nitrite reductase [NAD(P)+] activity	2	0	1	0	1	0	1
GO:0008943	glyceraldehyde-3-phosphate dehydrogenase activity	2	0	1	0	1	0	1
GO:0008963	phospho-N-acetylmuramoyl-pentapeptide-transferase activity	3	2	1	2	1	0	1
GO:0008964	phosphoenolpyruvate carboxylase activity	1	0	1	0	1	0	1
GO:0008966	phosphoglucosamine mutase activity	1	0	1	0	1	0	1
GO:0008967	phosphoglycolate phosphatase activity	8	0	1	0	1	0	1
GO:0008969	phosphohistidine phosphatase activity	1	0	1	0	1	0	1
GO:0008972	phosphomethylpyrimidine kinase activity	1	0	1	0	1	0	1
GO:0008974	phosphoribulokinase activity	1	0	1	0	1	0	1
GO:0008976	polyphosphate kinase activity	1	0	1	0	1	0	1
GO:0008982	protein-N(PI)-phosphohistidine-sugar phosphotransferase activity	1	0	1	0	1	0	1
GO:0008984	protein-glutamate methylesterase activity	1	0	1	0	1	0	1
GO:0008986	pyruvate, water dikinase activity	3	0	1	0	1	0	1
GO:0008987	quinolinate synthetase A activity	1	0	1	0	1	0	1
GO:0009001	serine O-acetyltransferase activity	1	0	1	0	1	0	1
GO:0009007	site-specific DNA-methyltransferase (adenine-specific) activity	2	0	1	0	1	0	1
GO:0009011	starch synthase activity	2	0	1	0	1	0	1
GO:0009018	sucrose phosphorylase activity	1	0	1	0	1	0	1
GO:0009019	tRNA(guanine-N1-)-methyltransferase activity	1	0	1	0	1	0	1
GO:0009030	thiamin phosphate kinase activity	1	0	1	0	1	0	1
GO:0009039	urease activity	3	1	1	1	1	0	1
GO:0009041	uridylate kinase activity	1	0	1	0	1	0	1
GO:0009052	pentose-phosphate shunt, non-oxidative branch	1	0	1	0	1	0	1
GO:0009055	electron carrier activity	85	20	1	12	1	8	1
GO:0009058	biosynthetic process	117	35	1	25	1	10	1
GO:0009059	macromolecule biosynthetic process	3	0	1	0	1	0	1
GO:0009060	aerobic respiration	3	0	1	0	1	0	1
GO:0009072	aromatic amino acid family metabolic process	1	0	1	0	1	0	1
GO:0009073	aromatic amino acid family biosynthetic process	5	1	1	1	1	0	1
GO:0009081	branched chain family amino acid metabolic process	2	1	1	1	1	0	1
GO:0009082	branched chain family amino acid biosynthetic process	4	0	1	0	1	0	1
GO:0009086	methionine biosynthetic process	4	0	1	0	1	0	1
GO:0009088	threonine biosynthetic process	3	2	1	2	1	0	1
GO:0009089	lysine biosynthetic process via diaminopimelate	3	1	1	1	1	0	1
GO:0009094	L-phenylalanine biosynthetic process	1	1	1	1	1	0	1
GO:0009097	isoleucine biosynthetic process	1	0	1	0	1	0	1
GO:0009098	leucine biosynthetic process	5	0	1	0	1	0	1
GO:0009102	biotin biosynthetic process	3	1	1	1	1	0	1
GO:0009103	lipopolysaccharide biosynthetic process	13	4	1	3	1	1	1
GO:0009107	lipoate biosynthetic process	3	1	1	0	1	1	1
GO:0009113	purine base biosynthetic process	2	0	1	0	1	0	1
GO:0009116	nucleoside metabolic process	15	3	1	3	1	0	1
GO:0009152	purine ribonucleotide biosynthetic process	2	0	1	0	1	0	1
GO:0009156	ribonucleoside monophosphate biosynthetic process	1	0	1	0	1	0	1
GO:0009165	nucleotide biosynthetic process	2	0	1	0	1	0	1
GO:0009166	nucleotide catabolic process	1	0	1	0	1	0	1
GO:0009168	purine ribonucleoside monophosphate biosynthetic process	1	0	1	0	1	0	1
GO:0009186	deoxyribonucleoside diphosphate metabolic process	1	1	1	1	1	0	1
GO:0009190	cyclic nucleotide biosynthetic process	8	2	1	2	1	0	1
GO:0009225	nucleotide-sugar metabolic process	1	0	1	0	1	0	1
GO:0009228	thiamin biosynthetic process	5	1	1	0	1	1	1
GO:0009231	riboflavin biosynthetic process	8	3	1	2	1	1	1
GO:0009234	menaquinone biosynthetic process	3	0	1	0	1	0	1
GO:0009236	cobalamin biosynthetic process	24	1	1	1	1	0	1
GO:0009245	lipid A biosynthetic process	3	1	1	1	1	0	1
GO:0009249	protein lipoylation	1	0	1	0	1	0	1
GO:0009250	glucan biosynthetic process	2	0	1	0	1	0	1
GO:0009252	peptidoglycan biosynthetic process	17	3	1	3	1	0	1
GO:0009253	peptidoglycan catabolic process	7	0	1	0	1	0	1
GO:0009254	peptidoglycan turnover	2	0	1	0	1	0	1
GO:0009264	deoxyribonucleotide catabolic process	1	0	1	0	1	0	1
GO:0009273	peptidoglycan-based cell wall biogenesis	13	3	1	3	1	0	1
GO:0009274	peptidoglycan-based cell wall	5	2	1	2	1	0	1
GO:0009279	cell outer membrane	3	1	1	1	1	0	1
GO:0009291	unidirectional conjugation	5	0	1	0	1	0	1
GO:0009294	DNA mediated transformation	2	0	1	0	1	0	1
GO:0009306	protein secretion	21	1	1	1	1	0	1
GO:0009316	3-isopropylmalate dehydratase complex	1	0	1	0	1	0	1
GO:0009317	acetyl-CoA carboxylase complex	3	0	1	0	1	0	1
GO:0009318	exodeoxyribonuclease VII complex	2	1	1	1	1	0	1
GO:0009331	glycerol-3-phosphate dehydrogenase complex	3	0	1	0	1	0	1
GO:0009339	glycolate oxidase complex	1	0	1	0	1	0	1
GO:0009348	ornithine carbamoyltransferase complex	1	1	1	1	1	0	1
GO:0009349	riboflavin synthase complex	1	1	1	1	1	0	1
GO:0009358	polyphosphate kinase complex	1	0	1	0	1	0	1
GO:0009360	DNA polymerase III complex	2	1	1	0	1	1	1
GO:0009374	biotin binding	2	0	1	0	1	0	1
GO:0009378	four-way junction helicase activity	3	0	1	0	1	0	1
GO:0009379	Holliday junction helicase complex	1	0	1	0	1	0	1
GO:0009380	excinuclease repair complex	2	0	1	0	1	0	1
GO:0009381	excinuclease ABC activity	3	1	1	0	1	1	1
GO:0009396	folic acid and derivative biosynthetic process	8	2	1	2	1	0	1
GO:0009399	nitrogen fixation	1	0	1	0	1	0	1
GO:0009401	phosphoenolpyruvate-dependent sugar phosphotransferase system	1	0	1	0	1	0	1
GO:0009404	toxin metabolic process	4	1	1	0	1	1	1
GO:0009405	pathogenesis	8	1	1	0	1	1	1
GO:0009408	response to heat	1	0	1	0	1	0	1
GO:0009432	SOS response	2	1	1	0	1	1	1
GO:0009435	NAD biosynthetic process	5	3	1	3	1	0	1
GO:0009439	cyanate metabolic process	1	0	1	0	1	0	1
GO:0009451	RNA modification	13	2	1	2	1	0	1
GO:0009496	plastoquinol-plastocyanin reductase activity	2	0	1	0	1	0	1
GO:0009512	cytochrome b6f complex	3	1	1	1	1	0	1
GO:0009521	photosystem	13	1	1	0	1	1	1
GO:0009522	photosystem I	5	0	1	0	1	0	1
GO:0009523	photosystem II	7	3	1	3	1	0	1
GO:0009536	plastid	9	3	1	2	1	1	1
GO:0009538	photosystem I reaction center	4	3	1	3	1	0	1
GO:0009539	photosystem II reaction center	9	4	1	3	1	1	1
GO:0009579	thylakoid	5	0	1	0	1	0	1
GO:0009607	response to biotic stimulus	1	0	1	0	1	0	1
GO:0009654	oxygen evolving complex	7	3	1	2	1	1	1
GO:0009690	cytokinin metabolic process	1	0	1	0	1	0	1
GO:0009767	photosynthetic electron transport chain	16	1	1	0	1	1	1
GO:0009773	photosynthetic electron transport in photosystem I	1	0	1	0	1	0	1
GO:0009775	photosynthetic electron transport in cytochrome b6/f	1	0	1	0	1	0	1
GO:0009842	cyanelle	1	0	1	0	1	0	1
GO:0009847	spore germination	2	0	1	0	1	0	1
GO:0009982	pseudouridine synthase activity	6	2	1	2	1	0	1
GO:0009987	cellular process	3	0	1	0	1	0	1
GO:0010024	phytochromobilin biosynthetic process	2	0	1	0	1	0	1
GO:0010038	response to metal ion	1	0	1	0	1	0	1
GO:0010181	FMN binding	19	4	1	1	1	3	1
GO:0010277	chlorophyllide a oxygenase activity	4	1	1	0	1	1	1
GO:0015031	protein transport	4	1	1	1	1	0	1
GO:0015035	protein disulfide oxidoreductase activity	13	3	1	3	1	0	1
GO:0015074	DNA integration	56	6	1	4	1	2	1
GO:0015078	hydrogen ion transmembrane transporter activity	8	3	1	3	1	0	1
GO:0015087	cobalt ion transmembrane transporter activity	2	0	1	0	1	0	1
GO:0015093	ferrous iron transmembrane transporter activity	4	0	1	0	1	0	1
GO:0015095	magnesium ion transmembrane transporter activity	1	0	1	0	1	0	1
GO:0015098	molybdate ion transmembrane transporter activity	1	0	1	0	1	0	1
GO:0015103	inorganic anion transmembrane transporter activity	1	0	1	0	1	0	1
GO:0015109	chromate transmembrane transporter activity	1	0	1	0	1	0	1
GO:0015112	nitrate transmembrane transporter activity	2	0	1	0	1	0	1
GO:0015114	phosphate transmembrane transporter activity	4	0	1	0	1	0	1
GO:0015129	lactate transmembrane transporter activity	1	0	1	0	1	0	1
GO:0015137	citrate transmembrane transporter activity	1	0	1	0	1	0	1
GO:0015159	polysaccharide transmembrane transporter activity	3	0	1	0	1	0	1
GO:0015171	amino acid transmembrane transporter activity	1	0	1	0	1	0	1
GO:0015197	peptide transporter activity	1	0	1	0	1	0	1
GO:0015232	heme transporter activity	1	1	1	0	1	1	1
GO:0015238	drug transmembrane transporter activity	5	0	1	0	1	0	1
GO:0015297	antiporter activity	5	0	1	0	1	0	1
GO:0015299	solute:hydrogen antiporter activity	10	1	1	1	1	0	1
GO:0015321	sodium-dependent phosphate transmembrane transporter activity	1	0	1	0	1	0	1
GO:0015343	siderophore-iron transmembrane transporter activity	7	0	1	0	1	0	1
GO:0015412	molybdate transmembrane-transporting ATPase activity	1	0	1	0	1	0	1
GO:0015415	phosphate transmembrane-transporting ATPase activity	2	0	1	0	1	0	1
GO:0015416	phosphonate transmembrane-transporting ATPase activity	1	1	1	1	1	0	1
GO:0015450	P-P-bond-hydrolysis-driven protein transmembrane transporter activity	5	2	1	2	1	0	1
GO:0015501	glutamate:sodium symporter activity	1	1	1	1	1	0	1
GO:0015520	tetracycline:hydrogen antiporter activity	1	0	1	0	1	0	1
GO:0015604	phosphonate transmembrane transporter activity	1	0	1	0	1	0	1
GO:0015627	type II protein secretion system complex	8	1	1	1	1	0	1
GO:0015628	protein secretion by the type II secretion system	8	1	1	1	1	0	1
GO:0015643	toxin binding	1	0	1	0	1	0	1
GO:0015662	ATPase activity, coupled to transmembrane movement of ions, phosphorylative mechanism	5	0	1	0	1	0	1
GO:0015667	site-specific DNA-methyltransferase (cytosine-N4-specific) activity	2	0	1	0	1	0	1
GO:0015671	oxygen transport	3	2	1	0	1	2	1
GO:0015672	monovalent inorganic cation transport	1	1	1	0	1	1	1
GO:0015684	ferrous iron transport	4	0	1	0	1	0	1
GO:0015689	molybdate ion transport	2	0	1	0	1	0	1
GO:0015693	magnesium ion transport	1	0	1	0	1	0	1
GO:0015698	inorganic anion transport	1	0	1	0	1	0	1
GO:0015703	chromate transport	1	0	1	0	1	0	1
GO:0015706	nitrate transport	2	0	1	0	1	0	1
GO:0015716	phosphonate transport	2	1	1	1	1	0	1
GO:0015727	lactate transport	1	0	1	0	1	0	1
GO:0015746	citrate transport	1	0	1	0	1	0	1
GO:0015774	polysaccharide transport	3	0	1	0	1	0	1
GO:0015797	mannitol transport	4	0	1	0	1	0	1
GO:0015813	L-glutamate transport	1	1	1	1	1	0	1
GO:0015833	peptide transport	3	0	1	0	1	0	1
GO:0015886	heme transport	1	1	1	0	1	1	1
GO:0015891	siderophore transport	7	0	1	0	1	0	1
GO:0015904	tetracycline transport	1	0	1	0	1	0	1
GO:0015923	mannosidase activity	1	1	1	1	1	0	1
GO:0015930	glutamate synthase activity	2	1	1	0	1	1	1
GO:0015937	coenzyme A biosynthetic process	4	1	1	1	1	0	1
GO:0015940	pantothenate biosynthetic process	2	0	1	0	1	0	1
GO:0015941	pantothenate catabolic process	1	0	1	0	1	0	1
GO:0015969	guanosine tetraphosphate metabolic process	1	1	1	1	1	0	1
GO:0015976	carbon utilization	4	0	1	0	1	0	1
GO:0015977	carbon utilization by fixation of carbon dioxide	5	1	1	1	1	0	1
GO:0015979	photosynthesis	59	19	1	15	1	4	1
GO:0015986	ATP synthesis coupled proton transport	17	3	1	3	1	0	1
GO:0015992	proton transport	6	1	1	0	1	1	1
GO:0015995	chlorophyll biosynthetic process	14	5	1	2	1	3	1
GO:0016020	membrane	414	64	1	31	1	33	1
GO:0016021	integral to membrane	167	28	1	19	1	9	1
GO:0016023	cytoplasmic membrane-bounded vesicle	1	0	1	0	1	0	1
GO:0016042	lipid catabolic process	1	1	1	0	1	1	1
GO:0016051	carbohydrate biosynthetic process	3	2	1	0	1	2	1
GO:0016070	RNA metabolic process	3	0	1	0	1	0	1
GO:0016075	rRNA catabolic process	1	1	1	1	1	0	1
GO:0016114	terpenoid biosynthetic process	4	0	1	0	1	0	1
GO:0016117	carotenoid biosynthetic process	5	1	1	1	1	0	1
GO:0016149	translation release factor activity, codon specific	3	2	1	2	1	0	1
GO:0016151	nickel ion binding	13	3	1	2	1	1	1
GO:0016157	sucrose synthase activity	1	0	1	0	1	0	1
GO:0016168	chlorophyll binding	13	1	1	0	1	1	1
GO:0016208	AMP binding	1	0	1	0	1	0	1
GO:0016209	antioxidant activity	12	2	1	1	1	1	1
GO:0016226	iron-sulfur cluster assembly	6	4	1	1	1	3	1
GO:0016298	lipase activity	1	0	1	0	1	0	1
GO:0016301	kinase activity	10	1	1	1	1	0	1
GO:0016310	phosphorylation	94	9	1	4	1	5	1
GO:0016311	dephosphorylation	2	0	1	0	1	0	1
GO:0016407	acetyltransferase activity	1	0	1	0	1	0	1
GO:0016410	N-acyltransferase activity	1	0	1	0	1	0	1
GO:0016415	octanoyltransferase activity	1	0	1	0	1	0	1
GO:0016433	rRNA (adenine) methyltransferase activity	1	0	1	0	1	0	1
GO:0016469	proton-transporting two-sector ATPase complex	4	0	1	0	1	0	1
GO:0016481	negative regulation of transcription	4	0	1	0	1	0	1
GO:0016491	oxidoreductase activity	249	54	1	30	1	24	1
GO:0016539	intein-mediated protein splicing	2	0	1	0	1	0	1
GO:0016563	transcription activator activity	1	0	1	0	1	0	1
GO:0016564	transcription repressor activity	2	0	1	0	1	0	1
GO:0016566	specific transcriptional repressor activity	2	0	1	0	1	0	1
GO:0016597	amino acid binding	9	4	1	4	1	0	1
GO:0016614	oxidoreductase activity, acting on CH-OH group of donors	5	1	1	1	1	0	1
GO:0016616	oxidoreductase activity, acting on the CH-OH group of donors, NAD or NADP as acceptor	11	2	1	1	1	1	1
GO:0016620	oxidoreductase activity, acting on the aldehyde or oxo group of donors, NAD or NADP as acceptor	2	0	1	0	1	0	1
GO:0016624	oxidoreductase activity, acting on the aldehyde or oxo group of donors, disulfide as acceptor	1	0	1	0	1	0	1
GO:0016627	oxidoreductase activity, acting on the CH-CH group of donors	6	2	1	1	1	1	1
GO:0016630	protochlorophyllide reductase activity	1	1	1	1	1	0	1
GO:0016636	oxidoreductase activity, acting on the CH-CH group of donors, iron-sulfur protein as acceptor	2	0	1	0	1	0	1
GO:0016638	oxidoreductase activity, acting on the CH-NH2 group of donors	1	1	1	0	1	1	1
GO:0016639	oxidoreductase activity, acting on the CH-NH2 group of donors, NAD or NADP as acceptor	2	0	1	0	1	0	1
GO:0016651	oxidoreductase activity, acting on NADH or NADPH	8	1	1	1	1	0	1
GO:0016655	oxidoreductase activity, acting on NADH or NADPH, quinone or similar compound as acceptor	4	1	1	0	1	1	1
GO:0016671	oxidoreductase activity, acting on sulfur group of donors, disulfide as acceptor	2	0	1	0	1	0	1
GO:0016679	oxidoreductase activity, acting on diphenols and related substances as donors	3	0	1	0	1	0	1
GO:0016702	oxidoreductase activity, acting on single donors with incorporation of molecular oxygen, incorporation of two atoms of oxygen	6	0	1	0	1	0	1
GO:0016705	oxidoreductase activity, acting on paired donors, with incorporation or reduction of molecular oxygen	7	2	1	2	1	0	1
GO:0016709	oxidoreductase activity, acting on paired donors, with incorporation or reduction of molecular oxygen, NADH or NADPH as one donor, and incorporation of one atom of oxygen	1	0	1	0	1	0	1
GO:0016719	carotene 7,8-desaturase activity	1	0	1	0	1	0	1
GO:0016730	oxidoreductase activity, acting on iron-sulfur proteins as donors	3	1	1	0	1	1	1
GO:0016740	transferase activity	43	15	1	10	1	5	1
GO:0016742	hydroxymethyl-, formyl- and related transferase activity	4	0	1	0	1	0	1
GO:0016743	carboxyl- or carbamoyltransferase activity	2	1	1	1	1	0	1
GO:0016747	transferase activity, transferring acyl groups other than amino-acyl groups	12	3	1	2	1	1	1
GO:0016757	transferase activity, transferring glycosyl groups	3	1	1	1	1	0	1
GO:0016758	transferase activity, transferring hexosyl groups	9	1	1	1	1	0	1
GO:0016759	cellulose synthase activity	3	1	1	1	1	0	1
GO:0016763	transferase activity, transferring pentosyl groups	8	3	1	2	1	1	1
GO:0016765	transferase activity, transferring alkyl or aryl other than methyl) groups	5	1	1	1	1	0	1
GO:0016769	transferase activity, transferring nitrogenous groups	10	2	1	2	1	0	1
GO:0016772	transferase activity, transferring phosphorus-containing groups	95	9	1	3	1	6	1
GO:0016773	phosphotransferase activity, alcohol group as acceptor	5	0	1	0	1	0	1
GO:0016774	phosphotransferase activity, carboxyl group as acceptor	1	0	1	0	1	0	1
GO:0016776	phosphotransferase activity, phosphate group as acceptor	1	0	1	0	1	0	1
GO:0016779	nucleotidyltransferase activity	15	4	1	3	1	1	1
GO:0016780	phosphotransferase activity, for other substituted phosphate groups	3	1	1	1	1	0	1
GO:0016783	sulfurtransferase activity	1	1	1	1	1	0	1
GO:0016786	selenotransferase activity	1	1	1	1	1	0	1
GO:0016787	hydrolase activity	84	9	1	3	1	6	1
GO:0016788	hydrolase activity, acting on ester bonds	19	3	1	3	1	0	1
GO:0016791	phosphatase activity	3	0	1	0	1	0	1
GO:0016798	hydrolase activity, acting on glycosyl bonds	2	2	1	1	1	1	1
GO:0016799	hydrolase activity, hydrolyzing N-glycosyl compounds	3	0	1	0	1	0	1
GO:0016805	dipeptidase activity	2	0	1	0	1	0	1
GO:0016810	hydrolase activity, acting on carbon-nitrogen (but not peptide) bonds	17	1	1	1	1	0	1
GO:0016811	hydrolase activity, acting on carbon-nitrogen (but not peptide) bonds, in linear amides	2	0	1	0	1	0	1
GO:0016812	hydrolase activity, acting on carbon-nitrogen (but not peptide) bonds, in cyclic amides	2	0	1	0	1	0	1
GO:0016813	hydrolase activity, acting on carbon-nitrogen (but not peptide) bonds, in linear amidines	3	2	1	1	1	1	1
GO:0016818	hydrolase activity, acting on acid anhydrides, in phosphorus-containing anhydrides	1	0	1	0	1	0	1
GO:0016820	hydrolase activity, acting on acid anhydrides, catalyzing transmembrane movement of substances	11	1	1	0	1	1	1
GO:0016829	lyase activity	5	0	1	0	1	0	1
GO:0016831	carboxy-lyase activity	2	0	1	0	1	0	1
GO:0016832	aldehyde-lyase activity	2	1	1	1	1	0	1
GO:0016833	oxo-acid-lyase activity	2	1	1	1	1	0	1
GO:0016835	carbon-oxygen lyase activity	1	0	1	0	1	0	1
GO:0016836	hydro-lyase activity	4	0	1	0	1	0	1
GO:0016838	carbon-oxygen lyase activity, acting on phosphates	1	0	1	0	1	0	1
GO:0016844	strictosidine synthase activity	1	0	1	0	1	0	1
GO:0016846	carbon-sulfur lyase activity	2	1	1	1	1	0	1
GO:0016847	1-aminocyclopropane-1-carboxylate synthase activity	2	0	1	0	1	0	1
GO:0016849	phosphorus-oxygen lyase activity	8	2	1	2	1	0	1
GO:0016851	magnesium chelatase activity	5	2	1	1	1	1	1
GO:0016853	isomerase activity	7	0	1	0	1	0	1
GO:0016855	racemase and epimerase activity, acting on amino acids and derivatives	1	0	1	0	1	0	1
GO:0016857	racemase and epimerase activity, acting on carbohydrates and derivatives	1	0	1	0	1	0	1
GO:0016866	intramolecular transferase activity	3	0	1	0	1	0	1
GO:0016868	intramolecular transferase activity, phosphotransferases	5	1	1	0	1	1	1
GO:0016874	ligase activity	15	1	1	1	1	0	1
GO:0016876	ligase activity, forming aminoacyl-tRNA and related compounds	3	0	1	0	1	0	1
GO:0016878	acid-thiol ligase activity	1	0	1	0	1	0	1
GO:0016879	ligase activity, forming carbon-nitrogen bonds	2	2	1	2	1	0	1
GO:0016881	acid-amino acid ligase activity	1	0	1	0	1	0	1
GO:0016884	carbon-nitrogen ligase activity, with glutamine as amido-N-donor	3	0	1	0	1	0	1
GO:0016887	ATPase activity	82	20	1	13	1	7	1
GO:0016888	endodeoxyribonuclease activity, producing 5'-phosphomonoesters	1	1	1	1	1	0	1
GO:0016891	endoribonuclease activity, producing 5'-phosphomonoesters	1	0	1	0	1	0	1
GO:0016903	oxidoreductase activity, acting on the aldehyde or oxo group of donors	1	0	1	0	1	0	1
GO:0016960	class II ribonucleotide reductase activity	1	0	1	0	1	0	1
GO:0016984	ribulose-bisphosphate carboxylase activity	5	1	1	1	1	0	1
GO:0016987	sigma factor activity	38	5	1	2	1	3	1
GO:0016992	lipoate synthase activity	2	1	1	0	1	1	1
GO:0016993	precorrin-8X methylmutase activity	1	0	1	0	1	0	1
GO:0016994	precorrin-6A reductase activity	1	0	1	0	1	0	1
GO:0016998	cell wall macromolecule catabolic process	4	0	1	0	1	0	1
GO:0017000	antibiotic biosynthetic process	5	1	1	0	1	1	1
GO:0017001	antibiotic catabolic process	2	1	1	1	1	0	1
GO:0017004	cytochrome complex assembly	3	1	1	0	1	1	1
GO:0017038	protein import	1	1	1	0	1	1	1
GO:0017057	6-phosphogluconolactonase activity	1	0	1	0	1	0	1
GO:0017111	nucleoside-triphosphatase activity	152	33	1	19	1	14	1
GO:0017150	tRNA dihydrouridine synthase activity	2	1	1	1	1	0	1
GO:0017172	cysteine dioxygenase activity	2	2	1	2	1	0	1
GO:0018106	peptidyl-histidine phosphorylation	91	8	1	3	1	5	1
GO:0018193	peptidyl-amino acid modification	3	2	1	0	1	2	1
GO:0018298	protein-chromophore linkage	14	3	1	1	1	2	1
GO:0018307	enzyme active site formation	1	0	1	0	1	0	1
GO:0018339	peptidyl-L-beta-methylthioaspartic acid biosynthetic process from peptidyl-aspartic acid	1	0	1	0	1	0	1
GO:0018580	2-nitropropane dioxygenase activity	1	0	1	0	1	0	1
GO:0018738	S-formylglutathione hydrolase activity	1	0	1	0	1	0	1
GO:0018822	nitrile hydratase activity	1	0	1	0	1	0	1
GO:0019008	molybdopterin synthase complex	1	0	1	0	1	0	1
GO:0019104	DNA N-glycosylase activity	1	0	1	0	1	0	1
GO:0019134	glucosamine-1-phosphate N-acetyltransferase activity	1	0	1	0	1	0	1
GO:0019139	cytokinin dehydrogenase activity	1	0	1	0	1	0	1
GO:0019143	3-deoxy-manno-octulosonate-8-phosphatase activity	1	0	1	0	1	0	1
GO:0019201	nucleotide kinase activity	1	0	1	0	1	0	1
GO:0019205	nucleobase, nucleoside, nucleotide kinase activity	2	0	1	0	1	0	1
GO:0019239	deaminase activity	1	0	1	0	1	0	1
GO:0019242	methylglyoxal biosynthetic process	1	0	1	0	1	0	1
GO:0019277	UDP-N-acetylgalactosamine biosynthetic process	2	1	1	1	1	0	1
GO:0019288	isopentenyl diphosphate biosynthetic process, mevalonate-independent pathway	1	0	1	0	1	0	1
GO:0019295	coenzyme M biosynthetic process	3	0	1	0	1	0	1
GO:0019344	cysteine biosynthetic process	2	1	1	1	1	0	1
GO:0019363	pyridine nucleotide biosynthetic process	2	1	1	1	1	0	1
GO:0019379	sulfate assimilation, phosphoadenylyl sulfate reduction by phosphoadenylyl-sulfate reductase thioredoxin)	2	1	1	1	1	0	1
GO:0019430	removal of superoxide radicals	1	0	1	0	1	0	1
GO:0019478	D-amino acid catabolic process	1	1	1	1	1	0	1
GO:0019538	protein metabolic process	8	1	1	0	1	1	1
GO:0019627	urea metabolic process	3	0	1	0	1	0	1
GO:0019673	GDP-mannose metabolic process	1	0	1	0	1	0	1
GO:0019684	photosynthesis, light reaction	23	6	1	1	1	5	1
GO:0019685	photosynthesis, dark reaction	3	1	1	0	1	1	1
GO:0019746	hopanoid biosynthetic process	1	0	1	0	1	0	1
GO:0019752	carboxylic acid metabolic process	3	0	1	0	1	0	1
GO:0019825	oxygen binding	3	2	1	0	1	2	1
GO:0019836	hemolysis by symbiont of host erythrocytes	1	0	1	0	1	0	1
GO:0019843	rRNA binding	5	1	1	1	1	0	1
GO:0019856	pyrimidine base biosynthetic process	1	0	1	0	1	0	1
GO:0019867	outer membrane	7	0	1	0	1	0	1
GO:0019877	diaminopimelate biosynthetic process	1	0	1	0	1	0	1
GO:0019898	extrinsic to membrane	6	3	1	2	1	1	1
GO:0020037	heme binding	41	14	1	6	1	8	1
GO:0022900	electron transport chain	11	4	1	1	1	3	1
GO:0022904	respiratory electron transport chain	6	1	1	0	1	1	1
GO:0030001	metal ion transport	9	1	1	0	1	1	1
GO:0030060	L-malate dehydrogenase activity	1	0	1	0	1	0	1
GO:0030089	phycobilisome	20	6	1	5	1	1	1
GO:0030094	plasma membrane-derived photosystem I	1	1	1	1	1	0	1
GO:0030096	plasma membrane-derived thylakoid photosystem II	2	0	1	0	1	0	1
GO:0030145	manganese ion binding	9	2	1	2	1	0	1
GO:0030150	protein import into mitochondrial matrix	2	0	1	0	1	0	1
GO:0030151	molybdenum ion binding	6	1	1	0	1	1	1
GO:0030153	bacteriocin immunity	1	0	1	0	1	0	1
GO:0030170	pyridoxal phosphate binding	45	12	1	10	1	2	1
GO:0030176	integral to endoplasmic reticulum membrane	3	2	1	0	1	2	1
GO:0030234	enzyme regulator activity	8	3	1	1	1	2	1
GO:0030245	cellulose catabolic process	1	0	1	0	1	0	1
GO:0030246	carbohydrate binding	8	1	1	1	1	0	1
GO:0030253	protein secretion by the type I secretion system	2	0	1	0	1	0	1
GO:0030256	type I protein secretion system complex	2	0	1	0	1	0	1
GO:0030259	lipid glycosylation	8	0	1	0	1	0	1
GO:0030272	5-formyltetrahydrofolate cyclo-ligase activity	1	0	1	0	1	0	1
GO:0030288	outer membrane-bounded periplasmic space	10	2	1	2	1	0	1
GO:0030435	sporulation resulting in formation of a cellular spore	3	2	1	1	1	1	1
GO:0030494	bacteriochlorophyll biosynthetic process	1	0	1	0	1	0	1
GO:0030528	transcription regulator activity	20	2	1	0	1	2	1
GO:0030529	ribonucleoprotein complex	1	1	1	1	1	0	1
GO:0030604	1-deoxy-D-xylulose-5-phosphate reductoisomerase activity	1	0	1	0	1	0	1
GO:0030955	potassium ion binding	3	0	1	0	1	0	1
GO:0030976	thiamin pyrophosphate binding	5	1	1	0	1	1	1
GO:0030983	mismatched DNA binding	3	1	1	0	1	1	1
GO:0031012	extracellular matrix	2	0	1	0	1	0	1
GO:0031071	cysteine desulfurase activity	1	1	1	0	1	1	1
GO:0031072	heat shock protein binding	16	3	1	1	1	2	1
GO:0031177	phosphopantetheine binding	4	1	1	0	1	1	1
GO:0031224	intrinsic to membrane	8	1	1	1	1	0	1
GO:0031361	integral to thylakoid membrane	1	0	1	0	1	0	1
GO:0031418	L-ascorbic acid binding	5	1	1	1	1	0	1
GO:0031419	cobalamin binding	4	0	1	0	1	0	1
GO:0031554	regulation of transcription termination	1	0	1	0	1	0	1
GO:0032259	methylation	8	0	1	0	1	0	1
GO:0032324	molybdopterin cofactor biosynthetic process	1	0	1	0	1	0	1
GO:0032549	ribonucleoside binding	1	0	1	0	1	0	1
GO:0032776	DNA methylation on cytosine	2	0	1	0	1	0	1
GO:0032955	regulation of barrier septum formation	1	1	1	1	1	0	1
GO:0032968	positive regulation of RNA elongation from RNA polymerase II promoter	1	0	1	0	1	0	1
GO:0033014	tetrapyrrole biosynthetic process	7	1	1	1	1	0	1
GO:0033177	proton-transporting two-sector ATPase complex, proton-transporting domain	2	1	1	1	1	0	1
GO:0033178	proton-transporting two-sector ATPase complex, catalytic domain	4	0	1	0	1	0	1
GO:0033539	fatty acid beta-oxidation using acyl-CoA dehydrogenase	1	0	1	0	1	0	1
GO:0033862	UMP kinase activity	1	0	1	0	1	0	1
GO:0042128	nitrate assimilation	2	0	1	0	1	0	1
GO:0042158	lipoprotein biosynthetic process	2	0	1	0	1	0	1
GO:0042242	cobyrinic acid a,c-diamide synthase activity	1	0	1	0	1	0	1
GO:0042254	ribosome biogenesis	1	0	1	0	1	0	1
GO:0042286	glutamate-1-semialdehyde 2,1-aminomutase activity	1	1	1	1	1	0	1
GO:0042301	phosphate binding	1	0	1	0	1	0	1
GO:0042450	arginine biosynthetic process via ornithine	1	0	1	0	1	0	1
GO:0042549	photosystem II stabilization	6	4	1	3	1	1	1
GO:0042578	phosphoric ester hydrolase activity	2	0	1	0	1	0	1
GO:0042586	peptide deformylase activity	2	0	1	0	1	0	1
GO:0042626	ATPase activity, coupled to transmembrane movement of substances	22	3	1	2	1	1	1
GO:0042651	thylakoid membrane	8	0	1	0	1	0	1
GO:0042742	defense response to bacterium	1	0	1	0	1	0	1
GO:0042752	regulation of circadian rhythm	1	1	1	1	1	0	1
GO:0042773	ATP synthesis coupled electron transport	12	4	1	3	1	1	1
GO:0042779	tRNA 3'-trailer cleavage	1	0	1	0	1	0	1
GO:0042803	protein homodimerization activity	2	0	1	0	1	0	1
GO:0043022	ribosome binding	1	1	1	1	1	0	1
GO:0043039	tRNA aminoacylation	3	0	1	0	1	0	1
GO:0043140	ATP-dependent 3'-5' DNA helicase activity	1	0	1	0	1	0	1
GO:0043169	cation binding	12	1	1	0	1	1	1
GO:0043190	(ATP-binding cassette ABC) transporter complex	3	1	1	0	1	1	1
GO:0043231	intracellular membrane-bounded organelle	1	0	1	0	1	0	1
GO:0043234	protein complex	1	0	1	0	1	0	1
GO:0043365	[formate-C-acetyltransferase]-activating enzyme activity	3	0	1	0	1	0	1
GO:0043565	sequence-specific DNA binding	77	13	1	9	1	4	1
GO:0043752	adenosylcobinamide kinase activity	1	0	1	0	1	0	1
GO:0043753	adenosylcobinamide-phosphate guanylyltransferase activity	1	0	1	0	1	0	1
GO:0043787	chlorophyll synthase activity	1	0	1	0	1	0	1
GO:0044237	cellular metabolic process	27	6	1	4	1	2	1
GO:0044238	primary metabolic process	1	0	1	0	1	0	1
GO:0044249	cellular biosynthetic process	2	1	1	1	1	0	1
GO:0044262	cellular carbohydrate metabolic process	4	1	1	0	1	1	1
GO:0044267	cellular protein metabolic process	3	2	1	0	1	2	1
GO:0045005	maintenance of fidelity during DNA-dependent DNA replication	1	1	1	0	1	1	1
GO:0045087	innate immune response	8	1	1	1	1	0	1
GO:0045152	antisigma factor binding	5	2	1	2	1	0	1
GO:0045158	electron transporter, transferring electrons within cytochrome b6/f complex of photosystem II activity	1	0	1	0	1	0	1
GO:0045226	extracellular polysaccharide biosynthetic process	3	0	1	0	1	0	1
GO:0045227	capsule polysaccharide biosynthetic process	6	3	1	1	1	2	1
GO:0045239	tricarboxylic acid cycle enzyme complex	1	0	1	0	1	0	1
GO:0045261	proton-transporting ATP synthase complex, catalytic core F (1)	9	0	1	0	1	0	1
GO:0045263	proton-transporting ATP synthase complex, coupling factor F(o)	8	3	1	3	1	0	1
GO:0045449	regulation of transcription	81	11	1	6	1	5	1
GO:0045454	cell redox homeostasis	33	7	1	5	1	2	1
GO:0045550	geranylgeranyl reductase activity	1	1	1	1	1	0	1
GO:0045941	positive regulation of transcription	1	0	1	0	1	0	1
GO:0046025	precorrin-6Y C5,15-methyltransferase (decarboxylating) activity	1	0	1	0	1	0	1
GO:0046026	precorrin-4 C11-methyltransferase activity	1	0	1	0	1	0	1
GO:0046034	ATP metabolic process	4	0	1	0	1	0	1
GO:0046080	dUTP metabolic process	2	0	1	0	1	0	1
GO:0046148	pigment biosynthetic process	2	1	1	0	1	1	1
GO:0046168	glycerol-3-phosphate catabolic process	1	0	1	0	1	0	1
GO:0046348	amino sugar catabolic process	1	0	1	0	1	0	1
GO:0046353	aminoglycoside 3-N-acetyltransferase activity	4	0	1	0	1	0	1
GO:0046406	magnesium protoporphyrin IX methyltransferase activity	1	0	1	0	1	0	1
GO:0046417	chorismate metabolic process	1	1	1	1	1	0	1
GO:0046429	4-hydroxy-3-methylbut-2-en-1-yl diphosphate synthase activity	1	0	1	0	1	0	1
GO:0046439	L-cysteine metabolic process	2	2	1	2	1	0	1
GO:0046654	tetrahydrofolate biosynthetic process	3	0	1	0	1	0	1
GO:0046677	response to antibiotic	10	2	1	2	1	0	1
GO:0046857	oxidoreductase activity, acting on other nitrogenous compounds as donors, with NAD or NADP as acceptor	1	0	1	0	1	0	1
GO:0046872	metal ion binding	51	5	1	2	1	3	1
GO:0046873	metal ion transmembrane transporter activity	5	0	1	0	1	0	1
GO:0046912	transferase activity, transferring acyl groups, acyl groups converted into alkyl on transfer	4	1	1	0	1	1	1
GO:0046914	transition metal ion binding	16	6	1	3	1	3	1
GO:0046933	hydrogen ion transporting ATP synthase activity, rotational mechanism	9	0	1	0	1	0	1
GO:0046961	proton-transporting ATPase activity, rotational mechanism	8	0	1	0	1	0	1
GO:0046983	protein dimerization activity	8	1	1	1	1	0	1
GO:0047151	methylenetetrahydrofolate-tRNA-(uracil-5-)-methyltransferase (FADH2-oxidizing) activity	1	0	1	0	1	0	1
GO:0048034	heme O biosynthetic process	1	0	1	0	1	0	1
GO:0048037	cofactor binding	12	3	1	1	1	2	1
GO:0048038	quinone binding	4	0	1	0	1	0	1
GO:0048500	signal recognition particle	1	0	1	0	1	0	1
GO:0048511	rhythmic process	3	1	1	1	1	0	1
GO:0048529	magnesium-protoporphyrin IX monomethyl ester (oxidative) cyclase activity	2	0	1	0	1	0	1
GO:0050307	sucrose-phosphatase activity	1	0	1	0	1	0	1
GO:0050311	sulfite reductase (ferredoxin) activity	1	0	1	0	1	0	1
GO:0050380	undecaprenyl-diphosphatase activity	1	0	1	0	1	0	1
GO:0050511	undecaprenyldiphospho-muramoylpentapeptide beta-N-acetylglucosaminyltransferase activity	1	0	1	0	1	0	1
GO:0050515	4-(cytidine 5'-diphospho)-2-C-methyl-D-erythritol kinase activity	1	0	1	0	1	0	1
GO:0050531	mannosyl-3-phosphoglycerate phosphatase activity	1	0	1	0	1	0	1
GO:0050532	2-phosphosulfolactate phosphatase activity	3	0	1	0	1	0	1
GO:0050570	4-hydroxythreonine-4-phosphate dehydrogenase activity	1	1	1	1	1	0	1
GO:0050660	FAD binding	41	8	1	5	1	3	1
GO:0050661	NADP or NADPH binding	17	4	1	2	1	2	1
GO:0050662	coenzyme binding	30	7	1	5	1	2	1
GO:0050797	thymidylate synthase (FAD) activity	1	0	1	0	1	0	1
GO:0050821	protein stabilization	1	0	1	0	1	0	1
GO:0050897	cobalt ion binding	2	0	1	0	1	0	1
GO:0051082	unfolded protein binding	13	4	1	1	1	3	1
GO:0051087	chaperone binding	2	0	1	0	1	0	1
GO:0051186	cofactor metabolic process	1	0	1	0	1	0	1
GO:0051188	cofactor biosynthetic process	1	0	1	0	1	0	1
GO:0051205	protein insertion into membrane	1	0	1	0	1	0	1
GO:0051258	protein polymerization	1	0	1	0	1	0	1
GO:0051276	chromosome organization	1	0	1	0	1	0	1
GO:0051287	NAD or NADH binding	21	3	1	2	1	1	1
GO:0051301	cell division	7	2	1	2	1	0	1
GO:0051473	glucosylglycerol biosynthetic process	1	1	1	1	1	0	1
GO:0051536	iron-sulfur cluster binding	61	9	1	6	1	3	1
GO:0051537	2 iron, 2 sulfur cluster binding	24	5	1	2	1	3	1
GO:0051539	4 iron, 4 sulfur cluster binding	25	1	1	0	1	1	1
GO:0051603	proteolysis involved in cellular protein catabolic process	1	1	1	0	1	1	1
GO:0051903	S-(hydroxymethyl)glutathione dehydrogenase activity	1	0	1	0	1	0	1
GO:0055085	transmembrane transport	105	8	1	4	1	4	1
GO:0055114	oxidation reduction	316	65	1	39	1	26	1
GO:0070204	2-succinyl-5-enolpyruvyl-6-hydroxy-3-cyclohexene-1-carboxylic-acid synthase activity	1	0	1	0	1	0	1
GO:0070403	NAD binding	1	0	1	0	1	0	1
