# Supplementary material for: The Complex Transcriptional Response of Acaryochloris marina to Different Oxygen Levels
Source: G3 (Bethesda). 2016 Dec 14;7(2):517–32. doi: 10.1534/g3.116.036855 (PMC5295598; doi:10.1534/g3.116.036855)
Supplement: Supplementary file 12 [file 517TableS5.xlsx]

## Sheet: NC12
Predicted target (Gene ID)	Product (Cyanobase annotation)	Strand	Symbol	Expression Correlation with AM1_NC12	p-value	FDR	Position interaction (mRNA)	Query	Position Interaction (ncRNA)	Energy
AM1_5384	hypothetical protein	+	-	-0.999541	0.0051578	0.75978	5 -- 29	AM1_NC12	1 -- 25	-15.088
AM1_4921	universal stress protein	+	-	-0.99893	0.0047816	0.75978	87 -- 163	AM1_NC12	154 -- 207	-15.1869
AM1_2156	phosphohistidine phosphatase SixA	+	sixA	-0.997953	0.0090324	0.84664	169 -- 199	AM1_NC12	50 -- 81	-14.3395
AM1_4732	WD repeat-containing protein	-	-	-0.995895	0.0041418	0.75978	183 -- 223	AM1_NC12	1 -- 39	-15.373
AM1_3876	pentapeptide repeat-containing protein	-	-	-0.987078	0.0013389	0.61181	182 -- 226	AM1_NC12	2 -- 38	-16.7729
AM1_0862	urea/ branched-chain amino acid ABC transporter permease	-	-	-0.98601	0.003123	0.69689	170 -- 183	AM1_NC12	27 -- 40	-15.7334
AM1_2685	hypothetical protein	+	-	-0.983759	0.0089874	0.84664	251 -- 268	AM1_NC12	161 -- 178	-14.3463
AM1_2547	hypothetical protein	-	-	-0.983565	0.0083093	0.84495	125 -- 163	AM1_NC12	1 -- 40	-14.4529
AM1_3441	hypothetical protein	+	-	-0.97377	0.003159	0.69689	194 -- 230	AM1_NC12	1 -- 41	-15.7189
AM1_3536	endo-1,4-beta-xylanase	-	-	-0.96194	0.0035996	0.74608	99 -- 121	AM1_NC12	1 -- 24	-15.553
AM1_B0100	hypothetical protein	+	-	-0.958954	0.0018053	0.61181	148 -- 190	AM1_NC12	103 -- 146	-16.413
AM1_G0062	hypothetical protein	+	-	-0.952592	0.0082518	0.84495	119 -- 143	AM1_NC12	36 -- 62	-14.4623
AM1_2122	acetyl-CoA carboxylase biotin carboxylase subunit	-	accC	-0.950773	0.0078411	0.84495	29 -- 68	AM1_NC12	1 -- 35	-14.5313
AM1_3263	hypothetical protein	-	-	-0.942146	0.0045382	0.75978	102 -- 146	AM1_NC12	1 -- 40	-15.2548
AM1_0842	hypothetical protein	-	-	-0.936073	0.0062486	0.79367	81 -- 92	AM1_NC12	1 -- 12	-14.8351
AM1_3166	lipid-A-disaccharide synthase	+	lpxB	-0.918067	0.0066929	0.79451	108 -- 149	AM1_NC12	1 -- 40	-14.7437
AM1_2936	oxidoreductase domain-containing protein	-	-	-0.898562	0.0064984	0.79451	103 -- 139	AM1_NC12	1 -- 40	-14.783
AM1_1778	hypothetical protein	-	-	-0.888582	0.0003127	0.3755	14 -- 43	AM1_NC12	90 -- 114	-18.4224
AM1_3203	hypothetical protein	+	-	-0.88319	0.0067747	0.79451	252 -- 272	AM1_NC12	15 -- 37	-14.7275
AM1_5062	pentapeptide repeat-containing protein	-	-	-0.857301	0.0048195	0.75978	195 -- 229	AM1_NC12	89 -- 121	-15.1766
AM1_1952	hypothetical protein	-	-	-0.817212	0.0098673	0.86952	212 -- 240	AM1_NC12	97 -- 124	-14.2186
AM1_C0251	resolvase domain-containing protein	-	-	-0.807406	0.0061426	0.7922	186 -- 215	AM1_NC12	89 -- 116	-14.8578
AM1_3844	LuxR family transcriptional regulator	-	-	-0.80579	0.0081199	0.84495	199 -- 222	AM1_NC12	17 -- 35	-14.4841
AM1_2620	bifunctional pantoate ligase/cytidylate kinase	+	cmk	-0.798316	0.009713	0.86952	194 -- 226	AM1_NC12	161 -- 192	-14.2402
AM1_B0343	PilT domain-containing protein	-	-	-0.795739	0.0023881	0.66208	139 -- 158	AM1_NC12	89 -- 117	-16.0693
AM1_B0039	hypothetical protein	+	-	-0.779722	0.0057847	0.78065	243 -- 271	AM1_NC12	2 -- 36	-14.9372
AM1_1762	hypothetical protein	+	-	-0.761515	0.0049117	0.75978	179 -- 225	AM1_NC12	156 -- 200	-15.1519
AM1_A0333	hypothetical protein	+	-	-0.73122	0.0030086	0.69689	186 -- 233	AM1_NC12	1 -- 49	-15.7805
AM1_B0161	hypothetical protein	-	-	-0.71846	0.0081747	0.84495	245 -- 272	AM1_NC12	2 -- 31	-14.475
AM1_4468	Fe-S cluster-binding ferredoxin	+	-	-0.695568	0.0052379	0.75978	60 -- 78	AM1_NC12	21 -- 39	-15.0678
AM1_0420	hypothetical protein	-	-	-0.63231	0.0051499	0.75978	18 -- 34	AM1_NC12	189 -- 205	-15.09
AM1_B0337	hypothetical protein	+	-	-0.617947	0.0003068	0.3755	157 -- 188	AM1_NC12	153 -- 184	-18.4429
AM1_D0212	hypothetical protein	-	-	-0.589132	0.0082841	0.84495	113 -- 133	AM1_NC12	20 -- 40	-14.457
AM1_2507	hypothetical protein	-	-	-0.583542	0.0002939	0.3755	245 -- 270	AM1_NC12	1 -- 24	-18.489
AM1_A0064	hypothetical protein	-	-	-0.583542	0.0021459	0.6535	198 -- 222	AM1_NC12	17 -- 40	-16.2015
AM1_A0159	hypothetical protein	-	-	-0.583542	0.0028519	0.69689	189 -- 207	AM1_NC12	97 -- 115	-15.8478
AM1_5675	hypothetical protein	-	-	-0.516975	0.0085284	0.84495	71 -- 118	AM1_NC12	161 -- 208	-14.4176
AM1_5427	hypothetical protein	-	-	-0.5113	0.0065962	0.79451	9 -- 42	AM1_NC12	26 -- 60	-14.7631

## Sheet: NC161
Predicted target (Gene ID)	Product (Cyanobase annotation)	Strand	Symbol	Expression Correlation with AM1_NC161	p-value	FDR	Position interaction (mRNA)	Query	Position Interaction (ncRNA)	Energy
AM1_4541	tocopherol phytyltransferase	+	ubiA	-0.999994	0.0068678	0.96797	152 -- 192	AM1_NC161	71 -- 111	-16.8129
AM1_1781	ribulose bisphosphate carboxylase activase	-	-	-0.999832	0.0002556	0.30611	2 -- 67	AM1_NC161	80 -- 165	-24.6635
AM1_6385	hypothetical protein	-	-	-0.964552	0.0077391	0.96797	54 -- 81	AM1_NC161	84 -- 110	-16.544
AM1_4571	diguanylate cyclase	-	-	-0.96357	0.0097682	0.96797	242 -- 262	AM1_NC161	75 -- 94	-16.0227
AM1_2525	hypothetical protein	+	-	-0.961973	0	0	141 -- 231	AM1_NC161	1 -- 91	-74.5407
AM1_1205	WD repeat-containing protein	+	-	-0.950755	0.0044158	0.96797	138 -- 179	AM1_NC161	137 -- 176	-17.8162
AM1_0679	type I restriction-modification system subunit M	-	-	-0.950755	0.0049953	0.96797	220 -- 270	AM1_NC161	63 -- 115	-17.5346
AM1_2328	hypothetical protein	+	-	-0.946455	0.0024664	0.96797	155 -- 205	AM1_NC161	71 -- 120	-19.1619
AM1_4428	GMP synthase	+	guaA	-0.933283	0.0079105	0.96797	76 -- 109	AM1_NC161	146 -- 175	-16.4948
AM1_C0313	hypothetical protein	+	-	-0.899688	0.00095	0.66368	155 -- 245	AM1_NC161	60 -- 151	-21.4246
AM1_3206	IS4 family transposase	-	-	-0.881519	0.0013733	0.76751	1 -- 30	AM1_NC161	89 -- 115	-20.5418
AM1_5539	two-component sensor histidine kinase	-	-	-0.875049	0.0041807	0.96797	190 -- 215	AM1_NC161	78 -- 107	-17.9415
AM1_3844	LuxR family transcriptional regulator	-	-	-0.86542	0.00377	0.96797	41 -- 75	AM1_NC161	78 -- 117	-18.1789
AM1_6224	hypothetical protein	+	-	-0.855136	0.0092103	0.96797	2 -- 43	AM1_NC161	22 -- 66	-16.154
AM1_0587	surface antigen variable number	-	-	-0.798502	0.0065296	0.96797	32 -- 77	AM1_NC161	16 -- 63	-16.9269
AM1_1265	class I peptide chain release factor	-	-	-0.751377	0.0021854	0.96422	2 -- 43	AM1_NC161	75 -- 118	-19.4447
AM1_H0100	hypothetical protein	+	-	-0.735867	0.0070265	0.96797	185 -- 230	AM1_NC161	138 -- 183	-16.7614
AM1_1543	hypothetical protein	+	-	-0.726274	0	6e-05	19 -- 92	AM1_NC161	17 -- 91	-50.5571
AM1_G0091	hypothetical protein	+	-	-0.70985	0.0098619	0.96797	104 -- 173	AM1_NC161	73 -- 167	-16.0014
AM1_C0235	hypothetical protein	+	-	-0.707739	0.0007615	0.58031	236 -- 268	AM1_NC161	65 -- 95	-21.9601
AM1_D0189	Ni-Fe hydrogenase maturation protein HypF	-	hypF	-0.662215	0.0081042	0.96797	65 -- 88	AM1_NC161	69 -- 91	-16.4405
AM1_5244	hypothetical protein	-	-	-0.566831	0.003838	0.96797	245 -- 262	AM1_NC161	20 -- 37	-18.1378

## Sheet: NC254
Predicted target (Gene ID)	Product (Cyanobase annotation)	Strand	Symbol	Expression Correlation with AM1_NC254	p-value	FDR	Position interaction (mRNA)	Query	Position Interaction (ncRNA)	Energy
AM1_4538	arginyl-tRNA synthetase	-	argS	-0.999938	0.0088501	0.8335	72 -- 100	AM1_NC254	13 -- 40	-13.5708
AM1_3439	hypothetical protein	+	-	-0.997256	0.0037062	0.68426	3 -- 24	AM1_NC254	83 -- 101	-14.6535
AM1_1073	linoleoyl-CoA desaturase	-	-	-0.993359	0.0073872	0.8335	191 -- 211	AM1_NC254	12 -- 33	-13.8026
AM1_G0010	hypothetical protein	-	-	-0.992005	0.0028415	0.6118	201 -- 242	AM1_NC254	69 -- 119	-14.9675
AM1_2104	FAD dependent oxidoreductase	-	-	-0.973604	0.0020153	0.60524	127 -- 158	AM1_NC254	10 -- 43	-15.3628
AM1_2557	major facilitator superfamily transporter	-	-	-0.969287	0.0006459	0.4922	202 -- 229	AM1_NC254	86 -- 118	-16.5899
AM1_4059	bacteriophage-type DNA polymerase	-	-	-0.965296	0.0085995	0.8335	158 -- 189	AM1_NC254	12 -- 42	-13.6079
AM1_2652	riboflavin biosynthesis protein RibF	+	ribF	-0.959808	0.0049698	0.76803	260 -- 272	AM1_NC254	28 -- 40	-14.298
AM1_4115	hypothetical protein	+	-	-0.936392	0.0033889	0.68426	61 -- 75	AM1_NC254	26 -- 40	-14.7601
AM1_4517	xylulose kinase	+	xylB	-0.918086	0.0018136	0.60524	209 -- 232	AM1_NC254	18 -- 42	-15.4817
AM1_3112	hypothetical protein	-	-	-0.918086	0.0003458	0.4922	14 -- 32	AM1_NC254	12 -- 35	-17.2135
AM1_H0042	hypothetical protein	-	-	-0.907842	0.0092551	0.83486	10 -- 50	AM1_NC254	1 -- 39	-13.5128
AM1_4239	rod shape-determining protein MreB	+	-	-0.903288	0.0025281	0.6118	222 -- 244	AM1_NC254	12 -- 41	-15.1033
AM1_D0043	hypothetical protein	-	-	-0.897972	0.0013072	0.60524	262 -- 275	AM1_NC254	25 -- 38	-15.8441
AM1_0554	hypothetical protein	+	-	-0.88877	0.000575	0.4922	19 -- 48	AM1_NC254	5 -- 40	-16.7086
AM1_2600	hypothetical protein	-	-	-0.888141	0.0087108	0.8335	187 -- 220	AM1_NC254	12 -- 40	-13.5913
AM1_1191	protochlorophyllide oxidoreductase	+	por	-0.883684	0.0055822	0.79305	98 -- 127	AM1_NC254	7 -- 42	-14.1546
AM1_2942	arogenate dehydrogenase	-	tyrA	-0.881276	0.0014723	0.60524	142 -- 171	AM1_NC254	5 -- 33	-15.7137
AM1_4016	hypothetical protein	+	-	-0.865491	0.0005043	0.4922	224 -- 248	AM1_NC254	70 -- 92	-16.841
AM1_5093	leucyl/phenylalanyl-tRNA--protein transferase	+	aat	-0.865491	0.0009852	0.60524	67 -- 111	AM1_NC254	11 -- 46	-16.1488
AM1_1753	dimethyladenosine transferase	-	ksgA	-0.863903	0.0016814	0.60524	12 -- 22	AM1_NC254	107 -- 117	-15.5664
AM1_0954	hypothetical protein	-	-	-0.853194	0.0003716	0.4922	66 -- 108	AM1_NC254	68 -- 115	-17.1436
AM1_H0005	hypothetical protein	+	-	-0.839945	0.0075254	0.8335	87 -- 123	AM1_NC254	63 -- 99	-13.779
AM1_H0059	phage integrase	-	-	-0.822904	0.0037164	0.68426	26 -- 66	AM1_NC254	7 -- 41	-14.6502
AM1_C0362	anti-sigma-factor antagonist	+	-	-0.815528	0.0082656	0.8335	60 -- 99	AM1_NC254	2 -- 42	-13.6589
AM1_5036	TetR family transcriptional regulator	+	-	-0.811509	0.0085159	0.8335	127 -- 148	AM1_NC254	7 -- 27	-13.6205
AM1_3967	adenylate/guanylate cyclase	-	-	-0.808169	0.0082985	0.8335	218 -- 243	AM1_NC254	69 -- 93	-13.6538
AM1_3131	short chain dehydrogenase	-	-	-0.802319	0.002315	0.6118	199 -- 217	AM1_NC254	20 -- 40	-15.2047
AM1_B0141	hypothetical protein	-	-	-0.802319	0.0019863	0.60524	48 -- 82	AM1_NC254	12 -- 40	-15.3792
AM1_B0402	hypothetical protein	+	-	-0.802319	0.0049856	0.76803	250 -- 261	AM1_NC254	30 -- 41	-14.2941
AM1_E0067	hypothetical protein	-	-	-0.802319	0.0012587	0.60524	11 -- 25	AM1_NC254	22 -- 36	-15.8853
AM1_3350	iron ABC transporter permease	-	-	-0.802319	0.0077704	0.8335	211 -- 239	AM1_NC254	12 -- 42	-13.7381
AM1_5932	pentapeptide repeat-containing serine/threonine kinase	-	-	-0.784458	0.007693	0.8335	223 -- 253	AM1_NC254	63 -- 90	-13.7509
AM1_A0364	anti-sigma-factor antagonist	+	-	-0.775046	0.0082656	0.8335	60 -- 99	AM1_NC254	2 -- 42	-13.6589
AM1_4705	30S ribosomal protein S17	+	rpsQ	-0.768125	0.007587	0.8335	77 -- 96	AM1_NC254	18 -- 36	-13.7686
AM1_5404	acetyltransferase	+	-	-0.762124	0.0048747	0.76803	38 -- 63	AM1_NC254	19 -- 42	-14.3217
AM1_2870	acetyltransferase	+	-	-0.699811	0.0092857	0.83486	42 -- 56	AM1_NC254	26 -- 40	-13.5085
AM1_3004	tRNA pseudouridine synthase B	+	truB	-0.693679	0.002094	0.60524	143 -- 179	AM1_NC254	82 -- 115	-15.3193
AM1_2121	cytochrome c biogenesis protein	+	ccb3	-0.669147	0.0021995	0.6118	3 -- 19	AM1_NC254	30 -- 47	-15.2633
AM1_2226	hypothetical protein	+	-	-0.637217	0.0020909	0.60524	125 -- 153	AM1_NC254	5 -- 33	-15.321
AM1_2462	Mo-dependent nitrogenase-like protein	+	-	-0.590744	0.0013988	0.60524	152 -- 179	AM1_NC254	6 -- 36	-15.77
AM1_G0155	hypothetical protein	-	-	-0.589749	0.0010744	0.60524	21 -- 56	AM1_NC254	64 -- 98	-16.0562
AM1_5594	transposase	+	-	-0.533555	0.0079933	0.8335	10 -- 26	AM1_NC254	83 -- 98	-13.7019

## Sheet: NC256
Predicted target (Gene ID)	Product (Cyanobase annotation)	Strand	Symbol	Expression Correlation with AM1_NC256	p-value	FDR	Position interaction (mRNA)	Query	Position Interaction (ncRNA)	Energy
AM1_F0114	hypothetical protein	-	-	-0.995274	0.0068234	0.95964	112 -- 134	AM1_NC256	5 -- 23	-16.8281
AM1_2137	hypothetical protein	-	-	-0.974567	0.0098434	0.95964	35 -- 53	AM1_NC256	59 -- 78	-16.0464
AM1_1591	hypothetical protein	+	-	-0.934307	0.0036411	0.95964	60 -- 79	AM1_NC256	15 -- 33	-18.1742
AM1_0528	hypothetical protein	-	-	-0.906426	0.0053696	0.95964	119 -- 132	AM1_NC256	123 -- 136	-17.3406
AM1_F0166	hypothetical protein	+	-	-0.842987	0.0096277	0.95964	5 -- 43	AM1_NC256	1 -- 35	-16.0936
AM1_3176	hypothetical protein	-	-	-0.833409	0.0018396	0.95964	166 -- 228	AM1_NC256	37 -- 96	-19.6478
AM1_0748	hypothetical protein	+	-	-0.786186	0.0094345	0.95964	215 -- 260	AM1_NC256	2 -- 42	-16.1368
AM1_6254	hypothetical protein	+	-	-0.778932	0.00501	0.95964	135 -- 227	AM1_NC256	7 -- 105	-17.4891
AM1_5860	hypothetical protein	-	-	-0.739825	0.0089771	0.95964	33 -- 110	AM1_NC256	1 -- 78	-16.2427
AM1_F0113	two-component transcriptional regulator	-	-	-0.707849	0.0013418	0.95964	5 -- 25	AM1_NC256	1 -- 23	-20.3329
AM1_C0065	hypothetical protein	+	-	-0.643947	0.0073676	0.95964	112 -- 134	AM1_NC256	5 -- 23	-16.6642
AM1_3164	hypothetical protein	-	-	-0.627716	0.0072955	0.95964	144 -- 178	AM1_NC256	105 -- 143	-16.6852
AM1_0648	ATP transporter, ATP-binding region	+	-	-0.622152	0.0021874	0.95964	60 -- 118	AM1_NC256	5 -- 62	-19.273
AM1_A0074	hypothetical protein	+	-	-0.57306	0.0033074	0.95964	185 -- 234	AM1_NC256	77 -- 123	-18.381
AM1_0732	hypothetical protein	+	-	-0.523601	0.0014434	0.95964	202 -- 237	AM1_NC256	4 -- 41	-20.1742

## Sheet: NC270
Predicted target (Gene ID)	Product (Cyanobase annotation)	Strand	Symbol	Expression Correlation with AM1_NC270	p-value	FDR	Position interaction (mRNA)	Query	Position Interaction (ncRNA)	Energy
AM1_3884	hypothetical protein	+	-	-0.89609	0.008024	0.92081	257 -- 271	AM1_NC270	124 -- 138	-14.3538
AM1_C0125	IS4 family transposase	+	-	-0.856861	0.0025179	0.76161	8 -- 30	AM1_NC270	46 -- 71	-16.1913
AM1_6398	hypothetical protein	+	-	-0.841527	2.86e-05	0.11975	15 -- 42	AM1_NC270	78 -- 104	-22.6246
AM1_A0139	cytochrome b subunit of nitric oxide reductase	-	-	-0.836431	0.0072406	0.92081	197 -- 233	AM1_NC270	147 -- 181	-14.5199
AM1_5901	hypothetical protein	+	-	-0.834183	0.0088236	0.92081	57 -- 75	AM1_NC270	81 -- 100	-14.1996
AM1_0481	cytochrome b subunit of nitric oxide reductase	+	-	-0.80613	0.0040938	0.8525	197 -- 233	AM1_NC270	147 -- 181	-15.4303
AM1_6246	hypothetical protein	+	-	-0.799404	0.0017113	0.76161	28 -- 90	AM1_NC270	47 -- 109	-16.7866
AM1_2303	hypothetical protein	+	-	-0.755687	0.0005948	0.43097	147 -- 174	AM1_NC270	151 -- 178	-18.3745
AM1_3966	photosystem II 12 kDa extrinsic protein PsbU	-	psbU	-0.744206	0.007849	0.92081	127 -- 141	AM1_NC270	50 -- 63	-14.3895
AM1_6254	hypothetical protein	+	-	-0.718421	0.0064263	0.92081	157 -- 212	AM1_NC270	56 -- 104	-14.712
AM1_A0034	hypothetical protein	-	-	-0.71102	0.0018639	0.76161	222 -- 239	AM1_NC270	173 -- 191	-16.6556
AM1_A0324	hypothetical protein	-	-	-0.66165	0.002371	0.76161	80 -- 128	AM1_NC270	60 -- 106	-16.2845
AM1_5499	hypothetical protein	+	-	-0.652357	0.0043734	0.8525	170 -- 194	AM1_NC270	53 -- 80	-15.3258
AM1_6283	hypothetical protein	-	-	-0.640399	0.0087147	0.92081	202 -- 223	AM1_NC270	60 -- 81	-14.2198
AM1_5297	hypothetical protein	+	-	-0.640399	0.0094253	0.92081	22 -- 56	AM1_NC270	80 -- 114	-14.0922
AM1_F0113	two-component transcriptional regulator	-	-	-0.640399	0.0019242	0.76161	5 -- 25	AM1_NC270	50 -- 72	-16.6067
AM1_A0103	hypothetical protein	+	-	-0.640399	0.0067239	0.92081	162 -- 226	AM1_NC270	24 -- 91	-14.6392
AM1_2819	hypothetical protein	-	-	-0.640399	0.0068965	0.92081	195 -- 212	AM1_NC270	172 -- 190	-14.5984
AM1_1750	hypothetical protein	-	-	-0.633178	0.0063499	0.92081	58 -- 108	AM1_NC270	55 -- 95	-14.7312
AM1_F0185	hypothetical protein	-	-	-0.611261	0.0034037	0.82845	64 -- 89	AM1_NC270	45 -- 70	-15.7209
AM1_0973	hypothetical protein	+	-	-0.599888	0.0026293	0.76161	29 -- 53	AM1_NC270	92 -- 115	-16.1241

## Sheet: NC315
Predicted target (Gene ID)	Product (Cyanobase annotation)	Strand	Symbol	Expression Correlation with AM1_NC315	p-value	FDR	Position interaction (mRNA)	Query	Position Interaction (ncRNA)	Energy
AM1_3171	hypothetical protein	+	-	-0.996478	0.0085121	0.92866	60 -- 112	AM1_NC315	57 -- 110	-17.4248
AM1_4097	ABC transporter ATP-binding protein	-	-	-0.991179	0.0007137	0.5914	84 -- 178	AM1_NC315	24 -- 112	-21.9657
AM1_C0349	hypothetical protein	+	-	-0.986201	0.0054873	0.92866	219 -- 254	AM1_NC315	42 -- 85	-18.2537
AM1_C0140	hypothetical protein	-	-	-0.98434	0.0010672	0.66591	150 -- 207	AM1_NC315	110 -- 171	-21.2506
AM1_0678	type I restriction-modification enzyme S subunit	-	-	-0.977203	0.0035406	0.87297	35 -- 97	AM1_NC315	15 -- 74	-19.0698
AM1_2235	hypothetical protein	-	-	-0.911194	0.0060406	0.92866	57 -- 74	AM1_NC315	21 -- 40	-18.0733
AM1_5640	hypothetical protein	+	-	-0.886456	0.0098208	0.92866	74 -- 113	AM1_NC315	3 -- 42	-17.1523
AM1_1177	hypothetical protein	+	-	-0.834278	0.00229	0.711	171 -- 236	AM1_NC315	108 -- 181	-19.871
AM1_6246	hypothetical protein	+	-	-0.824217	0.0017928	0.70758	29 -- 91	AM1_NC315	18 -- 78	-20.3166
AM1_0510	peptidase S26 family protein	-	-	-0.804092	0.0065207	0.92866	61 -- 93	AM1_NC315	84 -- 114	-17.9293
AM1_0068	two-component hybrid histidine kinase sensor and regulator	+	-	-0.768862	0.0089479	0.92866	146 -- 180	AM1_NC315	23 -- 58	-17.3298
AM1_4225	hypothetical protein	+	-	-0.731028	0.0078705	0.92866	173 -- 271	AM1_NC315	92 -- 165	-17.5736
AM1_3669	superoxide dismutase Mn/Fe domain-containing protein	-	-	-0.719835	0.0091191	0.92866	153 -- 200	AM1_NC315	57 -- 103	-17.2937
AM1_6329	hypothetical protein	-	-	-0.700034	0.0070485	0.92866	82 -- 150	AM1_NC315	33 -- 97	-17.7824
AM1_1874	\peptidase C56, PfpI\""	-	-	-0.673659	0.0078308	0.92866	40 -- 100	AM1_NC315	15 -- 77	-17.5832
AM1_4989	WD repeat-containing protein	+	-	-0.672465	0.0077163	0.92866	61 -- 126	AM1_NC315	18 -- 78	-17.6111
AM1_F0113	two-component transcriptional regulator	-	-	-0.672465	0.0002424	0.33873	2 -- 49	AM1_NC315	16 -- 71	-23.8451
AM1_5763	DegT/DnrJ/EryC1/StrS aminotransferase family protein	+	-	-0.639415	0.0052574	0.92866	242 -- 275	AM1_NC315	88 -- 134	-18.3339
AM1_A0324	hypothetical protein	-	-	-0.629182	0.0031166	0.86351	17 -- 108	AM1_NC315	88 -- 168	-19.3054
AM1_0269	hypothetical protein	-	-	-0.616243	0.0086607	0.92866	106 -- 175	AM1_NC315	23 -- 80	-17.3919
AM1_5760	glutamyl-tRNA reductase	+	hemA	-0.56807	0.0086384	0.92866	172 -- 233	AM1_NC315	27 -- 84	-17.3968
AM1_F0186	hypothetical protein	+	-	-0.558548	0.0099548	0.92866	2 -- 76	AM1_NC315	33 -- 109	-17.1264
AM1_0418	type IV pili twitching motility protein PilT	-	pilT	-0.545191	0.0076717	0.92866	175 -- 250	AM1_NC315	19 -- 83	-17.6221
AM1_A0074	hypothetical protein	+	-	-0.532304	2.85e-05	0.0797	105 -- 238	AM1_NC315	17 -- 141	-27.4068
